# Supplementary material for: Integrative Bioinformatic Analysis of NHX Genes in Spinacia oleracea L.: From Chromosomes to Stress-Responsive Regulation
Source: Genes (Basel). 2026 Mar 18;17(3):329. doi: 10.3390/genes17030329 (PMC13025679; doi:10.3390/genes17030329)
Supplement: Supplementary file 1 [file genes-17-00329-s001.zip]

Archive with 3 entries (3 files):
- Table S1. Physicochemical properties of SoNHX proteins identified in Spinacia oleracea..xlsx
- Table S2. Predicted cis-acting regulatory elements in the promoter regions of SoNHX genes..xlsx
- Table S3. Predicted miRNA target interactions for SoNHX genes..xlsx
