# Supplementary material for: Integrative Bioinformatic Analysis of NHX Genes in Spinacia oleracea L.: From Chromosomes to Stress-Responsive Regulation
Source: Genes (Basel). 2026 Mar 18;17(3):329. doi: 10.3390/genes17030329 (PMC13025679; doi:10.3390/genes17030329)
Supplement: Supplementary file 1 [file genes-17-00329-s001.zip › Table S1. Physicochemical properties of SoNHX proteins identified in Spinacia oleracea..xlsx]

## Sheet: SoNHX
ID	NCBI DATABASE	Physical position on spinach genome			Protein length (aa)	pI	Molecular weight (Da)	Instability index	Stable or unstable
		Chromosome	Start position (bp)	End Position (bp)
SoNHX1	XP_021865536.2	1	3,337,947	3,340,660	782	6.54	87156.69	31.68	stable
SoNHX2	XP_021861450.2	1	84,475,624	84,478,157	692	6.00	75081.78	40.15	unstable
SoNHX3	XP_056690747.1	1	91,041,826	91,044,130	709	7.64	78848.11	36.51	stable
SoNHX4	XP_021852376.1	1	91,041,826	91,044,464	782	7.62	86793.38	35.71	stable
SoNHX5	XP_056690748.1	1	91,042,298	91,044,464	626	8.70	69954.22	36.79	stable
SoNHX6	XP_021855857.1	1	109,208,932	109,212,746	783	8.89	88577.04	35.52	stable
SoNHX7	XP_021864649.2	2	4,451,267	4,470,312	627	7.14	67644.07	35.29	stable
SoNHX8	XP_021864650.2	2	4,451,267	4,470,419	609	6.80	65762.95	33.14	stable
SoNHX9	XP_056693548.1	2	103,100,302	103,113,638	1226	5.04	131794.55	42.76	unstable
SoNHX10	XP_021846389.2	2	106,955,172	106,964,089	527	5.33	58395.58	45.19	unstable
SoNHX11	XP_021842263.2	3	1,287,391	1,300,185	580	5.91	63215.39	27.99	stable
SoNHX12	XP_021861243.2	3	25,951,722	25,955,950	791	6.66	88265.00	32.54	stable
SoNHX13	XP_021843538.2	3	66,907,626	66,932,991	1162	6.38	128438.74	37.15	stable
SoNHX14	XP_056696417.1	3	66,909,425	66,932,991	1035	6.60	115039.21	37.45	stable
SoNHX15	XP_021861770.2	3	109,997,892	110,001,243	841	6.18	91338.43	42.61	unstable
SoNHX16	XP_021840889.1	4	26,450,263	26,460,354	544	6.19	59803.78	33.15	stable
SoNHX17	XP_021835067.1	4	30,178,223	30,184,312	553	6.76	61160.35	31.75	stable
SoNHX18	XP_021856816.1	4	109,220,984	109,224,391	255	5.92	28503.66	33.23	stable
SoNHX19	XP_021856819.1	4	109,220,984	109,222,729	235	5.90	26233.01	31.50	stable
SoNHX20	XP_021856821.1	4	109,221,004	109,224,391	203	4.88	22520.50	27.56	stable
SoNHX21	XP_021861562.1	4	160,001,536	160,006,596	525	9.08	58922.55	34.24	stable
SoNHX22	XP_056699079.1	4	179,502,878	179,509,749	644	8.60	69988.10	38.97	stable
SoNHX23	XP_021848331.2	4	179,502,878	179,510,337	771	5.37	83604.24	38.76	stable
SoNHX24	XP_056699293.1	4	186,524,055	186,526,242	697	8.78	74872.56	38.61	stable
SoNHX25	XP_021839863.2	4	186,524,055	186,528,049	808	8.89	86924.08	37.10	stable
SoNHX26	XP_021859803.1	5	10,342,544	10,347,359	789	5.70	88882.11	40.62	unstable
SoNHX27	XP_021859811.2	5	10,358,828	10,361,383	671	6.13	74907.52	37.33	stable
SoNHX28	XP_021859816.2	5	10,369,026	10,371,736	612	6.12	68052.09	38.75	stable
SoNHX29	XP_056685335.1	5	10,384,286	10,387,124	710	6.25	78969.67	39.07	stable
SoNHX30	XP_021859834.1	5	10,448,320	10,451,550	801	7.53	90911.90	35.34	stable
SoNHX31	XP_021854042.1	5	22,927,906	22,935,913	848	6.89	92456.05	41.56	unstable
SoNHX32	XP_056684940.1	5	58,380,540	58,384,005	846	5.93	95124.76	39.65	stable
SoNHX33	XP_021859583.1	6	96,227,620	96,231,365	781	6.04	86039.05	32.39	stable
SoNHX34	XP_021837112.1	6	113,141,958	113,144,600	799	8.22	88229.52	42.15	unstable
SoNHX35	XP_021837113.1	6	113,142,414	113,144,600	700	7.89	76879.09	37.82	stable
SoNHX36	XP_021846127.1	6	113,685,528	113,688,601	801	6.05	88726.67	34.16	stable
SoNHX37	XP_021846125.2	6	113,712,629	113,716,077	797	6.41	89699.94	29.99	stable
SoNHX38	XP_056687424.1	6	113,861,372	113,869,365	799	7.84	89482.12	35.53	stable
SoNHX39	XP_056687798.1	6	115,553,945	115,556,820	821	8.89	91994.56	34.99	stable
SoNHX40	XP_021861351.2	6	115,577,214	115,580,142	898	9.37	99161.86	44.66	unstable
SoNHX41	XP_021867072.2	6	121,313,866	121,318,298	519	9.38	57468.86	32.67	stable
SoNHX42	XP_021838484.1	6	139,522,301	139,525,444	801	7.24	86494.88	36.26	stable
SoNHX43	XP_021838496.1	6	139,527,418	139,531,666	800	8.33	85789.51	34.35	stable
SoNHX44	XP_021838512.1	6	139,567,821	139,571,072	808	8.12	86860.88	40.40	unstable
