# Supplementary material for: Integrative Bioinformatic Analysis of NHX Genes in Spinacia oleracea L.: From Chromosomes to Stress-Responsive Regulation
Source: Genes (Basel). 2026 Mar 18;17(3):329. doi: 10.3390/genes17030329 (PMC13025679; doi:10.3390/genes17030329)
Supplement: Supplementary file 1 [file genes-17-00329-s001.zip › Table S2. Predicted cis-acting regulatory elements in the promoter regions of SoNHX genes..xlsx]

## Sheet: SoNHX
Motif	SoNHX1	SoNHX2	SoNHX3	SoNHX4	SoNHX5	SoNHX6	SoNHX7	SoNHX8	SoNHX9	SoNHX10	SoNHX11	SoNHX12	SoNHX13	SoNHX14	SoNHX15	SoNHX16	SoNHX17	SoNHX18	SoNHX19	SoNHX20	SoNHX21	SoNHX22	SoNHX23	SoNHX24	SoNHX25	SoNHX26	SoNHX27	SoNHX28	SoNHX29	SoNHX30	SoNHX31	SoNHX32	SoNHX33	SoNHX34	SoNHX35	SoNHX36	SoNHX37	SoNHX38	SoNHX39	SoNHX40	SoNHX41	SoNHX42	SoNHX43	SoNHX44
3-AF1 binding site							1	1		1																						1													light responsive element
4cl-CMA2b																												1																	light responsive element
AAAC-motif																								1	1																				light responsive element
A-box									1					2	1							1	1			3	1	4			1														cis-acting regulatory element
ABRE	3		2	2	2	1			1	3		1	2		1	7		2	2	2	3	3	3	2	2	2	2				3	6	1	4	1	5	2	2	2	2	2	2	1	3	cis-acting element involved in the abscisic acid responsiveness
ACA-motif														1																															part of gapA in (gapA-CMA1) involved with light responsiveness
ACE															1		1					1	1									1		1	1				1						cis-acting element involved in light responsiveness
AE-box		1					1	1	1	2		1			1									1	1															1		2	1		part of a module for light response
ARE		2	1	1	1	2	6	6	1	1	2	1	5	2	1	1	4	1	1	1	2	2	2	2	2		3	1	1	1		1	6	4	2	4	1	8	1	3	1	2		4	cis-acting regulatory element essential for the anaerobic induction
AT1-motif																														3						1									part of a light responsive module
ATC-motif																	1																							1					part of a conserved DNA module involved in light responsiveness
ATCT-motif	1									2														1	1								2							1					part of a conserved DNA module involved in light responsiveness
AT-rich element							1	1	1							1													1		1		1							1		1		1	binding site of AT-rich DNA binding protein (ATBP-1)
AT-rich sequence																											1											1					1		element for maximal elicitor-mediated activation (2copies)
AuxRR-core													1											1	1									1	1					1					cis-acting regulatory element involved in auxin responsiveness
Box II		1										1																																	part of a light responsive element
Box 4	3	2	2	2	1		3	3	3	1	4	5	1		2	8		1	1	1	1					2	1	2	4	12	4	1	1	7	3	3	1	3	1		4			5	part of a conserved DNA module involved in light responsiveness
CAT-box		1				1				1				2	1		1										2								2	1		2			2		1	1	cis-acting regulatory element related to meristem expression
CAAT-box	28	40	43	43	39	34	24	24	38	39	51	30	45	30	48	49	46	28	28	28	28	41	41	40	40	34	33	27	40	36	39	47	48	40	35	34	36	44	40	20	43	47	41	29	common cis-acting element in promoter and enhancer regions
CCAAT-box										2					1						1			1	1		1														1		1		MYBHv1 binding site
CGTCA-motif	2		4	4	4	3	1	1			2	4	3	3		2	1				2	1	1			1	1	1	1		2	4		1	1	3		1			2	1			cis-acting regulatory element involved in the MeJA-responsiveness
chs-CMA1a			1	1	1								1	1	1						1									1				1	1			1				1			part of a light responsive element
chs-CMA2a																																						1							part of a light responsive element
circadian		2										1												1	1	1		1				1								1					cis-acting regulatory element involved in circadian control
G-box	3	1	1	1	2	1			1	3	1	3	1		1	6	1	1	1	1	2	3	3	1	1	2	2		2		3	7	1	5	1	3	1	1	2	3	1	1		3	cis-acting regulatory element involved in light responsiveness
G-Box			1	1						1			1			2		1	1	1	1			1	1	1	1				1	1				1		1			1	1	1	1	cis-acting regulatory element involved in light responsiveness
GA-motif						1	2	2																										1		1			1					1	part of a light responsive element
Gap-box	1																																												part of a light responsive element
GATA-motif			2	2	2	1							2			2	2										1	1						2	1			1							part of a light responsive element
GATT-motif		1																1	1	1																									part of a light responsive element
GARE-motif		1							3				1					1	1	1		1	1																				1		gibberellin-responsive element
GC-motif					2		1	1																																	1				enhancer-like element involved in anoxic specific inducibility
GCN4_motif							1	1		2			3																		1														cis-regulatory element involved in endosperm expression
GT1-motif			5	5	5	2	3	3	1	2	2	1		1	1	1	1	1	1	1	3	3	3	1	1	2		3	1		1		2	1	1		2	2	1	3	2	1	1		light responsive element
GTGGC-motif											1										1																								part of a light responsive element
HD-Zip 1																						1	1																			1			element involved in differentiation of the palisade mesophyll cells
HD-Zip 3																												1			1														protein binding site
I-box			1	1	1	1							1								1											2				1	1		1				1		part of a light responsive element
L-box																										1		1																	part of a light responsive element
LAMP-element		1					1	1																								1													part of a light responsive element
LTR							4	4		1	1					1	1	3	3	3	1								1			1	1	1		3	1						2		cis-acting element involved in low-temperature responsiveness
MBS	1	2				2	1	1	1	2	1	1	1			1	1				1	2	2	1	1	1	2				2									2		1	2		MYB binding site involved in drought-inducibility
MBSI						1	1	1										1	1	1		1	1						1																MYB binding site involved in flavonoid biosynthetic genes regulation
MRE	1						2	2	1			1		1		1		5	5	5	1								1			1		1			1			1		1			MYB binding site involved in light responsiveness
MSA-like										1					1																														cis-acting element involved in cell cycle regulation
O2-site	1		1	1	1		1	1					1	1		3					1								1			1								1			1	2	cis-acting regulatory element involved in zein metabolism regulation
P-box		1	1	1			1	1					1	1																	1			1	1	1	1				1				gibberellin-responsive element
RY-element																					2						1																	1	cis-acting regulatory element involved in seed-specific regulation
SARE																																1													cis-acting element involved in salicylic acid responsiveness
Sp1			1	1	1									2			1							1	1		1																		light responsive element
TATA-box	46	32	22	22	19	65	38	38	12	29	26	41	12	23	63	51	24	41	41	39	26	30	30	43	43	54	72	65	43	46	23	59	60	54	50	62	42	50	45	40	18	34	48	40	core promoter element around -30 of transcription start
TATC-box												1			1																						3								cis-acting element involved in gibberellin-responsiveness
TCCC-motif			1	1	1					1	2		1	1			1							1	1					1															part of a light responsive element
TCA-element						1			1	1		1				1					2					1		1	1				2			3		1				1			cis-acting element involved in salicylic acid responsiveness
TC-rich repeats	1	1					1	1					1		1	1		1	1	1	1			1	1			1		1	1		4			2	1	2		1			2		cis-acting element involved in defense and stress responsiveness
TCT-motif	3	2	2	2	2	1			2		1		2	1		3	3				4	2	2				1	3			1	2	5	1	1			2			1		2	1	part of a light responsive element
TGA-element	2	1				1			1			1						1	1	1	1	1	1				2	1	1				1							2					auxin-responsive element
TGA-box																										1																			part of an auxin-responsive element
TGACG-motif	2		4	4	4	3	1	1			2	4	3	3		2	1				2	1	1			1	1	1	1		2	4		1	1	3		1	1		2	1			cis-acting regulatory element involved in the MeJA-responsiveness
WUN-motif			1	1	1		1	1		2	1	1	1	1	1	1						4	4	1	1		1		1							2		4					2		wound-responsive element
Total cis- acting elements	98	92	96	96	89	121	96	96	69	97	97	99	90	76	127	144	90	89	89	87	88	98	98	101	101	107	130	115	101	101	87	142	135	127	103	133	93	128	96	84	82	98	109	92
