# Supplementary material for: Integrative Bioinformatic Analysis of NHX Genes in Spinacia oleracea L.: From Chromosomes to Stress-Responsive Regulation
Source: Genes (Basel). 2026 Mar 18;17(3):329. doi: 10.3390/genes17030329 (PMC13025679; doi:10.3390/genes17030329)
Supplement: Supplementary file 1 [file genes-17-00329-s001.zip › Table S3. Predicted miRNA target interactions for SoNHX genes..xlsx]

## Sheet: miRNAs
miRNA_Acc.	Target_Acc.	Expectation	UPE$	miRNA_start	miRNA_end	Target_start	Target_end	miRNA_aligned_fragment	alignment	Target_aligned_fragment	Inhibition	Target_Desc.	Multiplicity
aly-miR3441-3p.1	SoNHX1	5.0	-1.0	1	21	1315	1335	CCCUCAAUGAUGUUUUGAAGC	:: .::: :::::::. ::	AGUUGGAAAGAUCAUUGGAGG	Cleavage		1
aly-miR3442-5p	SoNHX1	4.5	-1.0	1	21	2006	2026	ACCAUGUUUAGACUCUGAAUU	: :::.::.::.:.::: :	CUUACAGGGUUUAGAUAUGUU	Cleavage		1
aly-miR3443-3p	SoNHX1	5.0	-1.0	1	21	1747	1767	GUGCCUUGUGAGAUUAGAGUU	:: ::::::::: .::: .:	CACACUAAUCUCAGGAGGGGC	Cleavage		1
aly-miR400-5p	SoNHX1	5.0	-1.0	1	21	1611	1631	UAUGAGAGUAUUAUAAGUCAC	::::: ::.::.::::.	GAAUCUUAUUAUGCUUUCAUG	Cleavage		1
aly-miR4227	SoNHX1	4.5	-1.0	1	21	2483	2503	UCAUUUGUGCCAAUCAUUCUA	:::::::::: : .::::	AUGAAUGAUUGGGAGGAAUGU	Cleavage		1
aly-miR4247	SoNHX1	5.0	-1.0	1	21	417	437	UGUAUCCUAAUAUUAGACCCC	:::.:::: :::::: :.	UAGGUUUAAUUUUAGGAAAUU	Translation		1
aly-miR4248a	SoNHX1	5.0	-1.0	1	21	252	272	ACAUUUUAUUUUUGGCAAUCA	.: ::.:.::: ::::::	ACGUGGCUAGAAACAAAAUGG	Cleavage		1
aly-miR4248b	SoNHX1	5.0	-1.0	1	21	252	272	ACAUUUUAUUUUUGGCAAUCA	.: ::.:.::: ::::::	ACGUGGCUAGAAACAAAAUGG	Cleavage		1
aly-miR4248c	SoNHX1	5.0	-1.0	1	21	252	272	ACAUUUUAUUUUUGGCAAUCA	.: ::.:.::: ::::::	ACGUGGCUAGAAACAAAAUGG	Cleavage		1
aly-miR827-5p	SoNHX1	5.0	-1.0	1	21	191	211	UUUGUUGAUUGACAUCUAUAC	:::: ::::: ::::::	GCCUAGAAAUCAAUAAACAAA	Cleavage		1
aly-miR828-5p	SoNHX1	5.0	-1.0	1	22	2666	2687	UCUUGCUUAAAUGAGUAUUCCA	::::.::::::. ::::	UUCAAUAUUCAUUUGUACAAGC	Cleavage		1
aly-miR837-3p	SoNHX1	5.0	-1.0	1	21	333	353	AAACGAACAAGAAACUGAUGA	::::. :::: ::: :.::::	UCAUUUGUUUAUUGAUUGUUU	Translation		1
aly-miR848-3p	SoNHX1	5.0	-1.0	1	22	1069	1090	UGACAUGGGACUAACAGACUAA	:: ::::.::. ::: :::	AGUGUGUGUUGGUUGCAUUUCA	Cleavage		1
aly-miR853-5p	SoNHX1	5.0	-1.0	1	22	165	187	CUGCUAUCCUUUUCC-UGUUGCA	: ::::. ::::::::: ::::	UUCAACGUGGAAAAGGAAAGCAA	Cleavage		1
aly-miR861-5p	SoNHX1	5.0	-1.0	1	21	871	891	GUUUGGAGAAAUAUGCAUCAU	: :: : ::: ::::.::::	AAGAAGAAUACUUCUUCAAAG	Translation		1
aqc-miR529	SoNHX1	5.0	-1.0	1	21	20	40	AGAAGAGAGAGAGCACAACCC	:: : ::::::::: :.:	GCUUUAUUCUCUCUCUCAUUU	Cleavage		1
ath-miR2936	SoNHX1	4.5	-1.0	1	22	18	39	CUUGAGAGAGAGAACACAGACG	:: : ::::::::::::	AUGCUUUAUUCUCUCUCUCAUU	Cleavage		1
ath-miR400	SoNHX1	5.0	-1.0	1	21	1611	1631	UAUGAGAGUAUUAUAAGUCAC	::::: ::.::.::::.	GAAUCUUAUUAUGCUUUCAUG	Cleavage		1
ath-miR5016	SoNHX1	5.0	-1.0	1	21	71	91	UUCUUGUGGAUUCCUUGGAAA	:::.: . ::::.:.:::::	UUUUCUGAGAAUUCGCAAGAC	Cleavage		1
ath-miR5649a	SoNHX1	4.5	-1.0	1	21	977	997	AUUGAAUAUGUUGGUUACUAU	:: : :.: ::::::.:::	GCAGGACCUAUCAUAUUUAAU	Translation		1
ath-miR5649b	SoNHX1	4.5	-1.0	1	21	977	997	AUUGAAUAUGUUGGUUACUAU	:: : :.: ::::::.:::	GCAGGACCUAUCAUAUUUAAU	Translation		1
ath-miR5998a	SoNHX1	4.0	-1.0	1	21	2415	2435	ACAGUUUGUGUUUUGUUUUGU	.::. .:::.::.::.:::	UAGAAGGGAAAUACGAAUUGU	Cleavage		1
ath-miR5998b	SoNHX1	4.0	-1.0	1	21	2415	2435	ACAGUUUGUGUUUUGUUUUGU	.::. .:::.::.::.:::	UAGAAGGGAAAUACGAAUUGU	Cleavage		1
ath-miR773a	SoNHX1	5.0	-1.0	1	21	87	105	UUUGCUUCCAGCUUUUGUCUC	::::: ::.::::.:::::	AAGACA--AGUUGGAGGCAAA	Cleavage		1
ath-miR8170-5p	SoNHX1	5.0	-1.0	1	21	335	355	AUAGCAAAUCGAUAAGCAAUG	:::.::::.:::: .:.:	AUUUGUUUAUUGAUUGUUUGU	Cleavage		1
ath-miR828	SoNHX1	5.0	-1.0	1	22	2666	2687	UCUUGCUUAAAUGAGUAUUCCA	::::.::::::. ::::	UUCAAUAUUCAUUUGUACAAGC	Cleavage		1
ath-miR837-3p	SoNHX1	5.0	-1.0	1	21	333	353	AAACGAACAAAAAACUGAUGG	.:::. :::: ::: :.::::	UCAUUUGUUUAUUGAUUGUUU	Translation		1
ath-miR838	SoNHX1	5.0	-1.0	1	21	2404	2424	UUUUCUUCUACUUCUUGCACA	::::: : ::::::..::	AUUGCAAUCAUUAGAAGGGAA	Translation		1
ath-miR864-5p	SoNHX1	4.5	-1.0	1	21	1370	1389	UCAGGUAUGAUUGACUUCAAA	: :::: ::.:::::.:.::	UCUGAA-UCGAUCAUGCUUGC	Cleavage		1
bdi-miR5174e-3p.2	SoNHX1	4.5	-1.0	1	21	1952	1972	UUUAUGGAACGGAGGGAGUAG	:: :::.::: ::.:::::	AUAGUCCUUCCUUUUCAUAAU	Translation		1
bdi-miR5185l-3p	SoNHX1	5.0	-1.0	1	21	1340	1360	UUUGGAGAUUGACUUAGAAGC	:::..::..::.:.:..:	CUAUCUGGGUUGAUUUUCGGA	Cleavage		1
bdi-miR5185m-3p	SoNHX1	5.0	-1.0	1	21	1340	1360	UUUGAAAAUUGAACUAGAAGC	:::.: :..::::::..:	CUAUCUGGGUUGAUUUUCGGA	Cleavage		1
bdi-miR7735-5p	SoNHX1	5.0	-1.0	1	24	164	187	UUGUUUUCCUUCUGCACUCCCGGC	::: : :::::::.:::	CUUCAACGUGGAAAAGGAAAGCAA	Cleavage		1
bdi-miR7736-3p	SoNHX1	5.0	-1.0	1	21	822	842	UGACAUAUCUGAUGGUAAAGG	.: :: ..:..:::::::::	UCAUUUGUGUUGGAUAUGUCA	Cleavage		1
bdi-miR7737-5p	SoNHX1	5.0	-1.0	1	24	100	123	UUUCGGUCAAUGUAUUUCAAGCAG	::.::: :::::. ::::	GGCAAAGAGAUAAAUUGAUGGAAA	Cleavage		1
bdi-miR7743-5p	SoNHX1	5.0	-1.0	1	24	1688	1711	AGCAUCUACUGAUAGUUUGACUGC	..: :::.:::: :::::	GACUCGGGAAUAUUAGUAUAUGCU	Cleavage		1
bdi-miR7772-3p	SoNHX1	5.0	-1.0	1	24	1648	1673	AGAUCUCCAUGAACUGA--GAAACGG	..::::: : : ::.::::::::::	UUGUUUCGUUAAUUUUAUGGAGAUCU	Cleavage		1
bdi-miR7776-3p.2	SoNHX1	5.0	-1.0	1	21	2088	2108	UUGAUAAUGGGUUGAAUGCGC	:.::. :::::: : :::.::	GUGCGAUCAACCAAAUAUUAA	Cleavage		1
bdi-miR827-5p	SoNHX1	5.0	-1.0	1	22	1773	1793	UUUUGUUGGUUGUCAUCUAACC	:::: :...::..:.::::	ACGUAGA-GGUGACUGAUAAAA	Cleavage		1
bna-miR6028	SoNHX1	4.5	-1.0	1	21	1948	1968	UGGAGAGUAAGGACAUUCAGA	:::: :::::: ::.:.::	CCUGAUAGUCCUUCCUUUUCA	Cleavage		1
bra-miR400-5p	SoNHX1	5.0	-1.0	1	21	1611	1631	UAUGAGAGUAUUAUAAGUCAC	::::: ::.::.::::.	GAAUCUUAUUAUGCUUUCAUG	Cleavage		1
bra-miR5726	SoNHX1	4.5	-1.0	1	21	1556	1576	CAAAGGUUGCUUGAAUAAGGU	.::.: ::: ::::::::	CGUUUGUCCAAUCAACCUUUA	Translation		1
cme-miR828	SoNHX1	4.5	-1.0	1	22	2666	2687	UCUUGCUCAAAUGAGUAUUCCA	::::.::::::: ::::	UUCAAUAUUCAUUUGUACAAGC	Cleavage		1
csi-miR3949	SoNHX1	5.0	-1.0	1	22	942	962	UGAUGUUGAGGCAAAAAUGUAG	::.:::: ::::.:::: ::.:	CUGCAUUAUUGCUUCAA-AUUA	Cleavage		1
csi-miR535	SoNHX1	4.5	-1.0	1	21	23	43	UGACAAUGAGAGAGAGCACAC	: : :::::::::::: ::	UUAUUCUCUCUCUCAUUUUCC	Cleavage		1
ddi-miR-7095-5p	SoNHX1	4.5	-1.0	1	21	459	479	UUCCAUUUUUAACAGAUACAA	::: ::: .::.::::::	UAUUAUAUGUAGAAGAUGGAA	Translation		1
esi-miR3455-3p	SoNHX1	5.0	-1.0	1	21	1348	1368	CGGUGGAAUCUGAGGAUAGUG	::..::.::::.::..:	GUUGAUUUUCGGAUUUCAUUG	Cleavage		1
ghr-miR7490	SoNHX1	4.5	-1.0	1	24	299	321	AGUCUAGAAAACUUCACUGACGGU	::: :::::::::::: ::	GCGCUCA-UGAAGUUUUCUAUACC	Cleavage		1
ghr-miR7497	SoNHX1	5.0	-1.0	1	23	505	527	ACAUGUGGACUGUCAUAUGGGUU	.: . :::::. ::.::::::	UUUCGGAAUGACGCUCUACAUGU	Translation		1
gma-miR2118a-5p	SoNHX1	5.0	-1.0	1	22	21	42	GGAGAUGGGAGGGUCGGUAAAG	:::::.. :.:::.:::.:.:	CUUUAUUCUCUCUCUCAUUUUC	Cleavage		1
gma-miR2118b-5p	SoNHX1	5.0	-1.0	1	22	21	42	GGAGAUGGGAGGGUCGGUAAAG	:::::.. :.:::.:::.:.:	CUUUAUUCUCUCUCUCAUUUUC	Cleavage		1
gma-miR394a-3p	SoNHX1	5.0	-1.0	1	20	2207	2226	AGCUCUGUUGGCUACACUUU	..:::: :::.::::: : :	GGAGUGAAGCUAACAGUGAU	Cleavage		1
gma-miR5030	SoNHX1	3.5	-1.0	1	22	2417	2438	AGAACAAUUUGUGUUUUACCGG	: .:::.::.::::::::	GAAGGGAAAUACGAAUUGUUCA	Cleavage		1
gma-miR5035-5p	SoNHX1	4.5	-1.0	1	22	2476	2497	CUUCUAAACAUUUUUUCCCUUA	: :::.: .:::: ::.:.::	AAUGGGGAUGAAUGAUUGGGAG	Cleavage		1
gma-miR5380a	SoNHX1	5.0	-1.0	1	24	810	833	GAAAAUGAAUGAUGAGGAUGGGGA	: :: .::::::::..: ::	UAACAAUAUUCAUCAUUUGUGUUG	Cleavage		1
gma-miR5380b	SoNHX1	5.0	-1.0	1	24	810	833	GAAAAUGAAUGAUGAGGAUGGGGA	: :: .::::::::..: ::	UAACAAUAUUCAUCAUUUGUGUUG	Cleavage		1
gma-miR828a	SoNHX1	4.5	-1.0	1	22	2666	2687	UCUUGCUCAAAUGAGUAUUCCA	::::.::::::: ::::	UUCAAUAUUCAUUUGUACAAGC	Cleavage		1
gma-miR828b	SoNHX1	4.5	-1.0	1	22	2666	2687	UCUUGCUCAAAUGAGUAUUCCA	::::.::::::: ::::	UUCAAUAUUCAUUUGUACAAGC	Cleavage		1
gma-miR9752	SoNHX1	5.0	-1.0	1	21	167	186	UGCUUCUUCUUUUCCCUGUUU	:::. :::::::.: :::::	CAACGUGGAAAAGGA-AAGCA	Cleavage		1
gra-miR8649	SoNHX1	5.0	-1.0	1	24	1050	1073	ACACUGUGGAAGUGGAUCUCUCUC	: :.::::...::::::	UGCUCUCAGCUACUUUUGCAGUGU	Cleavage		1
gra-miR8656	SoNHX1	4.5	-1.0	1	21	2611	2631	UGGAAAAGUGGUAAUAAGGGG	::: ::::. :.::::::	UGCCUGAUUAUGAUUUUUCCC	Translation		1
gra-miR8661	SoNHX1	5.0	-1.0	1	21	208	228	CAUUACUUUUUCAUUCAUUAA	:: :.:::::::: :.::	CAAAGGGAUGAAAAAUAAGUG	Cleavage		1
gra-miR8668	SoNHX1	5.0	-1.0	1	20	414	433	UUUUGGAAUCAAGACUACAU	::::: .:: :::..:..:	UUGUAGGUUUAAUUUUAGGA	Translation		1
gra-miR8673	SoNHX1	5.0	-1.0	1	24	2003	2026	AAGAUAUGUAAACCUUGAGGGCUA	: :.. ::.:::::: :::: ::	AACCUUACAGGGUUUAGAUAUGUU	Cleavage		1
gra-miR8685	SoNHX1	5.0	-1.0	1	24	2689	2712	AGACGACACUUCAAAGAUUUCUCC	.::::: : ::::::::.::	UUGGAAAUAUCUGAAGUGUUGUAA	Cleavage		1
gra-miR8724	SoNHX1	5.0	-1.0	1	23	1703	1725	CCUGACAUGUCAGUAGAAAGCUC	: ::::::::::: .::	GUAUAUGCUACUGACAUGGUAGA	Cleavage		1
gra-miR8726	SoNHX1	5.0	-1.0	1	21	1348	1368	CGAUGGAGUCUGGAGACAAAA	:: :.:.:.::.:.:::.:	GUUGAUUUUCGGAUUUCAUUG	Cleavage		1
gra-miR8729	SoNHX1	4.5	-1.0	1	21	1470	1490	CUAAAAUCGAGCAUAGACAUC	:::: ::::: .::: ::::	CAUGUAUAUGCAUGAUAUUAG	Translation		1
gra-miR8759	SoNHX1	4.0	-1.0	1	21	2535	2555	UGGUGGAAGUAUUGUGCCCGG	: :::: .::: .:::::.::	CGGGGCCUAAUUUUUCCAUCA	Translation		1
gra-miR8766	SoNHX1	5.0	-1.0	1	24	492	515	UUAUUUUGGAAUUAGAAAAGUCGU	:::: : ::::.:..:::.:	GAUACUUAACAAAUUUCGGAAUGA	Cleavage		1
hme-miR-2733	SoNHX1	5.0	-1.0	1	21	957	977	UCACUGGGUGUAUGAUUAUUG	::: ::.::: .:..::::.	AAAUUAUUAUAAGCUUAGUGG	Translation		1
hme-miR-998	SoNHX1	4.0	-1.0	1	22	541	562	UAGCACCAUGGGAUUCAGCUCA	:::: ::.:::::::::: ::	UGAGAUGGAUCCCAUGGUACUU	Cleavage		1
hvu-miR1436	SoNHX1	4.0	-1.0	1	21	1954	1974	ACAUUAUGGGACGGAGGGAGU	: :::.::: :..:::::::	AGUCCUUCCUUUUCAUAAUGG	Cleavage		1
hvu-miR6176	SoNHX1	4.5	-1.0	1	23	935	956	GAAGCUGUAGUGCAGCCGGCGUU	: .:::: :::::.::. :::::	AUUGCCG-CUGCAUUAUUGCUUC	Cleavage		1
mdm-miR7121a	SoNHX1	4.0	-1.0	1	21	1662	1682	UCCUCUUGGUGAUCGCCCUGU	.: :: :::: :::::.:::	UUAUGGAGAUCUCCAAGGGGA	Translation		1
mdm-miR7121b	SoNHX1	4.0	-1.0	1	21	1662	1682	UCCUCUUGGUGAUCGCCCUGU	.: :: :::: :::::.:::	UUAUGGAGAUCUCCAAGGGGA	Translation		1
mdm-miR7121c	SoNHX1	4.0	-1.0	1	21	1662	1682	UCCUCUUGGUGAUCGCCCUGU	.: :: :::: :::::.:::	UUAUGGAGAUCUCCAAGGGGA	Translation		1
mdm-miR7121d	SoNHX1	4.0	-1.0	1	21	1662	1682	UCCUCUUGGUGAUCGCCCUGC	.: :: :::: :::::.:::	UUAUGGAGAUCUCCAAGGGGA	Translation		1
mdm-miR7121e	SoNHX1	4.0	-1.0	1	21	1662	1682	UCCUCUUGGUGAUCGCCCUGC	.: :: :::: :::::.:::	UUAUGGAGAUCUCCAAGGGGA	Translation		1
mdm-miR7121f	SoNHX1	4.0	-1.0	1	21	1662	1682	UCCUCUUGGUGAUCGCCCUGC	.: :: :::: :::::.:::	UUAUGGAGAUCUCCAAGGGGA	Translation		1
mdm-miR7121g	SoNHX1	4.0	-1.0	1	21	1662	1682	UCCUCUUGGUGAUCGCCCUGC	.: :: :::: :::::.:::	UUAUGGAGAUCUCCAAGGGGA	Translation		1
mdm-miR7121h	SoNHX1	4.0	-1.0	1	21	1662	1682	UCCUCUUGGUGAUCGCCCUGC	.: :: :::: :::::.:::	UUAUGGAGAUCUCCAAGGGGA	Translation		1
mdm-miR828a	SoNHX1	4.5	-1.0	1	22	2666	2687	UCUUGCUCAAAUGAGUAUUCCA	::::.::::::: ::::	UUCAAUAUUCAUUUGUACAAGC	Cleavage		1
mdm-miR828b	SoNHX1	4.5	-1.0	1	22	2666	2687	UCUUGCUCAAAUGAGUAUUCCA	::::.::::::: ::::	UUCAAUAUUCAUUUGUACAAGC	Cleavage		1
mes-miR828a	SoNHX1	4.5	-1.0	1	22	2666	2687	UCUUGCUCAAAUGAGUAUUCCA	::::.::::::: ::::	UUCAAUAUUCAUUUGUACAAGC	Cleavage		1
mes-miR828b	SoNHX1	4.5	-1.0	1	22	2666	2687	UCUUGCUCAAAUGAGUAUUCCA	::::.::::::: ::::	UUCAAUAUUCAUUUGUACAAGC	Cleavage		1
mtr-miR2592a-3p	SoNHX1	4.0	-1.0	1	21	1193	1213	GAAAAACAUGAAUGUCGAGCG	::.::: :::.:::::: :	UUCUUGACCUUCGUGUUUUAC	Cleavage		1
mtr-miR2592bm-3p	SoNHX1	4.5	-1.0	1	21	1193	1213	GGAAAACAUGAAUGUCGGGUG	:..::: :::.:::::: :	UUCUUGACCUUCGUGUUUUAC	Cleavage		1
mtr-miR2592bn-3p	SoNHX1	4.5	-1.0	1	21	1193	1213	GGAAAACAUGAAUGUCGGGUG	:..::: :::.:::::: :	UUCUUGACCUUCGUGUUUUAC	Cleavage		1
mtr-miR2619b-3p	SoNHX1	4.5	-1.0	1	21	335	355	CCAAAGAAUCAAUACAUAGGG	..:.: :::::::: ::::	AUUUGUUUAUUGAUUGUUUGU	Cleavage		1
mtr-miR2628	SoNHX1	4.5	-1.0	1	20	1612	1631	CAUGAAAGAAUGAUGAGUAA	::.::.:: ::::::::	AAUCUUAUUAUGCUUUCAUG	Cleavage		1
mtr-miR5205a	SoNHX1	5.0	-1.0	1	23	44	66	CAUACAAUUUGGGACGGAGGGAG	: :..::. ::.:: :::::::	CCCUUUCUCUCUCAUAUUGUAUC	Cleavage		1
mtr-miR5259	SoNHX1	5.0	-1.0	1	21	2035	2055	CAAGGGGUAUUGCGGAGGAUA	.: ::.:: :::.:::: ::	GGUACUUCGAAAUGCCCCAUG	Cleavage		1
mtr-miR5265	SoNHX1	5.0	-1.0	1	20	1377	1396	AAGUGAUGUUGGAAUGGUUA	.:.::: :. .::::::::	CGAUCAUGCUUGCAUCACUU	Translation		1
mtr-miR5272f	SoNHX1	4.5	-1.0	1	24	1238	1261	GAAUUGAUUAUGUUUGGAUACACU	: : : :::. :::::::::.	UCGGAAGCAAAAUUUAAUCAAUUU	Translation		1
mtr-miR5284b	SoNHX1	5.0	-1.0	1	24	1	24	GAGGGAUCAAAAGUGGAAGAAUCU	::: ::::::: :: :.:.	UAAAACUUGCACUUUUUAUGCUUU	Cleavage		1
mtr-miR5555-5p	SoNHX1	5.0	-1.0	1	21	1609	1629	UAAGAGUAUAAUAUGACUUUG	.:.: :: ::::::.::.: :	UAGAAUCUUAUUAUGCUUUCA	Cleavage		1
mtr-miR5749	SoNHX1	4.0	-1.0	1	22	1243	1264	UUCGGGUUGAUAAUAUUUUCUU	:. ::::: : :::::...:::	AGCAAAAUUUAAUCAAUUUGAA	Cleavage		1
mtr-miR7699-3p	SoNHX1	4.5	-1.0	1	21	1112	1132	UGUAAUCAAUGCAUUAAAUGC	:.. :::.:::::: :::::	GUGCUUAGUGCAUUCAUUACU	Cleavage		1
nta-miR6020a-5p	SoNHX1	5.0	-1.0	1	21	2156	2176	AAAUGUUUUUCGAGUAUCUUC	:::::. : ::.::.::::	AAAGAUGAUAGAGAAGCAUUA	Cleavage		1
osa-miR1428a-5p	SoNHX1	4.5	-1.0	1	21	72	92	CGUUUUGCAAAUUCGCAGGCC	.::: ::::: ::::.::	UUUCUGAGAAUUCGCAAGACA	Cleavage		1
osa-miR1436	SoNHX1	4.0	-1.0	1	21	1954	1974	ACAUUAUGGGACGGAGGGAGU	: :::.::: :..:::::::	AGUCCUUCCUUUUCAUAAUGG	Cleavage		1
osa-miR1862e	SoNHX1	5.0	-1.0	1	24	742	765	CUAGAUUUGUUUAUUUUGGGACGG	:..::.:::...:.::::.	AGACCUUAAGAUAGGUAGAUCUGA	Cleavage		1
osa-miR816	SoNHX1	5.0	-1.0	1	20	825	843	GUGACAUAUUUUACUACAAC	:::: :: ..::::::::.	UUUGU-GUUGGAUAUGUCAU	Cleavage		1
pab-miR1311	SoNHX1	5.0	-1.0	1	22	219	240	UCAGAGUUUUGCCAGUUCCGCC	:: :::.::::::.::	AAAAUAAGUGGUAAAACUUUGU	Cleavage		1
pde-miR1311	SoNHX1	5.0	-1.0	1	22	219	240	UCAGAGUUUUGCCAGUUCCGCC	:: :::.::::::.::	AAAAUAAGUGGUAAAACUUUGU	Cleavage		1
ppt-miR1023a-5p	SoNHX1	5.0	-1.0	1	21	1843	1863	ACACUCUCUCCAUUUCUCUAC	::: :::::::: :: ::	CGAGAACAAUGGAGAUAGAGU	Cleavage		1
ppt-miR1023b-5p	SoNHX1	5.0	-1.0	1	21	1843	1863	ACACUCUCUCCAUUUCUCUGC	::: :::::::: :: ::	CGAGAACAAUGGAGAUAGAGU	Cleavage		1
ppt-miR1046-5p	SoNHX1	4.5	-1.0	1	20	478	497	UGGAUUUCAUAUUUUUCACG	::.:::::::::.:: :	AAUGGAAAAUAUGAGAUACU	Cleavage		1
ppt-miR1052	SoNHX1	4.0	-1.0	1	21	2403	2423	UUCCUUUUAUUGAUUGUGGUA	:...:::::: ::.::::.:	CAUUGCAAUCAUUAGAAGGGA	Translation		1
pta-miR1311	SoNHX1	5.0	-1.0	1	22	219	240	UCAGAGUUUUGCCAGUUCCGCC	:: :::.::::::.::	AAAAUAAGUGGUAAAACUUUGU	Cleavage		1
ptc-miR482d-3p	SoNHX1	5.0	-1.0	1	22	1223	1244	UUGCCGACCCCACCCAUGCCAA	:: :. :::::::: :::: :.	UUUGUUUGGGUGGGAUCGGAAG	Cleavage		1
ptc-miR6440a	SoNHX1	5.0	-1.0	1	21	1367	1387	GAGUUUGAUCGAUUUCGAGUU	:: .::::::::: .::.	UGGUCUGAAUCGAUCAUGCUU	Cleavage		1
ptc-miR6440b	SoNHX1	5.0	-1.0	1	21	1367	1387	GAGUUUGAUCGAUUUCGAGUU	:: .::::::::: .::.	UGGUCUGAAUCGAUCAUGCUU	Cleavage		1
ptc-miR6440c	SoNHX1	5.0	-1.0	1	21	1367	1387	GAGUUUGAUCGAUUUCGAGUU	:: .::::::::: .::.	UGGUCUGAAUCGAUCAUGCUU	Cleavage		1
ptc-miR6440d	SoNHX1	5.0	-1.0	1	21	1367	1387	GAGUUUGAUCGAUUUCGAGUU	:: .::::::::: .::.	UGGUCUGAAUCGAUCAUGCUU	Cleavage		1
ptc-miR6452	SoNHX1	4.0	-1.0	1	21	1049	1069	UGCAAAGGUAACUGAGACAAU	:::::: :::.::::::	GUGCUCUCAGCUACUUUUGCA	Translation		1
ptc-miR6459b	SoNHX1	5.0	-1.0	1	20	526	545	UCUCAAGCCCAAAUUCGAUC	: :.: :: ::::::::::	GUUUGCUUUAGGGCUUGAGA	Translation		1
ptc-miR6460	SoNHX1	4.0	-1.0	1	21	344	364	UGAUAUGUGGCAUUCAAUCGA	:.::::: ::.:::.:::.:	UUGAUUGUUUGUCACGUAUUA	Cleavage		1
ptc-miR6461	SoNHX1	3.0	-1.0	1	21	2734	2754	UAGCUAGCAAGUUCAUGGAUC	: ::::: :::::: :::.::	GUUCCAUAAACUUGAUAGUUA	Cleavage		1
ptc-miR7816	SoNHX1	2.5	-1.0	1	21	799	819	AAUGUUGUUAUUAACACUGUA	::: :::..::::::.:::	CUCAGAGUUGGUAACAAUAUU	Cleavage		1
ptc-miR7834	SoNHX1	4.5	-1.0	1	21	2648	2668	UAAUAAAAUCUCGACUAUUAU	: ::::::.:::: :::::	AAAAUAGUUGAGAAGUUAUUC	Cleavage		1
ptc-miR828a	SoNHX1	4.5	-1.0	1	22	2666	2687	UCUUGCUCAAAUGAGUAUUCCA	::::.::::::: ::::	UUCAAUAUUCAUUUGUACAAGC	Cleavage		1
ptc-miR828b-5p	SoNHX1	4.5	-1.0	1	22	2666	2687	UCUUGCUCAAAUGAGUAUUCCA	::::.::::::: ::::	UUCAAUAUUCAUUUGUACAAGC	Cleavage		1
rgl-miR7807b-3p	SoNHX1	4.0	-1.0	1	22	1655	1676	UUGAGAUUUUCAUAUAGUUACU	:::.: ::::.:.::::: :	GUUAAUUUUAUGGAGAUCUCCA	Cleavage		1
rgl-miR7808	SoNHX1	4.0	-1.0	1	22	1366	1387	AAGGAUGCUCGAUUCAGAAGAA	:: :::::::::: ::: :::	UUGGUCUGAAUCGAUCAUGCUU	Cleavage		1
sbi-miR5568b-5p	SoNHX1	3.0	-1.0	1	21	179	199	UUUCUAGGUACAUAGCUUUUG	.::::: :: :.::::::::	GGAAAGCAAUCUGCCUAGAAA	Translation		1
sbi-miR6228-5p	SoNHX1	5.0	-1.0	1	24	1839	1862	UUCUAUCUCUAUUAAUUGUGUUGC	.: :. .: :::.::::::::.	AUACCGAGAACAAUGGAGAUAGAG	Cleavage		1
sly-miR482d-3p	SoNHX1	4.0	-1.0	1	22	1223	1244	UUUCCUAUUCCACCCAUGCCAA	:: :. :::::::.:: ::::.	UUUGUUUGGGUGGGAUCGGAAG	Cleavage		1
sly-miR6026	SoNHX1	5.0	-1.0	1	22	1915	1935	UUCUUGGCUAGAGUUGUAUUGC	::.::::: :::::..:.:	AAUAUGCAACU-UAGCCGGGGA	Translation		1
sly-miR9477-3p	SoNHX1	5.0	-1.0	1	24	1948	1971	UUGGGAAAGGGAACAACUGAUAGU	::. .::: ::::.:::: .::	CCUGAUAGUCCUUCCUUUUCAUAA	Cleavage		1
smo-miR1085-3p	SoNHX1	5.0	-1.0	1	20	141	160	UUGAUAUGUCUUGUAGGGAC	.: ::::.::::::::	ACAAUUUCAAGGCAUAUCAA	Cleavage		1
smo-miR1091	SoNHX1	4.5	-1.0	1	21	2541	2561	CGGCAGUGAGGGAGGAUUUGC	.:: :..::: ::::::::	CUAAUUUUUCCAUCACUGCCU	Translation		1
ssl-miR828	SoNHX1	4.5	-1.0	1	22	2666	2687	UCUUGCUCAAAUGAGUAUUCCA	::::.::::::: ::::	UUCAAUAUUCAUUUGUACAAGC	Cleavage		1
stu-miR1886i-3p	SoNHX1	5.0	-1.0	1	23	102	123	UUUACGUUGAUUUCAUCUCAUGA	: ::::: ::::..:.: :::	CAAAGAGAU-AAAUUGAUGGAAA	Cleavage		1
stu-miR482c	SoNHX1	4.0	-1.0	1	22	1223	1244	UUUCCUAUUCCACCCAUGCCAA	:: :. :::::::.:: ::::.	UUUGUUUGGGUGGGAUCGGAAG	Cleavage		1
stu-miR6026-3p	SoNHX1	5.0	-1.0	1	22	1915	1935	UUCUUGGCUAGAGUUGUAUUGC	::.::::: :::::..:.:	AAUAUGCAACU-UAGCCGGGGA	Translation		1
stu-miR8034	SoNHX1	5.0	-1.0	1	22	1060	1081	UAUGACAAACACUGCAAAAACU	::::::::::: :::..	UACUUUUGCAGUGUGUGUUGGU	Cleavage		1
stu-miR8037	SoNHX1	4.5	-1.0	1	22	942	963	AUAAUUUGGAGGAAUAGGAACC	.:::: ::.::::::::	CUGCAUUAUUGCUUCAAAUUAU	Cleavage		1
stu-miR8041a-5p	SoNHX1	5.0	-1.0	1	20	2155	2174	GUGCUUUGCUAUUUUCAUUG	::: :: .:::: .:::::.	CAAAGAUGAUAGAGAAGCAU	Cleavage		1
stu-miR8041b-5p	SoNHX1	5.0	-1.0	1	20	2155	2174	GUGCUUUGCUAUUUUCAUUG	::: :: .:::: .:::::.	CAAAGAUGAUAGAGAAGCAU	Cleavage		1
tae-miR1120b-3p	SoNHX1	5.0	-1.0	1	21	640	660	UUCUUAUAUUGUGGGACAGAG	:: :::.::..:::..:.	UCCUUUCCUACGGUAUGGGGU	Cleavage		1
tae-miR1137a	SoNHX1	4.5	-1.0	1	20	278	296	UAGUACAAAGUUGAGUCAUC	::::::::::: :::::.	AUUGACUCAACUU-GUACUG	Cleavage		1
tae-miR6197-5p	SoNHX1	3.0	-1.0	1	21	327	347	UCUGUAAACAAAUGUAGGACG	:::: ::::::::::. ::	UUUCCUUCAUUUGUUUAUUGA	Cleavage		1
tae-miR9655-3p	SoNHX1	5.0	-1.0	1	21	319	339	CAAGGGAAGGAAGUAGCCAAC	:::..::::::: .:::	ACCAGCUGUUUCCUUCAUUUG	Cleavage		1
tae-miR9667-5p	SoNHX1	5.0	-1.0	1	21	342	362	AAAUAUGGCAAACAAUGAAUG	.::: ::::::::.:: .: :	UAUUGAUUGUUUGUCACGUAU	Cleavage		1
tae-miR9773	SoNHX1	4.0	-1.0	1	24	2262	2285	UUUGUUUUUAUGUUAUUUUGUGAA	::.: :::::: .:::::.	AUAUAAAGAAAACAUAUGAACAAG	Cleavage		1
vvi-miR828a	SoNHX1	4.5	-1.0	1	22	2666	2687	UCUUGCUCAAAUGAGUAUUCCA	::::.::::::: ::::	UUCAAUAUUCAUUUGUACAAGC	Cleavage		1
zma-miR395l-5p	SoNHX1	4.5	-1.0	1	22	2481	2501	GUUCCUUCCAAACACUUCACCA	: :::: :: ::::.:::::.	GGAUGAA-UGAUUGGGAGGAAU	Cleavage		1
zma-miR395m-5p	SoNHX1	5.0	-1.0	1	22	2481	2501	GUUCCUUUCAAACACUUCACAU	:::: :: :::..:::::.	GGAUGAA-UGAUUGGGAGGAAU	Cleavage		1
ahy-miR3511-3p	SoNHX2	4.5	-1.0	1	21	407	426	UGUUACUAUGGCAUCUGGUAA	::::. :::::.:::: ::::	UUACU-GAUGCUAUAGGAACA	Cleavage		1
aly-miR163-3p.2	SoNHX2	3.5	-1.0	1	21	241	261	AAUCGUUGAGGCUGAAGUCGU	.::::::::.:: ...::::	UUGACUUCAGUCUGGGUGAUU	Cleavage		1
aly-miR172c-3p	SoNHX2	5.0	-1.0	1	21	1886	1905	AGAAUCUUGAUGAUGCUGCAG	.:::::::::: ::::.:	UGUUAGCAUCAUCA-GAUUUU	Cleavage		1
aly-miR172d-3p	SoNHX2	5.0	-1.0	1	21	1886	1905	AGAAUCUUGAUGAUGCUGCAG	.:::::::::: ::::.:	UGUUAGCAUCAUCA-GAUUUU	Cleavage		1
aly-miR172f-3p	SoNHX2	5.0	-1.0	1	21	1886	1905	AGAAUCUUGAUGAUGCUGCAG	.:::::::::: ::::.:	UGUUAGCAUCAUCA-GAUUUU	Cleavage		1
aly-miR3447-3p	SoNHX2	5.0	-1.0	1	21	964	984	UUUGAGUGUGUUUGUUAUGAA	:::::.:::. .::: .::	ACCAUAAUAAAUCUACUGGAA	Cleavage		1
aly-miR398c-5p	SoNHX2	5.0	-1.0	1	21	289	309	GGGUCGACAUGAGAACAUAUG	..::: ::::.. :::::::	UGUAUCUUCUUGGUUCGACCC	Cleavage		1
aly-miR828-3p	SoNHX2	5.0	-1.0	1	22	724	745	AGAUGCUCAUUUGAGCAAGCAA	::::.: :::::: :.::	GGUCUUGUUGAAAUGAUCGUCC	Cleavage		1
aly-miR857-3p	SoNHX2	4.5	-1.0	1	21	866	886	UUUUGUAUGUUGAAGGUGUAU	: :.:: .:.:::::::.:	GAAGAUCUGUAGCAUACAAGA	Cleavage		1
aqc-miR535	SoNHX2	5.0	-1.0	1	22	52	73	UGACAACGAGAGAGAGCACGCG	.:::::.:. ::.: ::::.	UUUGUGCUUUUCCUUGGUGUCG	Translation		1
ata-miR169g-3p	SoNHX2	4.5	-1.0	1	21	216	236	GGCGAGUUGUUCUUGGCUACA	:::::.::: ::.::: .:	CCUAGCCGAGACCAGCUCUUC	Translation		1
ata-miR172a-3p	SoNHX2	5.0	-1.0	1	21	1886	1905	AGAAUCUUGAUGAUGCUGCGU	.:::::::::: ::::.:	UGUUAGCAUCAUCA-GAUUUU	Cleavage		1
ata-miR398f-5p	SoNHX2	3.0	-1.0	1	21	289	309	GGGUCGAACUGAGAACACAUG	..: : ::::..:::::::::	UGUAUCUUCUUGGUUCGACCC	Cleavage		1
ata-miR398g-5p	SoNHX2	4.0	-1.0	1	21	289	309	GGGUCGAGCUGGGAACACAUG	..: : :::...:.:::::::	UGUAUCUUCUUGGUUCGACCC	Cleavage		1
ath-miR172c	SoNHX2	5.0	-1.0	1	21	1886	1905	AGAAUCUUGAUGAUGCUGCAG	.:::::::::: ::::.:	UGUUAGCAUCAUCA-GAUUUU	Cleavage		1
ath-miR172d-3p	SoNHX2	5.0	-1.0	1	21	1886	1905	AGAAUCUUGAUGAUGCUGCAG	.:::::::::: ::::.:	UGUUAGCAUCAUCA-GAUUUU	Cleavage		1
ath-miR413	SoNHX2	4.5	-1.0	1	21	1761	1781	AUAGUUUCUCUUGUUCUGCAC	:::.::: :::::::.:	AAUAAGAGCAAUAGAAACUGU	Translation		1
ath-miR857	SoNHX2	4.5	-1.0	1	21	866	886	UUUUGUAUGUUGAAGGUGUAU	: :.:: .:.:::::::.:	GAAGAUCUGUAGCAUACAAGA	Cleavage		1
bdi-miR156b-3p	SoNHX2	5.0	-1.0	1	22	1393	1414	GCUCACUUCUCUCUCUGUCACC	: :::.::::.: :::::.:.	GUUGAUAGAGGGCUAAGUGGGU	Translation		1
bdi-miR156e-3p	SoNHX2	5.0	-1.0	1	22	1393	1414	GCUCACUUCUCUCUCUGUCAGC	:.:::.::::.: :::::.:.	GUUGAUAGAGGGCUAAGUGGGU	Translation		1
bdi-miR169a-3p	SoNHX2	4.5	-1.0	1	21	216	236	GGCGAGUUGUUCUUGGCUACA	:::::.::: ::.::: .:	CCUAGCCGAGACCAGCUCUUC	Translation		1
bdi-miR172d	SoNHX2	5.0	-1.0	1	21	1886	1905	AGAAUCCUGAUGAUGCUGCAG	.::::::::::: :::.:	UGUUAGCAUCAUCAG-AUUUU	Cleavage		1
bdi-miR7727-5p	SoNHX2	5.0	-1.0	1	24	1761	1784	UGAUUAGUUUCAGUUGGUCUGGGC	::: :::. ::::::. :::	AAUAAGAGCAAUAGAAACUGUUCA	Cleavage		1
bdi-miR7742-5p	SoNHX2	5.0	-1.0	1	21	1298	1318	UCAUUCGCUCAUUCACACAGU	::::.:::.: :::::.	AAACUGUGGAUGGGGGAAUGG	Cleavage		1
bdi-miR7748a-3p	SoNHX2	5.0	-1.0	1	24	1866	1889	AAUAUGUUUUCUAUUGUUGGACGG	:.:::: :...::::.::	ACUUGGAGCAAUUGGGGACAUGUU	Cleavage		1
bdi-miR7750-3p	SoNHX2	3.5	-1.0	1	24	775	798	CAUGGUCGGCAAUGAUACAGACGA	:: :::::: .:::.::::	GAUGAUGCAUCAUUUUCGAUCAUG	Translation		1
bdi-miR7764-3p	SoNHX2	5.0	-1.0	1	22	388	409	AAAUAGAUCUUGGCGUUAUGGG	..::.:. .::.:.:.::::	GUUAUGAUAUCAGGGUUUAUUA	Cleavage		1
bdi-miR827-5p	SoNHX2	5.0	-1.0	1	22	1684	1705	UUUUGUUGGUUGUCAUCUAACC	: : :: :::::::::::.	AGAUCGAAGACAACCAACAGCG	Cleavage		1
bna-miR172d	SoNHX2	5.0	-1.0	1	21	1886	1905	AGAAUCUUGAUGAUGCUGCAG	.:::::::::: ::::.:	UGUUAGCAUCAUCA-GAUUUU	Cleavage		1
bra-miR172c-3p	SoNHX2	5.0	-1.0	1	21	1886	1905	AGAAUCUUGAUGAUGCUGCAG	.:::::::::: ::::.:	UGUUAGCAUCAUCA-GAUUUU	Cleavage		1
cca-miR6108f	SoNHX2	5.0	-1.0	1	21	601	621	UAUGGUGAGAAGGGUAAGAAG	::: :. ::: :::.::::	AAUCUGAUGCUUGUCAUCAUA	Cleavage		1
cme-miR172e	SoNHX2	5.0	-1.0	1	21	1886	1905	AGAAUCUUGAUGAUGCUGCAG	.:::::::::: ::::.:	UGUUAGCAUCAUCA-GAUUUU	Cleavage		1
cpa-miR535	SoNHX2	5.0	-1.0	1	21	53	73	UGACAACGAGAGAGAGCACGC	.:::::.:. ::.: ::::.	UUGUGCUUUUCCUUGGUGUCG	Translation		1
cre-miR1163.2	SoNHX2	5.0	-1.0	1	21	1152	1172	AGGGCAUGCUGCGUGCCAUGG	:: .. :::::::::.::	AAAUUAUGAGCAGCAUGCUCU	Cleavage		1
cre-miR909.2	SoNHX2	5.0	-1.0	1	21	1874	1894	AUGCAAACAUGACCCUGAAUG	:: :..::: :::::: ::::	CAAUUGGGGACAUGUUAGCAU	Cleavage		1
csi-miR172a-3p	SoNHX2	5.0	-1.0	1	20	1887	1905	AGAAUCUUGAUGAUGCUGCA	.:::::::::: ::::.:	GUUAGCAUCAUCA-GAUUUU	Cleavage		1
csi-miR172c	SoNHX2	5.0	-1.0	1	22	1886	1906	UGGAAUCUUGAUGAUGCUGCAG	.:::::::::: ::::...	UGUUAGCAUCAUCA-GAUUUUG	Cleavage		1
esi-miR3463-5p	SoNHX2	3.5	-1.0	1	21	1046	1066	UCAUUGCUGGUGCUCGUUGGA	..::::::.::::::::	CAGGGCGAGCAUCAGCAAUGC	Cleavage		1
ghr-miR156c	SoNHX2	5.0	-1.0	1	20	15	34	UGUCAGAAGAGAGUGAGCAC	: : :.: :.::::::::.:	GAGGUUAAUUUCUUCUGAUA	Cleavage		1
ghr-miR172	SoNHX2	5.0	-1.0	1	21	1886	1905	AGAAUCCUGAUGAUGCUGCAG	.::::::::::: :::.:	UGUUAGCAUCAUCAG-AUUUU	Cleavage		1
ghr-miR3476-5p	SoNHX2	5.0	-1.0	1	21	1317	1337	UGAACUGGGUUUGUUGGCUGC	: : .:::::::.:::: :.	GGAAUCAACAAAUCCAGCUUU	Cleavage		1
gma-miR169j-3p	SoNHX2	5.0	-1.0	1	21	220	240	UUUCGACGAGUUGUUCUUGGC	:::.::: ::.::: ::::.	GCCGAGACCAGCUCUUCGAGU	Cleavage		1
gma-miR172f	SoNHX2	5.0	-1.0	1	20	1887	1905	AGAAUCUUGAUGAUGCUGCA	.:::::::::: ::::.:	GUUAGCAUCAUCA-GAUUUU	Cleavage		1
gma-miR408a-5p	SoNHX2	4.5	-1.0	1	21	820	840	CAGGGGAACAGGCAGAGCAUG	:: :::: .:: :::::::	ACUGGUCUGAUUGCUCCCCUG	Cleavage		1
gma-miR408c-5p	SoNHX2	4.5	-1.0	1	21	820	840	CAGGGGAACAGGCAGAGCAUG	:: :::: .:: :::::::	ACUGGUCUGAUUGCUCCCCUG	Cleavage		1
gma-miR4387e	SoNHX2	4.5	-1.0	1	21	395	415	UGUUAGUGAUAAGGCGUGAUG	.:::: : .::::.:::.:..	UAUCAGGGUUUAUUACUGAUG	Cleavage		1
gma-miR4401b	SoNHX2	5.0	-1.0	1	21	1131	1151	UCAAAGACGUUGCUGAGGUAA	: :. ::: :::.: ::::::	UCAUAUCAUCAAUGCCUUUGA	Cleavage		1
gma-miR4993	SoNHX2	5.0	-1.0	1	21	644	664	GAGCGGCGGCGGUGGAGGAUG	: ::::.::.:.::::.	CUGGCACCACUGCUGUCGCUU	Cleavage		1
gma-miR5770a	SoNHX2	5.0	-1.0	1	21	200	220	UUAGGACUAUGGUUUGGACGA	: : :. :.:::::: ::::.	UAGCCUUAGCCAUAGCCCUAG	Cleavage		2
gma-miR5770a	SoNHX2	5.0	-1.0	1	21	728	748	UUAGGACUAUGGUUUGGACGA	:.::. :::. :: :::::::	UUGUUGAAAUGAUCGUCCUAA	Translation		2
gma-miR5770b	SoNHX2	5.0	-1.0	1	21	200	220	UUAGGACUAUGGUUUGGACAA	: : :. :.:::::: ::::.	UAGCCUUAGCCAUAGCCCUAG	Cleavage		2
gma-miR5770b	SoNHX2	5.0	-1.0	1	21	728	748	UUAGGACUAUGGUUUGGACAA	::::. :::. :: :::::::	UUGUUGAAAUGAUCGUCCUAA	Translation		2
gra-miR477	SoNHX2	5.0	-1.0	1	21	507	527	CGAAGUCUUGGAAGAGAGUAA	:.::: : .::.::::::	AGAUUCUGUAUCAGGACUUCU	Cleavage		1
gra-miR7494c	SoNHX2	2.5	-1.0	1	24	525	548	AUGGAGGAAAACAGAGGGAGAAGC	:: ::.::::::::::.: ::::	UCUACUUCCUCUGUUUUUCGCCAU	Cleavage		1
gra-miR8681	SoNHX2	5.0	-1.0	1	22	298	319	ACAUUGUUGAGGGUCUAAUCGG	..:.:: ::::: :::. ::::	UUGGUUCGACCCGCAAUCAUGU	Translation		1
gra-miR8706a	SoNHX2	5.0	-1.0	1	20	1	20	AGUUUUAGGAUUGAUUUGAU	:: .:: ::::.::.:...:	AUGGAAACAAUUCUGAGGUU	Cleavage		1
gra-miR8706b	SoNHX2	5.0	-1.0	1	20	1	20	AGUUUUAGGAUUGAUUUGAU	:: .:: ::::.::.:...:	AUGGAAACAAUUCUGAGGUU	Cleavage		1
gra-miR8712	SoNHX2	5.0	-1.0	1	24	396	419	AUAUCAUUGGUGAUGUAUCGUCUU	: :.: .::.::..::: :::	AUCAGGGUUUAUUACUGAUGCUAU	Cleavage		1
gra-miR8715	SoNHX2	4.0	-1.0	1	24	86	108	AUGGGCUGGCACAUGGGCGUGUGG	::.: : .:: :::::.:::.:.:	CCGC-CUUCCCUGUGCUAGCUCGU	Cleavage		1
hme-miR-33	SoNHX2	4.0	-1.0	1	22	1527	1548	GUGCAUUGUAGUUGCAUUGCAC	:: ::.::::..:::::.	CAUCACUGUAACUGUAAUGCGA	Cleavage		1
hme-miR-6304-3p	SoNHX2	3.5	-1.0	1	22	1908	1929	UACUAGAACGGGGCUGGGUCGA	: : :::.:.::::::::.	AGCAACAAGCUCUGUUCUAGUG	Cleavage		1
lja-miR172a	SoNHX2	5.0	-1.0	1	21	1886	1905	AGAAUCUUGAUGAUGCUGCAG	.:::::::::: ::::.:	UGUUAGCAUCAUCA-GAUUUU	Cleavage		1
lja-miR172b	SoNHX2	5.0	-1.0	1	20	1887	1905	AGAAUCUUGAUGAUGCUGCA	.:::::::::: ::::.:	GUUAGCAUCAUCA-GAUUUU	Cleavage		1
lja-miR172c	SoNHX2	5.0	-1.0	1	20	1887	1905	AGAAUCUUGAUGAUGCUGCA	.:::::::::: ::::.:	GUUAGCAUCAUCA-GAUUUU	Cleavage		1
lja-miR7520	SoNHX2	5.0	-1.0	1	21	79	99	GAGGGGGAAGGUGAUGACAUC	: :::.: :.:::::::. :	GCUGUUACCGCCUUCCCUGUG	Cleavage		1
mdm-miR172a	SoNHX2	5.0	-1.0	1	20	1887	1905	AGAAUCUUGAUGAUGCUGCA	.:::::::::: ::::.:	GUUAGCAUCAUCA-GAUUUU	Cleavage		1
mdm-miR172b	SoNHX2	5.0	-1.0	1	20	1887	1905	AGAAUCUUGAUGAUGCUGCA	.:::::::::: ::::.:	GUUAGCAUCAUCA-GAUUUU	Cleavage		1
mdm-miR172c	SoNHX2	5.0	-1.0	1	20	1887	1905	AGAAUCUUGAUGAUGCUGCA	.:::::::::: ::::.:	GUUAGCAUCAUCA-GAUUUU	Cleavage		1
mdm-miR172m	SoNHX2	5.0	-1.0	1	21	1886	1905	AGAAUCUUGAUGAUGCUGCAG	.:::::::::: ::::.:	UGUUAGCAUCAUCA-GAUUUU	Cleavage		1
mdm-miR172n	SoNHX2	5.0	-1.0	1	21	1886	1905	AGAAUCUUGAUGAUGCUGCAG	.:::::::::: ::::.:	UGUUAGCAUCAUCA-GAUUUU	Cleavage		1
mdm-miR172o	SoNHX2	5.0	-1.0	1	21	1886	1905	AGAAUCUUGAUGAUGCUGCAG	.:::::::::: ::::.:	UGUUAGCAUCAUCA-GAUUUU	Cleavage		1
mdm-miR535a	SoNHX2	5.0	-1.0	1	21	53	73	UGACAACGAGAGAGAGCACGC	.:::::.:. ::.: ::::.	UUGUGCUUUUCCUUGGUGUCG	Translation		1
mes-miR535a	SoNHX2	5.0	-1.0	1	21	53	73	UGACAACGAGAGAGAGCACGU	.:::::.:. ::.: ::::.	UUGUGCUUUUCCUUGGUGUCG	Translation		1
mes-miR535b	SoNHX2	5.0	-1.0	1	21	53	73	UGACAACGAGAGAGAGCACGG	..:::::.:. ::.: ::::.	UUGUGCUUUUCCUUGGUGUCG	Translation		1
mtr-miR172a	SoNHX2	5.0	-1.0	1	21	1886	1905	AGAAUCCUGAUGAUGCUGCAG	.::::::::::: :::.:	UGUUAGCAUCAUCAG-AUUUU	Cleavage		1
mtr-miR172d-3p	SoNHX2	5.0	-1.0	1	20	1887	1905	AGAAUCUUGAUGAUGCUGCA	.:::::::::: ::::.:	GUUAGCAUCAUCA-GAUUUU	Cleavage		1
mtr-miR2634	SoNHX2	3.5	-1.0	1	21	1291	1311	UUUAUUCUCAGUUUGUUGCUC	:::::::::::: :.::...	AAGCAACAAACUGUGGAUGGG	Cleavage		1
mtr-miR5234	SoNHX2	5.0	-1.0	1	21	955	975	UUUUGUUGUGGAUGGCAGAAG	: ::::. :::.::.:::	AAUGUGCCGACCAUAAUAAAU	Cleavage		1
mtr-miR5242	SoNHX2	5.0	-1.0	1	21	654	674	UUGUAGAAACAAGCGAUGUCA	:: ..:::::: ::::::::	UGCUGUCGCUUACUUCUACAA	Translation		1
nta-miR172a	SoNHX2	5.0	-1.0	1	21	1886	1905	AGAAUCUUGAUGAUGCUGCAG	.:::::::::: ::::.:	UGUUAGCAUCAUCA-GAUUUU	Cleavage		1
nta-miR6145b	SoNHX2	5.0	-1.0	1	21	1613	1633	UUAUCAUACGUAGCACUAGCC	:: ::::::. :.::::::	CGCGAGUGCUGACUGUGAUAA	Translation		1
osa-miR156c-3p	SoNHX2	5.0	-1.0	1	22	1393	1414	GCUCACUUCUCUCUCUGUCAGC	:.:::.::::.: :::::.:.	GUUGAUAGAGGGCUAAGUGGGU	Translation		1
osa-miR156g-3p	SoNHX2	5.0	-1.0	1	22	1393	1414	GCUCACUUCUCUCUCUGUCAGC	:.:::.::::.: :::::.:.	GUUGAUAGAGGGCUAAGUGGGU	Translation		1
osa-miR419	SoNHX2	4.5	-1.0	1	21	155	175	UGAUGAAUGCUGACGAUGUUG	: :..:: :::::: :..:::	CCAUGUCAUCAGCACUUGUCA	Cleavage		1
osa-miR535-5p	SoNHX2	5.0	-1.0	1	21	53	73	UGACAACGAGAGAGAGCACGC	.:::::.:. ::.: ::::.	UUGUGCUUUUCCUUGGUGUCG	Translation		1
osa-miR5512a	SoNHX2	5.0	-1.0	1	21	1886	1906	UAGGAUAUGGUAAUGCUAAAA	: ::::::: :.:: ::..:.	UGUUAGCAUCAUCAGAUUUUG	Cleavage		1
osa-miR5512b	SoNHX2	5.0	-1.0	1	21	1886	1906	UAGGAUAUGGUAAUGCUAAAA	: ::::::: :.:: ::..:.	UGUUAGCAUCAUCAGAUUUUG	Cleavage		1
pab-miR535	SoNHX2	5.0	-1.0	1	21	53	73	UGACAACGAGAGAGAGCACGC	.:::::.:. ::.: ::::.	UUGUGCUUUUCCUUGGUGUCG	Translation		1
ppt-miR1072	SoNHX2	4.5	-1.0	1	24	1206	1229	UGCAUUGUGUUAUUUGAAGCUUGA	:: : ::::: :::::::	CAUUUCUCCCUAUAACUCAAUGCA	Cleavage		1
ppt-miR1211-5p	SoNHX2	4.5	-1.0	1	21	1196	1216	AGGGAGGGAUGGUUAUGCAAG	::: : :.::::..::::::	CUUUGACAGCCAUUUCUCCCU	Cleavage		1
ppt-miR535a	SoNHX2	5.0	-1.0	1	21	53	73	UGACAACGAGAGAGAGCACGC	.:::::.:. ::.: ::::.	UUGUGCUUUUCCUUGGUGUCG	Translation		1
ppt-miR535b	SoNHX2	5.0	-1.0	1	21	53	73	UGACAACGAGAGAGAGCACGC	.:::::.:. ::.: ::::.	UUGUGCUUUUCCUUGGUGUCG	Translation		1
ppt-miR535c	SoNHX2	5.0	-1.0	1	21	53	73	UGACAACGAGAGAGAGCACGC	.:::::.:. ::.: ::::.	UUGUGCUUUUCCUUGGUGUCG	Translation		1
ppt-miR535d	SoNHX2	5.0	-1.0	1	21	53	73	UGACAACGAGAGAGAGCACGC	.:::::.:. ::.: ::::.	UUGUGCUUUUCCUUGGUGUCG	Translation		1
ppt-miR902h-5p	SoNHX2	4.5	-1.0	1	20	503	522	UUAUGAUGUAGAUUCUUCAU	:::::: :::..:::: .:	UUGAAGAUUCUGUAUCAGGA	Cleavage		1
ppt-miR902i-5p	SoNHX2	4.5	-1.0	1	20	503	522	UUAUGAUGUAGAUUCUUCAU	:::::: :::..:::: .:	UUGAAGAUUCUGUAUCAGGA	Cleavage		1
ppt-miR902k-5p	SoNHX2	5.0	-1.0	1	21	862	881	UAUGUUGCAGAUUCUUCAUUU	: ::::: ::::.:.::::	GCAAGAAGA-UCUGUAGCAUA	Cleavage		1
ppt-miR902l-5p	SoNHX2	5.0	-1.0	1	21	862	881	UAUGUUGCAGAUUCUUCAUUU	: ::::: ::::.:.::::	GCAAGAAGA-UCUGUAGCAUA	Cleavage		1
ppt-miR904a	SoNHX2	4.5	-1.0	1	21	740	760	UCUUGUCAAUGUUUAGGGGCA	.:::::::.:::. :::.	UCGUCCUAAACGUUGGAAAGG	Cleavage		1
ppt-miR904b	SoNHX2	4.5	-1.0	1	21	740	760	UCUUGUCAAUGUUUAGGGGCA	.:::::::.:::. :::.	UCGUCCUAAACGUUGGAAAGG	Cleavage		1
ptc-miR167h-5p	SoNHX2	5.0	-1.0	1	21	569	589	UGAAGCUGCCAACAUGAUCUG	.::: ::::::. :::.:	UUCGUCAAGUUGGCGACUUUA	Cleavage		1
ptc-miR172i	SoNHX2	5.0	-1.0	1	21	1886	1905	AGAAUCCUGAUGAUGCUGCAA	.::::::::::: :::.:	UGUUAGCAUCAUCAG-AUUUU	Cleavage		1
ptc-miR478d	SoNHX2	4.5	-1.0	1	24	1867	1890	UGACAUGUCUUCUAUUUUUAGUAA	:. ::: :..:::::::.:	CUUGGAGCAAUUGGGGACAUGUUA	Cleavage		1
ptc-miR6422	SoNHX2	4.5	-1.0	1	21	1261	1281	UGUGAUAAUGAAGGCUAUGGU	.:.:::::.:::::.:.	CGAGUGGCCUUUAUUAUUAUC	Cleavage		1
ptc-miR6463	SoNHX2	4.5	-1.0	1	21	726	746	UGGAUGAUCAUGUUGGCAACC	:::...: ::::::.:::	UCUUGUUGAAAUGAUCGUCCU	Cleavage		1
ptc-miR7812	SoNHX2	4.5	-1.0	1	21	1965	1985	CUGUUAUGAAUUGAUGGAGUG	::::: ::: :: :.::::	GUCUCCAGCAACUCCUGACAG	Translation		1
rco-miR535	SoNHX2	5.0	-1.0	1	21	53	73	UGACAACGAGAGAGAGCACGC	.:::::.:. ::.: ::::.	UUGUGCUUUUCCUUGGUGUCG	Translation		1
rgl-miR5142	SoNHX2	5.0	-1.0	1	19	165	182	AUAUUGAUUGAUAAGUGAU	: :::::.::::: .::::	AGCACUUGUCAAU-GAUAU	Cleavage		1
sbi-miR172a	SoNHX2	5.0	-1.0	1	20	1887	1905	AGAAUCUUGAUGAUGCUGCA	.:::::::::: ::::.:	GUUAGCAUCAUCA-GAUUUU	Cleavage		1
sbi-miR172c	SoNHX2	5.0	-1.0	1	20	1887	1905	AGAAUCUUGAUGAUGCUGCA	.:::::::::: ::::.:	GUUAGCAUCAUCA-GAUUUU	Cleavage		1
sbi-miR172d	SoNHX2	5.0	-1.0	1	20	1887	1905	AGAAUCUUGAUGAUGCUGCA	.:::::::::: ::::.:	GUUAGCAUCAUCA-GAUUUU	Cleavage		1
sbi-miR172f	SoNHX2	5.0	-1.0	1	21	1886	1905	AGAAUCCUGAUGAUGCUGCAC	.::::::::::: :::.:	UGUUAGCAUCAUCAG-AUUUU	Cleavage		1
sbi-miR5568f-5p	SoNHX2	5.0	-1.0	1	21	1837	1857	UCCAUUCCAAAUUGUAAGAUG	.::: :::. :::::.:: :	GGUCUAACAGAUUGGAGUGAA	Translation		1
sly-miR167b-5p	SoNHX2	5.0	-1.0	1	22	568	589	UAAAGCUGCCAGCAUGAUCUGG	.::: :.::::. :::::	GUUCGUCAAGUUGGCGACUUUA	Cleavage		1
sly-miR9470-3p	SoNHX2	5.0	-1.0	1	20	1349	1368	UUUGGCUCAUGGAUUUUAGC	: :.:::..:: ::::::	ACCAGAAUUUAUUAGCCAAC	Cleavage		1
sly-miR9475-3p	SoNHX2	4.5	-1.0	1	21	1781	1801	CUACAAUGUAGAGAUCGUUUU	::::::: ::::: ::.:	UUCACGAUCUAUACAUAGUGG	Translation		1
stu-miR156f-3p	SoNHX2	5.0	-1.0	1	22	1392	1413	CUCACUUCUCUUUCUGUCAAUC	.::::.:::..: :::::.:	UGUUGAUAGAGGGCUAAGUGGG	Cleavage		1
stu-miR156f-5p	SoNHX2	5.0	-1.0	1	20	16	35	CUGACAGAAGAGAGUGAGCA	: :.: :.::::::: .::	AGGUUAAUUUCUUCUGAUAG	Cleavage		1
stu-miR172c-3p	SoNHX2	5.0	-1.0	1	19	1888	1905	AGAAUCUUGAUGAUGCUGC	.:::::::::: ::::.:	UUAGCAUCAUCA-GAUUUU	Cleavage		1
stu-miR172c-5p	SoNHX2	5.0	-1.0	1	19	495	513	AGCAUCUUCAAGAUUCACA	:: :: ::::::::: ::	UGAAAAGCUUGAAGAUUCU	Cleavage		1
stu-miR1886i-5p	SoNHX2	5.0	-1.0	1	24	10	33	AUGAGAUGAAAUUAGCGUUUGGAU	::.: .: :.::::::: ::: ::	AUUCUGAGGUUAAUUUCUUCUGAU	Cleavage		1
stu-miR398a-5p	SoNHX2	4.5	-1.0	1	21	289	309	GGGUUGAUUUGAGAACAUAUG	..::: ::::... ::.::::	UGUAUCUUCUUGGUUCGACCC	Cleavage		1
stu-miR7122-5p	SoNHX2	5.0	-1.0	1	22	1199	1220	UUAUACAGAGAAACCGCUGUCG	.:::::: :::::: :::::	UGACAGCCAUUUCUCCCUAUAA	Cleavage		1
stu-miR7997a	SoNHX2	4.5	-1.0	1	21	1147	1167	AUGCUGCUCGGACUCUUCAAA	:::::: : : .:::::::::	UUUGAAAAUUAUGAGCAGCAU	Translation		1
stu-miR7997b	SoNHX2	4.5	-1.0	1	21	1147	1167	AUGCUGCUCGGACUCUUCAAA	:::::: : : .:::::::::	UUUGAAAAUUAUGAGCAGCAU	Translation		1
tae-miR9668-5p	SoNHX2	4.0	-1.0	1	21	1228	1248	CCAAUGACAAGUAUUUUCGGA	.:::.:::.::::::::	CAUGAAGAUAUUUGUCAUUUA	Cleavage		1
vvi-miR3637-5p	SoNHX2	5.0	-1.0	1	24	1211	1234	AUUUAUGUAUUGUGUUUUGUCGGA	.: ::: ::::.:::.::	CUCCCUAUAACUCAAUGCAUGAAG	Cleavage		1
vvi-miR535a	SoNHX2	5.0	-1.0	1	21	53	73	UGACAACGAGAGAGAGCACGC	.:::::.:. ::.: ::::.	UUGUGCUUUUCCUUGGUGUCG	Translation		1
vvi-miR535b	SoNHX2	5.0	-1.0	1	21	53	73	UGACAACGAGAGAGAGCACGC	.:::::.:. ::.: ::::.	UUGUGCUUUUCCUUGGUGUCG	Translation		1
vvi-miR535c	SoNHX2	5.0	-1.0	1	21	53	73	UGACAACGAGAGAGAGCACGC	.:::::.:. ::.: ::::.	UUGUGCUUUUCCUUGGUGUCG	Translation		1
zma-miR156a-3p	SoNHX2	5.0	-1.0	1	22	1393	1414	GCUCACUUCUCUCUCUGUCAGU	..:::.::::.: :::::.:.	GUUGAUAGAGGGCUAAGUGGGU	Translation		1
zma-miR167j-3p	SoNHX2	5.0	-1.0	1	20	145	164	GAUCAUGUGGCAGUUUCAUU	..: .::.:::::..: :::	GGUCGAAUUGCCAUGUCAUC	Cleavage		1
zma-miR169o-3p	SoNHX2	5.0	-1.0	1	20	858	876	GGCAGGUCUUCUUGGCUAGC	:: ::: :::::::.:::.	GCCAGC-AAGAAGAUCUGUA	Cleavage		1
zma-miR171f-5p	SoNHX2	5.0	-1.0	1	21	1876	1896	CGAUGUUGGCAUGGCUCAAUC	: :.: ::::..:.::::	AUUGGGGACAUGUUAGCAUCA	Cleavage		1
zma-miR172a	SoNHX2	5.0	-1.0	1	20	1887	1905	AGAAUCUUGAUGAUGCUGCA	.:::::::::: ::::.:	GUUAGCAUCAUCA-GAUUUU	Cleavage		1
zma-miR172b-3p	SoNHX2	5.0	-1.0	1	20	1887	1905	AGAAUCUUGAUGAUGCUGCA	.:::::::::: ::::.:	GUUAGCAUCAUCA-GAUUUU	Cleavage		1
zma-miR172c-3p	SoNHX2	5.0	-1.0	1	20	1887	1905	AGAAUCUUGAUGAUGCUGCA	.:::::::::: ::::.:	GUUAGCAUCAUCA-GAUUUU	Cleavage		1
zma-miR172d-3p	SoNHX2	5.0	-1.0	1	20	1887	1905	AGAAUCUUGAUGAUGCUGCA	.:::::::::: ::::.:	GUUAGCAUCAUCA-GAUUUU	Cleavage		1
zma-miR398a-5p	SoNHX2	4.5	-1.0	1	21	289	309	GGGGCGAACUGAGAACACAUG	..: : ::::..::::: :::	UGUAUCUUCUUGGUUCGACCC	Cleavage		1
zma-miR399b-3p	SoNHX2	4.5	-1.0	1	21	1451	1471	UGCCAAAGGAGAGCUGUCCUG	.:: : :::::.::::::..	UAGCAGUGCUCUUCUUUGGUG	Cleavage		1
ahy-miR156a	SoNHX3	5.0	-1.0	1	20	440	459	UGACAGAAGAGAGAGAGCAC	::. .:.:::: :.:::.:	UUGUAUUUUCUCCUUUGUUA	Cleavage		1
aly-miR163-5p.2	SoNHX3	3.5	-1.0	1	21	952	972	GACUUUAGCAACAACGAUUUC	:: :.:::::: :::::::.	CAAUUUGUUGUUACUAAAGUU	Cleavage		1
aly-miR169i-3p	SoNHX3	5.0	-1.0	1	19	1458	1476	GGCAGUCUCCUUGGAUAUC	::: :::::::::: ::	GAUCUCCAAGGAGAGUGGU	Cleavage		1
aly-miR3434-3p	SoNHX3	5.0	-1.0	1	21	1135	1154	UCAAAAUCAGAGAAUCAACCA	::::::: ::.::::::: :	GGGUUGAU-CUUUGAUUUUCA	Cleavage		1
aly-miR4248a	SoNHX3	5.0	-1.0	1	21	286	306	ACAUUUUAUUUUUGGCAAUCA	::::: ::. ::.:::: :	AAAUUGCAAAGCAUGAAAUUU	Translation		1
aly-miR4248b	SoNHX3	5.0	-1.0	1	21	286	306	ACAUUUUAUUUUUGGCAAUCA	::::: ::. ::.:::: :	AAAUUGCAAAGCAUGAAAUUU	Translation		1
aly-miR4248c	SoNHX3	5.0	-1.0	1	21	286	306	ACAUUUUAUUUUUGGCAAUCA	::::: ::. ::.:::: :	AAAUUGCAAAGCAUGAAAUUU	Translation		1
aly-miR472-5p	SoNHX3	4.5	-1.0	1	21	138	158	AUGGUCGAAGUAGGCAAAAUC	::::::..: :::::::. :	UAUUUUGUUUUCUUCGACUUU	Translation		1
aly-miR828-5p	SoNHX3	5.0	-1.0	1	22	2682	2703	UCUUGCUUAAAUGAGUAUUCCA	: :::: :..:: :::.:::	GGAAAUAGUUGUUAAAGUAAGU	Cleavage		1
aly-miR831-5p	SoNHX3	5.0	-1.0	1	23	1108	1130	AGAAGAGGUACAAGGAGAUGAGA	:: : :.:::: :.:::::.:	GCUAAGAUUCUUGGAUCUCUUUU	Translation		1
aly-miR835-5p	SoNHX3	5.0	-1.0	1	21	2493	2513	UUCUUGCAUAUGUUCUUUAUC	::.:: ::::.::. :::	AUUAGAGUACAUGUGUCAGAU	Cleavage		1
ata-miR169a-5p	SoNHX3	5.0	-1.0	1	23	1052	1074	UAGCCAAGGAUGAUUUGCCUGUG	:: :.:::: :::::.::	UUUUGGAAGAUCAAGCUUGGUUA	Translation		1
ata-miR169b-5p	SoNHX3	5.0	-1.0	1	23	1052	1074	UAGCCAAGGAUGAUUUGCCUGUG	:: :.:::: :::::.::	UUUUGGAAGAUCAAGCUUGGUUA	Translation		1
ata-miR169j-5p	SoNHX3	5.0	-1.0	1	23	1052	1074	UAGCCAAGGAUGAUUUGCCUGUG	:: :.:::: :::::.::	UUUUGGAAGAUCAAGCUUGGUUA	Translation		1
ata-miR2275b-5p	SoNHX3	4.5	-1.0	1	21	139	159	AGAGUUGGAGGAAAACAAACA	:::::::::.:: : .:.:	AUUUUGUUUUCUUCGACUUUU	Cleavage		1
ata-miR9863a-5p	SoNHX3	5.0	-1.0	1	21	266	286	UGUUAUGAUCUGCUUCUCAUC	:::::.::::. :::.:	AACUAGAAGUAGAUUCUAAUA	Cleavage		1
ata-miR9863b-5p	SoNHX3	5.0	-1.0	1	21	266	286	UGUUAUGAUCUGCUUCUCAUC	:::::.::::. :::.:	AACUAGAAGUAGAUUCUAAUA	Cleavage		1
ath-miR156i	SoNHX3	5.0	-1.0	1	20	440	459	UGACAGAAGAGAGAGAGCAG	.::. .:.:::: :.:::.:	UUGUAUUUUCUCCUUUGUUA	Cleavage		1
ath-miR156j	SoNHX3	5.0	-1.0	1	20	440	459	UGACAGAAGAGAGAGAGCAC	::. .:.:::: :.:::.:	UUGUAUUUUCUCCUUUGUUA	Cleavage		1
ath-miR1886.2	SoNHX3	4.5	-1.0	1	21	476	496	UGAGAUGAAAUCUUUGAUUGG	: :: : ::::::.::.::.	CAAACCUUAGAUUUUAUUUCG	Cleavage		1
ath-miR472-5p	SoNHX3	4.5	-1.0	1	21	138	158	AUGGUCGAAGUAGGCAAAAUC	::::::..: :::::::. :	UAUUUUGUUUUCUUCGACUUU	Translation		1
ath-miR5012	SoNHX3	4.5	-1.0	1	21	259	279	UUUUACUGCUACUUGUGUUCC	:::::::: ::: ::::.:	AGAACACAACUAGAAGUAGAU	Cleavage		1
ath-miR8121	SoNHX3	5.0	-1.0	1	24	425	448	AAAGUAUAAUGGUUUAGUGGUUUG	.: .::::::.::.:::	CAUUUAUUUUGACCAUUGUAUUUU	Cleavage		1
ath-miR8177	SoNHX3	5.0	-1.0	1	22	1602	1623	GUGUGAUGAUGUGUCAUUUAUA	:: :: : ::: ::::.::::	UAAAAUUACCACUUCAUUACAC	Translation		1
ath-miR828	SoNHX3	5.0	-1.0	1	22	2682	2703	UCUUGCUUAAAUGAGUAUUCCA	: :::: :..:: :::.:::	GGAAAUAGUUGUUAAAGUAAGU	Cleavage		1
ath-miR833b	SoNHX3	5.0	-1.0	1	21	2060	2079	UGUUUGUUGACAUCGGUCUAG	::: : : :::::::::.:	GAAGAAC-AAGUCAACAAAUA	Cleavage		1
ath-miR835-5p	SoNHX3	5.0	-1.0	1	21	2493	2513	UUCUUGCAUAUGUUCUUUAUC	::.:: ::::.::. :::	AUUAGAGUACAUGUGUCAGAU	Cleavage		1
bdi-miR156a	SoNHX3	5.0	-1.0	1	21	439	459	UGACAGAAGAGAGAGAGCACA	::. .:.:::: :.:::.:	AUUGUAUUUUCUCCUUUGUUA	Cleavage		1
bdi-miR156j	SoNHX3	5.0	-1.0	1	20	440	459	UGACAGAAGAGAGAGAGCAC	::. .:.:::: :.:::.:	UUGUAUUUUCUCCUUUGUUA	Cleavage		1
bdi-miR169k-5p	SoNHX3	5.0	-1.0	1	22	1053	1074	UAGCCAAGGAUGAUUUGCCUGU	:: :.:::: :::::.::	UUUGGAAGAUCAAGCUUGGUUA	Translation		1
bdi-miR5167a-5p	SoNHX3	5.0	-1.0	1	21	1773	1793	CCACUUUGGGUGUCAUUGGUA	:..::: :.::.:: :::::	UGUCAACAAUACUCAUAGUGG	Cleavage		1
bdi-miR5174e-3p.2	SoNHX3	5.0	-1.0	1	21	833	853	UUUAUGGAACGGAGGGAGUAG	:.::.::::::: ::::	UGAUUCUCUCCGUUGCAUAUU	Cleavage		1
bdi-miR5174e-5p.2	SoNHX3	4.5	-1.0	1	21	2668	2688	UACUCCCUCUGUUCCAUAAAG	.::: :::.::::::: : ::	UUUUUUGGGACAGAGGAAAUA	Cleavage		1
bdi-miR5177	SoNHX3	5.0	-1.0	1	21	333	353	UGAGGUUGUAAAACAGACAGU	:::.::::::. .::.: :	CAUGUUUGUUUUGGGACUUGA	Cleavage		1
bdi-miR5198	SoNHX3	4.0	-1.0	1	21	1114	1134	GGGGAAAAGAGAUUGAGGGAG	:.:.: .::::::::::.:	AUUCUUGGAUCUCUUUUCUCG	Cleavage		1
bdi-miR7715-3p	SoNHX3	4.5	-1.0	1	21	660	680	UAAGAAAACCCACCUUUGAUG	:.::::::::::::. :	ACCCGAAGGUGGGUUUUUGUU	Cleavage		1
bdi-miR7716-5p	SoNHX3	4.5	-1.0	1	24	226	249	UCAGUUGCUAGAGAAGAACGAAAC	::: ::::. .::::.::.	GUGGGGUUAUUCUUAGGCAAUUGG	Translation		1
bdi-miR7717c-3p	SoNHX3	4.5	-1.0	1	24	671	694	UUAGUUGACUGAGAAAUAGACGGU	:.:.:::: :.:::::: ::	GGUUUUUGUUUCGCGGUCAACAAA	Cleavage		1
bdi-miR7732-5p	SoNHX3	5.0	-1.0	1	23	1860	1882	UUCCUCCAAGAUCUCGGAGACUC	.::::.:::::: :::.	GGUCGAUCGAGGUCUUGGUGGAG	Cleavage		1
bdi-miR7741-5p.1	SoNHX3	5.0	-1.0	1	21	187	207	UUUUAAUUGUGGAAGCUCUUG	..:: :: :::::::: : ::	UGAGCGCCUCCACAAUGAUAA	Cleavage		1
bdi-miR7742-5p	SoNHX3	4.5	-1.0	1	21	2266	2286	UCAUUCGCUCAUUCACACAGU	:::::: :::::: ::: ::.	ACUGUGGGAAUGAACGAUUGG	Cleavage		1
bdi-miR7745-5p	SoNHX3	5.0	-1.0	1	24	906	929	AGUAAGGCUUUAGUAACAAGAGAU	: .:::: :::...::.:: .:	CGCAUUUGUGACUGGGGCUUUCUU	Cleavage		1
bdi-miR7748b-3p	SoNHX3	4.0	-1.0	1	24	417	440	UUGGUCAAAGAAAAUCUAAUACGC	: ::: :::: .::::::::	GGUUUUUACAUUUAUUUUGACCAU	Translation		1
bdi-miR7763-3p	SoNHX3	5.0	-1.0	1	21	2257	2276	AUUCCCGUACGUCAAGAUUGC	:::: ::::: :..::::::	ACAAUGUUGAC-UGUGGGAAU	Translation		1
bdi-miR7773-5p	SoNHX3	5.0	-1.0	1	21	1142	1162	CGGGUCAACGAAGGAAAAAUU	::: ..::: :::.::::	UCUUUGAUUUUCAUUGGCCCG	Cleavage		1
bdi-miR7785-5p	SoNHX3	5.0	-1.0	1	24	1236	1259	GUAGAAUGGGUGAUGGGAGAAGGC	:.::::::..:::: ::	GAAUCAACUCAUCACUUAUUCAAC	Cleavage		1
bna-miR6035	SoNHX3	5.0	-1.0	1	21	436	456	UGGAGUAGAAAAUGCAGUCGU	:: :.::.::::::: ::...	ACCAUUGUAUUUUCUCCUUUG	Cleavage		1
cca-miR6118-3p	SoNHX3	5.0	-1.0	1	22	1008	1029	UUCCGAGGCCACCCAUUCCAAC	:: : .::::::: .:.::::	UUUUGUGUGGGUGGGUUUGGAA	Cleavage		1
cpa-miR8135	SoNHX3	5.0	-1.0	1	19	2450	2468	AGGAUUUUGCAGGGUUGAU	:::::...::.::: :::	AUCAAUUUUGUAAACCCCU	Cleavage		1
cpa-miR8154	SoNHX3	4.5	-1.0	1	22	154	174	CAGAGGAGGAGAUGAAGAGGGA	:..:.:::::::.::: ::::	ACUUUUUUCAUCUUCUC-UCUG	Cleavage		2
cpa-miR8154	SoNHX3	4.5	-1.0	1	22	435	456	CAGAGGAGGAGAUGAAGAGGGA	:: .: .::.:.:::::.::	GACCAUUGUAUUUUCUCCUUUG	Cleavage		2
csi-miR172c	SoNHX3	5.0	-1.0	1	22	1287	1308	UGGAAUCUUGAUGAUGCUGCAG	: :: :::::: : ::::::	AUUCAAGAUCAUCUACAUUCCA	Cleavage		1
csi-miR3946	SoNHX3	4.0	-1.0	1	24	485	508	UUGUAGAGAAAGAGAAGAGAGCAC	.:. .::: :::::::::.::	GAUUUUAUUUCGCUUUCUCUAUAA	Cleavage		1
esi-miR8624b	SoNHX3	4.0	-1.0	1	22	1698	1719	AGCAAAGUUGAUAGCUUCCGAG	:::: .::::::::: ::	CCAGGAAAUUAUCAACUUAGCA	Cleavage		1
esi-miR8628	SoNHX3	4.5	-1.0	1	19	487	505	UAUAGAAGCCGAAAUCAAA	::: :::::: .:::: ::	UUUUAUUUCGCUUUCUCUA	Cleavage		1
far-miR156a	SoNHX3	5.0	-1.0	1	21	439	459	UGACAGAAGAGAGAGAGCACA	::. .:.:::: :.:::.:	AUUGUAUUUUCUCCUUUGUUA	Cleavage		1
ghr-miR7497	SoNHX3	5.0	-1.0	1	23	315	337	ACAUGUGGACUGUCAUAUGGGUU	:::::: ::.::::::	UUUUGGGAUGACAAUCUACAUGU	Translation		1
ghr-miR7514	SoNHX3	5.0	-1.0	1	24	442	465	AUAAAGUGAUAAGUGAGAUCGUCU	:::: .::.:.:: ::::	GUAUUUUCUCCUUUGUUACAUUAU	Cleavage		1
gma-miR1527	SoNHX3	5.0	-1.0	1	20	215	234	UAACUCAACCUUACAAAACC	::: :::::: :.::::	CCAUUUAUAAGGUGGGGUUA	Cleavage		1
gma-miR1533	SoNHX3	4.5	-1.0	1	19	1925	1943	AUAAUAAAAAUAAUAAUGA	:..::.:::: ::::::.	UUGUUGUUAUAUUUAUUGG	Cleavage		1
gma-miR156b	SoNHX3	5.0	-1.0	1	21	439	459	UGACAGAAGAGAGAGAGCACA	::. .:.:::: :.:::.:	AUUGUAUUUUCUCCUUUGUUA	Cleavage		1
gma-miR4378b	SoNHX3	5.0	-1.0	1	24	400	423	UAGAACUGUCUUAGAAUGUGCUAC	:: :::.:: ::..::..:::.:	GUUGCAUAUGCUGGGAUGGUUUUU	Cleavage		1
gma-miR4388	SoNHX3	4.5	-1.0	1	24	1093	1116	AAUCUUAGGGACCAAAUUGACAGC	:: :::.: ::::. ::::::::	GCCGUCGAAAUGGUUGCUAAGAUU	Cleavage		1
gma-miR4406	SoNHX3	5.0	-1.0	1	24	1119	1142	AUUGAUUCUGAGAGAACCGGUGUA	:. :.: ::.::::.:..:..::	UGGAUCUCUUUUCUCGGGGUUGAU	Cleavage		1
gma-miR5032	SoNHX3	5.0	-1.0	1	23	653	675	AGAGCCACUUUUGGGUUCCCUAU	:::::.::.:::: :.:	UAUUUCAACCCGAAGGUGGGUUU	Cleavage		1
gma-miR5761a	SoNHX3	4.5	-1.0	1	21	1408	1428	UUUUGUGUCGUGAAGCUUUUG	:..:.::::.:.: ::.::	AUAGGGUUUCAUGGCCCAGAA	Cleavage		1
gma-miR5761b	SoNHX3	4.5	-1.0	1	21	1408	1428	UUUUGUGUCGUGAAGCUUUUG	:..:.::::.:.: ::.::	AUAGGGUUUCAUGGCCCAGAA	Cleavage		1
gra-miR7484j	SoNHX3	5.0	-1.0	1	23	451	473	UUUACUCUUUGAUCUAACGUACA	: .:::: ::.: .::::.:.	CCUUUGUUACAUUAUGGAGUGAG	Cleavage		1
gra-miR7484l	SoNHX3	5.0	-1.0	1	23	2495	2517	UUUGAUCUAAUGUAUGGAGACUA	::: : :::...: ::::::::	UAGAGUACAUGUGUCAGAUCAAA	Cleavage		1
gra-miR7502b	SoNHX3	5.0	-1.0	1	21	293	313	UUGUUAAAAGUUUCAUCCAUU	:: : ::::::.:: :::.:.	AAAGCAUGAAAUUUGUAAUAG	Cleavage		1
gra-miR7502c	SoNHX3	5.0	-1.0	1	21	293	313	UUGUUAAAAGUUUCAUCCAUU	:: : ::::::.:: :::.:.	AAAGCAUGAAAUUUGUAAUAG	Cleavage		1
gra-miR8646	SoNHX3	5.0	-1.0	1	21	987	1007	UAGUGAGGAUGGGAAAUUUGU	.:::.:.:::::.:::	CAUUGUUUUCUAUCCUUACUU	Cleavage		1
gra-miR8714	SoNHX3	4.0	-1.0	1	21	420	440	AUGGACGAAAUGAAAGUAGAG	.:.::: ::.::::.: ::::	UUUUACAUUUAUUUUGACCAU	Cleavage		1
gra-miR8762d	SoNHX3	5.0	-1.0	1	24	954	977	UUGUUAACUUUGAUGAUGUGGCAU	..:.: .::::::::.::	AUUUGUUGUUACUAAAGUUAAUAA	Cleavage		1
gra-miR8762e	SoNHX3	4.5	-1.0	1	24	954	977	UUUUUAACUUUACUGACAUGGCAU	:::.: ::::::::: ::	AUUUGUUGUUACUAAAGUUAAUAA	Cleavage		1
gra-miR8781b	SoNHX3	4.5	-1.0	1	24	2555	2578	UUUGAUUAGGAAGUUUGAGGAUCA	: .::.: :::: :::::.::	CUAAUCUUACACUUACUAAUUAAC	Translation		1
gra-miR8782	SoNHX3	5.0	-1.0	1	21	1177	1197	UUUGGUGUUGAAGGGGAAUAA	::: :..:: ::...::::	GCAUUACUUUUGAAUGUCAAA	Translation		1
hbr-miR6483	SoNHX3	2.5	-1.0	1	22	2104	2125	UAUUGUAGAAAUUUUCAGGAUC	..:: ::::::::::.:::	UGCUUUGCAAAUUUCUACGAUA	Cleavage		1
hpa-miR156a	SoNHX3	5.0	-1.0	1	20	440	459	UGACAGAAGAGAGAGAGCAC	::. .:.:::: :.:::.:	UUGUAUUUUCUCCUUUGUUA	Cleavage		1
hvu-miR397a	SoNHX3	5.0	-1.0	1	21	888	908	CCGUUGAGUGCAGCGUUGAUG	:.:.: :::..::.:.::	UUUUAGCCCUGUGCUUAGCGC	Cleavage		1
lja-miR7519	SoNHX3	5.0	-1.0	1	22	2301	2322	CAAAUUUUCUAAGUGGGCUAGC	.::: .: :::::...::::	AUUAGGUCCCUUAGGGGAUUUA	Cleavage		1
lja-miR7520	SoNHX3	5.0	-1.0	1	21	154	174	GAGGGGGAAGGUGAUGACAUC	: :. :::.::::.:.::	ACUUUUUUCAUCUUCUCUCUG	Cleavage		1
lja-miR7530	SoNHX3	5.0	-1.0	1	22	2226	2247	CCUUCCUCUCUUCACUAUCUUC	:: :::.. ::::::.::	UUUUAUCGUGGGAAGAGGAGGG	Translation		1
lja-miR7532a	SoNHX3	5.0	-1.0	1	21	261	281	GAAGCUGCCUCUGGUCGUGGU	: ::: ::.::: :.:: :::	AACACAACUAGAAGUAGAUUC	Cleavage		1
lja-miR7532b	SoNHX3	5.0	-1.0	1	21	261	281	GAAGCUGCCUCUGGUCGUGGU	: ::: ::.::: :.:: :::	AACACAACUAGAAGUAGAUUC	Cleavage		1
mdm-miR169b	SoNHX3	5.0	-1.0	1	22	1053	1074	UAGCCAAGGAUGAUUUGCCUGC	:: :.:::: :::::.::	UUUGGAAGAUCAAGCUUGGUUA	Translation		1
mdm-miR482a-3p	SoNHX3	4.5	-1.0	1	22	1009	1030	UUCCCAAGCCCGCCCAUUCCUA	: .::::.:::.:::: :.	UUUGUGUGGGUGGGUUUGGAAG	Cleavage		1
mdm-miR482d	SoNHX3	5.0	-1.0	1	21	988	1008	AAUGGAAGGGUAGGAAAGAAG	:: :::.:::.:::: : ::	AUUGUUUUCUAUCCUUACUUU	Cleavage		1
mes-miR156k	SoNHX3	5.0	-1.0	1	21	439	459	UGACAGAAGAGAGAGAGCACA	::. .:.:::: :.:::.:	AUUGUAUUUUCUCCUUUGUUA	Cleavage		1
mtr-miR156a	SoNHX3	5.0	-1.0	1	21	439	459	UGACAGAAGAGAGAGAGCACA	::. .:.:::: :.:::.:	AUUGUAUUUUCUCCUUUGUUA	Cleavage		1
mtr-miR156b-3p	SoNHX3	4.5	-1.0	1	22	686	707	UGCUCACUCUCUAUCUGUCACC	::: ::::.:::::. ::	GUCAACAAAUAGGGAGUGGUCA	Cleavage		1
mtr-miR156c-3p	SoNHX3	5.0	-1.0	1	22	686	707	UGCUUACUCUCUAUCUGUCACC	::: ::::.::::.. ::	GUCAACAAAUAGGGAGUGGUCA	Cleavage		1
mtr-miR2611	SoNHX3	5.0	-1.0	1	21	40	60	UAUUUGUCAGUGUUUGAUGAA	:.: ::: ..:::::::::	AUUAAAAAAAGUUGACAAAUA	Cleavage		1
mtr-miR2666	SoNHX3	4.5	-1.0	1	21	990	1010	CGAAAGUGAGGAUAUCAAGGA	: .:: ::::::.:::::.	UGUUUUCUAUCCUUACUUUUU	Cleavage		1
mtr-miR2677	SoNHX3	5.0	-1.0	1	22	614	635	UUUAUUGAUAUUGCUAAUAGAU	: .:: :: ::::::..:: :.	AAUUAAUAACAAUAUUGAUUAG	Cleavage		1
mtr-miR5214-5p	SoNHX3	5.0	-1.0	1	21	953	973	UAGCUCUAUUAACAAUUAAAU	: :: .:::::: :: ::.::	AAUUUGUUGUUACUAAAGUUA	Cleavage		1
mtr-miR5253	SoNHX3	4.5	-1.0	1	21	18	38	GAUGAAAAUGAUUAUGUUGGA	: ::.:::::..: :::.::	ACAAAUAUAAUUGUCUUCGUC	Cleavage		1
mtr-miR5259	SoNHX3	3.5	-1.0	1	21	1824	1844	CAAGGGGUAUUGCGGAGGAUA	.:.::.::::::.:.:: ::	GGUUCUUCGCAAUGCUCCAUG	Cleavage		1
mtr-miR5260	SoNHX3	4.5	-1.0	1	21	780	800	UUUGUAUUGUUGACAUGGCUU	: .. :::::..::.::::	UCGAUGGGUCAAUGAUGCAAA	Cleavage		1
mtr-miR5261	SoNHX3	4.0	-1.0	1	21	207	227	UCAUUGUAGAUGGCUUUGGCU	: .:::::::::.::.:: :	ACUCAAAGCCAUUUAUAAGGU	Cleavage		1
mtr-miR5759	SoNHX3	5.0	-1.0	1	21	150	170	AAGGGGGUGAAAAGAUUCAAA	:: :: :.::::::.:..::	UUCGACUUUUUUCAUCUUCUC	Cleavage		1
mtr-miR7699-3p	SoNHX3	4.0	-1.0	1	21	629	649	UGUAAUCAAUGCAUUAAAUGC	::: . :::::::.:::..	UGAUUAGUUGCAUUGGUUAUG	Cleavage		1
nta-miR482a	SoNHX3	4.0	-1.0	1	22	1009	1030	UUUCCAAUUCCACCCAUUCCUA	: .:::::::. ::::::.	UUUGUGUGGGUGGGUUUGGAAG	Cleavage		1
nta-miR482c	SoNHX3	4.0	-1.0	1	22	1009	1030	UUUCCAAUUCCACCCAUUCCUA	: .:::::::. ::::::.	UUUGUGUGGGUGGGUUUGGAAG	Cleavage		1
nta-miR6152a	SoNHX3	4.5	-1.0	1	24	502	525	UAUUGUAUUCGACUGUAUUCACGG	:::: :::::.::::. :	UCUAUAAUAAUGUCGAGUACAGGA	Cleavage		1
nta-miR6152b	SoNHX3	4.5	-1.0	1	24	502	525	UAUUGUAUUCGACUGUAUUCACGG	:::: :::::.::::. :	UCUAUAAUAAUGUCGAGUACAGGA	Cleavage		1
osa-miR1437b-5p	SoNHX3	5.0	-1.0	1	21	980	1000	GGGAGGAAACAGUGCCUAGUG	.:.: ::.:::::.:: .:	UUUUGGCCAUUGUUUUCUAUC	Cleavage		1
osa-miR156k	SoNHX3	5.0	-1.0	1	21	439	459	UGACAGAAGAGAGAGAGCACA	::. .:.:::: :.:::.:	AUUGUAUUUUCUCCUUUGUUA	Cleavage		1
osa-miR169r-5p	SoNHX3	5.0	-1.0	1	21	1054	1074	UAGCCAAGGAUGAUUUGCCUG	:: :.:::: :::::.::	UUGGAAGAUCAAGCUUGGUUA	Translation		1
osa-miR1859	SoNHX3	5.0	-1.0	1	22	1323	1344	UUUCCUAUGACGUCCAUUCCAA	: : ::::: .:::::::	AAUCAUUCGACGUGGUAGGAAA	Cleavage		1
osa-miR1861a	SoNHX3	4.5	-1.0	1	22	668	689	UGAUCUUGAGGCAGAAACUGAG	: .::::.::..::. :.:::	GUGGGUUUUUGUUUCGCGGUCA	Cleavage		1
osa-miR1861o	SoNHX3	4.5	-1.0	1	22	668	689	UGAUCUUGAGGCAGAAACUGAG	: .::::.::..::. :.:::	GUGGGUUUUUGUUUCGCGGUCA	Cleavage		1
osa-miR2275c	SoNHX3	4.0	-1.0	1	23	137	159	AGAAUUGGAGGAAAACAAACUGA	.: :::::::::.:: : ::.:	AUAUUUUGUUUUCUUCGACUUUU	Cleavage		1
osa-miR2928	SoNHX3	5.0	-1.0	1	20	132	151	AAGAAGACGACAUUUUGUUG	:.:: :: :.::.:::::	UUAUAAUAUUUUGUUUUCUU	Translation		1
osa-miR3980a-3p	SoNHX3	4.5	-1.0	1	21	1662	1682	CUGGCCGAGGCCGUCGAUUCU	: .: : :.:::::.:::::	AAGAGCAAUGGCCUUGGCCAC	Cleavage		1
osa-miR3980b-3p	SoNHX3	4.5	-1.0	1	21	1662	1682	CUGGCCGAGGCCGUCGAUUCU	: .: : :.:::::.:::::	AAGAGCAAUGGCCUUGGCCAC	Cleavage		1
osa-miR413	SoNHX3	5.0	-1.0	1	21	2075	2095	CUAGUUUCACUUGUUCUGCAC	.:::: :. :::::::::	AAAUAGAAGAGAUGAAACUAG	Translation		1
osa-miR5152-3p	SoNHX3	4.5	-1.0	1	21	1547	1567	AGACCAUGCCUAUACCUACCA	:: :::::::: .:::::.	CGGGAGGUAUAGAUAUGGUUG	Cleavage		1
osa-miR5502	SoNHX3	5.0	-1.0	1	22	364	385	UACGGAUACGGAUACGCGAUAC	::::: :::.:: ::.: ::	UCAUCGCUUAUUCGCAUUCCUA	Cleavage		1
osa-miR5513	SoNHX3	4.5	-1.0	1	21	439	459	UAACAAAGGACAACAGACUGA	:: : :: ::::::::::	AUUGUAUUUUCUCCUUUGUUA	Translation		1
osa-miR814a	SoNHX3	4.5	-1.0	1	22	450	471	CACUUCAUAGUACAACGAAUCU	::.::: :.::::.::::	UCCUUUGUUACAUUAUGGAGUG	Cleavage		1
osa-miR814b	SoNHX3	4.5	-1.0	1	22	450	471	CACUUCAUAGUACAACGAAUCU	::.::: :.::::.::::	UCCUUUGUUACAUUAUGGAGUG	Cleavage		1
osa-miR814c	SoNHX3	4.5	-1.0	1	22	450	471	CACUUCAUAGUACAACGAAUCU	::.::: :.::::.::::	UCCUUUGUUACAUUAUGGAGUG	Cleavage		1
pab-miR3702	SoNHX3	4.0	-1.0	1	21	1687	1707	AAUCUCUUGGUGCUUAUUCGC	:::: ::::::.:: :::	AACAAUAUGCACCAGGAAAUU	Cleavage		1
ppt-miR1028a-3p	SoNHX3	4.5	-1.0	1	21	1258	1278	UGACAUUGUAGAUCUACGUGC	::.::: :::::..:: :.:	ACAUGUAUAUCUAUGAUAUUA	Cleavage		1
ppt-miR1037	SoNHX3	4.5	-1.0	1	21	1395	1415	AGCCUUAUUAGGAUUUGAUGG	: : ..::.::::::.::.:	ACUUAGGAUUCUAAUAGGGUU	Cleavage		1
ppt-miR1052	SoNHX3	4.5	-1.0	1	21	2195	2215	UUCCUUUUAUUGAUUGUGGUA	::..::.:::: ::.:::::	UAUUACGAUCAUUAGAAGGAU	Translation		1
ppt-miR1211-3p	SoNHX3	4.5	-1.0	1	21	2233	2253	UGCAUGACCGUCUCUUCCUGC	:..:::::::. :: :.::::	GUGGGAAGAGGAGGGCGUGCA	Translation		1
ptc-miR474b	SoNHX3	4.0	-1.0	1	24	960	983	CAAAAGUUGUUGGGUUUGGCUGGG	:.::: ..::.:::::::	UGUUACUAAAGUUAAUAACUUUUU	Cleavage		1
ptc-miR482d-3p	SoNHX3	5.0	-1.0	1	22	1009	1030	UUGCCGACCCCACCCAUGCCAA	:: :..:::::::: :.:: :.	UUUGUGUGGGUGGGUUUGGAAG	Cleavage		1
ptc-miR6438a	SoNHX3	4.5	-1.0	1	22	842	863	UUGUACACAGAAUAGGUGAAAU	:..: ::::::::::...	CCGUUGCAUAUUCUGUGUGUGU	Cleavage		1
ptc-miR6438b	SoNHX3	4.5	-1.0	1	22	842	863	UUGUACACAGAAUAGGUGAAAU	:..: ::::::::::...	CCGUUGCAUAUUCUGUGUGUGU	Cleavage		1
ptc-miR6441	SoNHX3	4.0	-1.0	1	21	2422	2442	AAGUUGACGGAAGGACUACAU	:::::::::::. :.::: :	UUGUAGUCCUUCUUUUAACAU	Cleavage		1
ptc-miR6444	SoNHX3	5.0	-1.0	1	21	132	152	UAGGAAAAUUAGAGAUUAUGU	.::::: :.: .:::::.:	UUAUAAUAUUUUGUUUUCUUC	Translation		2
ptc-miR6444	SoNHX3	5.0	-1.0	1	21	1136	1156	UAGGAAAAUUAGAGAUUAUGU	:.::::.:.:::::: :	GGUUGAUCUUUGAUUUUCAUU	Cleavage		2
ptc-miR6464	SoNHX3	5.0	-1.0	1	21	1688	1708	UGAUUGCUUGUUGGAUAUUAU	: ::::: :: ::.: :::.:	ACAAUAUGCACCAGGAAAUUA	Translation		1
ptc-miR7813	SoNHX3	4.5	-1.0	1	21	1165	1185	UGGUAAUGCAAGUGUUGCUAA	::: :::::::::::.	UCCACAAAACUUGCAUUACUU	Cleavage		1
ptc-miR7816	SoNHX3	4.0	-1.0	1	21	607	629	AAUGUUGUUAUUAA--CACUGUA	:::: :: ::::::::::.:::	UACACUGAAUUAAUAACAAUAUU	Cleavage		1
rco-miR156e	SoNHX3	5.0	-1.0	1	21	439	459	UGACAGAAGAGAGAGAGCACA	::. .:.:::: :.:::.:	AUUGUAUUUUCUCCUUUGUUA	Cleavage		1
rgl-miR7807b-3p	SoNHX3	4.0	-1.0	1	22	1444	1465	UUGAGAUUUUCAUAUAGUUACU	::.: ::::.:.::::: :	AUAAAUUUUAUGGAGAUCUCCA	Cleavage		1
rgl-miR7972	SoNHX3	5.0	-1.0	1	21	558	578	UUGUCAGGCUUGUUAUUCUCC	::: :..::::.:: :::	UAAGAUUGGCAAGUCUAACAU	Cleavage		1
sbi-miR156d	SoNHX3	5.0	-1.0	1	21	439	459	UGACAGAAGAGAGAGAGCACA	::. .:.:::: :.:::.:	AUUGUAUUUUCUCCUUUGUUA	Cleavage		1
sbi-miR169o	SoNHX3	5.0	-1.0	1	21	1054	1074	UAGCCAAGGAUGAUUUGCCUG	:: :.:::: :::::.::	UUGGAAGAUCAAGCUUGGUUA	Translation		1
sbi-miR5565g-3p	SoNHX3	5.0	-1.0	1	24	316	339	ACACAUGUGGAUUGAGAUGAAUAC	:: :::::.:::::: :	UUUGGGAUGACAAUCUACAUGUUU	Cleavage		1
sbi-miR5568c-5p	SoNHX3	5.0	-1.0	1	21	294	314	UCUGUUCCAAAUUGUAAGUCG	.: :. :::::: ::.:::	AAGCAUGAAAUUUGUAAUAGA	Cleavage		1
sbi-miR6218-3p	SoNHX3	4.5	-1.0	1	21	288	308	ACAAGUUUCGUGAUUUUUGGA	... ::: ::.::::.::::	AUUGCAAAGCAUGAAAUUUGU	Cleavage		1
sbi-miR6228-5p	SoNHX3	5.0	-1.0	1	24	2068	2091	UUCUAUCUCUAUUAAUUGUGUUGC	:::: ::. ::::::. ::	AGUCAACAAAUAGAAGAGAUGAAA	Translation		1
sly-miR482a	SoNHX3	4.0	-1.0	1	22	1009	1030	UUUCCAAUUCCACCCAUUCCUA	: .:::::::. ::::::.	UUUGUGUGGGUGGGUUUGGAAG	Cleavage		1
sly-miR482d-3p	SoNHX3	5.0	-1.0	1	22	1009	1030	UUUCCUAUUCCACCCAUGCCAA	:: :..:::::::. : ::::.	UUUGUGUGGGUGGGUUUGGAAG	Cleavage		1
sly-miR6023	SoNHX3	5.0	-1.0	1	22	2656	2677	UUCCAUGAAAGAGUUUUUGGAU	::: : :.:::::. :::.:	UGCCACAUAUUCUUUUUUGGGA	Cleavage		1
smo-miR1093	SoNHX3	5.0	-1.0	1	21	1787	1807	UGGAGGUGUCGUUGCCAAGGA	::::::.:::.: :.::	AUAGUGGCAAUGACGCAUUCA	Cleavage		1
stu-miR1886g-3p	SoNHX3	4.5	-1.0	1	22	1880	1901	UUUCAUAUUGAUUUCAUCUCAU	: :: :::.:.::::: :::	GAGUGAAGAAGUUAAUAUCAAA	Cleavage		1
stu-miR482a-3p	SoNHX3	4.0	-1.0	1	22	1009	1030	UUUCCAAUUCCACCCAUUCCUA	: .:::::::. ::::::.	UUUGUGUGGGUGGGUUUGGAAG	Cleavage		1
stu-miR482c	SoNHX3	5.0	-1.0	1	22	1009	1030	UUUCCUAUUCCACCCAUGCCAA	:: :..:::::::. : ::::.	UUUGUGUGGGUGGGUUUGGAAG	Cleavage		1
stu-miR7990a	SoNHX3	4.5	-1.0	1	24	2189	2211	UUCAAAUGAUCGUAACUUUGGCCU	::: : ::::::::::: :::	ACUCCAUA-UUACGAUCAUUAGAA	Cleavage		1
stu-miR7990b	SoNHX3	4.5	-1.0	1	24	2193	2216	GAAUUUUCAAAUGAUCGUAACUUU	::::::::::: :::.. :.	CAUAUUACGAUCAUUAGAAGGAUU	Cleavage		1
stu-miR8001b-5p	SoNHX3	4.5	-1.0	1	24	1747	1770	AUGGGGAUUAGUAUGAAAAUUUGC	::::::::.:..::.::	CUUCCUUUUCAUAUUGGUCUCCCA	Cleavage		1
stu-miR8002-5p	SoNHX3	3.5	-1.0	1	24	1215	1238	UUUUUCGUGAUAAUAAUGGAAUCA	:.::::::. ::.:::.::	CCUCACUAUUAUUGCCAUGAAGAA	Translation		1
stu-miR8021	SoNHX3	5.0	-1.0	1	24	1127	1150	AUUCAAGGCUCAAACUCGAGACCU	:::::.: :::: :.:::: :	UUUUCUCGGGGUUGAUCUUUGAUU	Cleavage		1
stu-miR8027	SoNHX3	5.0	-1.0	1	24	1115	1138	AUCUCGAGAUAAGUUAUUCUGGAC	::. :.:: ::: :::::.:.:	UUCUUGGAUCUCUUUUCUCGGGGU	Translation		1
stu-miR8040-3p	SoNHX3	4.5	-1.0	1	21	2001	2021	CUUAUAAUUGUAAUUAUGAUC	.: : : :::: ::::::::	AGUGAAACUUACUAUUAUAAG	Cleavage		2
stu-miR8040-3p	SoNHX3	5.0	-1.0	1	21	744	764	CUUAUAAUUGUAAUUAUGAUC	: ::: :: ::::::.:::	AACCAUCAUAACAAUUGUAAC	Cleavage		2
tae-miR5049-3p	SoNHX3	4.0	-1.0	1	21	833	853	AAUAUGGAUCGGAGGGAGUAC	:.::.::::: : ::::::	UGAUUCUCUCCGUUGCAUAUU	Cleavage		2
tae-miR5049-3p	SoNHX3	5.0	-1.0	1	21	1741	1761	AAUAUGGAUCGGAGGGAGUAC	:: :::.::: :.::::::	AUAAUCCUUCCUUUUCAUAUU	Translation		2
tae-miR5085	SoNHX3	5.0	-1.0	1	21	1417	1437	AAGGACAUUUUUUGUGGCCUG	:: : : ::.::::::::: :	CAUGGCCCAGAAAAUGUCCCU	Cleavage		1
tae-miR530	SoNHX3	5.0	-1.0	1	21	1486	1506	UGCAGUGGCAUAUGCAACUCU	: .:: :.::::::.::::	AUGGUGGUAUAUGCUACUGAC	Cleavage		1
tae-miR9675-3p	SoNHX3	4.5	-1.0	1	21	691	711	UUUAUGAUCACUCUCGUUUUG	:::: :.:::::.:::::.	CAAAUAGGGAGUGGUCAUAGU	Cleavage		1
tcc-miR156a	SoNHX3	5.0	-1.0	1	21	439	459	UGACAGAAGAGAGAGAGCACA	::. .:.:::: :.:::.:	AUUGUAUUUUCUCCUUUGUUA	Cleavage		1
vvi-miR156e	SoNHX3	4.5	-1.0	1	20	440	459	UGACAGAGGAGAGUGAGCAC	::. . .::::::.:::.:	UUGUAUUUUCUCCUUUGUUA	Cleavage		1
vvi-miR156h	SoNHX3	5.0	-1.0	1	20	440	459	UGACAGAAGAGAGAGAGCAU	::. .:.:::: :.:::.:	UUGUAUUUUCUCCUUUGUUA	Cleavage		1
vvi-miR3627-3p	SoNHX3	4.0	-1.0	1	21	1458	1478	UCGCCGCUCUCCUGUGACAAG	: :: :::::::.::.::	GAUCUCCAAGGAGAGUGGUGA	Cleavage		1
zma-miR156j-5p	SoNHX3	5.0	-1.0	1	21	439	459	UGACAGAAGAGAGAGAGCACA	::. .:.:::: :.:::.:	AUUGUAUUUUCUCCUUUGUUA	Cleavage		1
zma-miR2275a-5p	SoNHX3	4.0	-1.0	1	21	138	158	AGAGUUGGAGGAAAGCAAACC	::: :::.::.:.:::.:	UAUUUUGUUUUCUUCGACUUU	Cleavage		1
zma-miR2275d-5p	SoNHX3	3.0	-1.0	1	21	138	158	AGAGUUGGAGGAAAGAAAACU	:::: :::.::.:.:::.:	UAUUUUGUUUUCUUCGACUUU	Cleavage		1
ahy-miR156a	SoNHX4	5.0	-1.0	1	20	1072	1091	UGACAGAAGAGAGAGAGCAC	::. .:.:::: :.:::.:	UUGUAUUUUCUCCUUUGUUA	Cleavage		1
aly-miR163-5p.2	SoNHX4	3.5	-1.0	1	21	1584	1604	GACUUUAGCAACAACGAUUUC	:: :.:::::: :::::::.	CAAUUUGUUGUUACUAAAGUU	Cleavage		1
aly-miR169i-3p	SoNHX4	5.0	-1.0	1	19	2090	2108	GGCAGUCUCCUUGGAUAUC	::: :::::::::: ::	GAUCUCCAAGGAGAGUGGU	Cleavage		1
aly-miR3434-3p	SoNHX4	5.0	-1.0	1	21	1767	1786	UCAAAAUCAGAGAAUCAACCA	::::::: ::.::::::: :	GGGUUGAU-CUUUGAUUUUCA	Cleavage		1
aly-miR390a-3p	SoNHX4	4.5	-1.0	1	21	706	726	CGCUAUCCAUCCUGAGUUUCA	:::: : .: ::::::.:::	GGAAAAUGGGUAUGGAUGGCG	Translation		1
aly-miR400-3p	SoNHX4	5.0	-1.0	1	21	447	467	GACUUAUAAUAAUCUCAUGAA	:: :::: :: .::.:.::::	UUGAUGAUAUAGUUGUGAGUC	Translation		1
aly-miR4237	SoNHX4	4.0	-1.0	1	22	174	195	AAACGUAAACAUAUAUAAUCGA	::::::::::::.: ::	GUAUAUAUAUAUGUUUAUGAUU	Cleavage		1
aly-miR4248a	SoNHX4	5.0	-1.0	1	21	918	938	ACAUUUUAUUUUUGGCAAUCA	::::: ::. ::.:::: :	AAAUUGCAAAGCAUGAAAUUU	Translation		1
aly-miR4248b	SoNHX4	5.0	-1.0	1	21	918	938	ACAUUUUAUUUUUGGCAAUCA	::::: ::. ::.:::: :	AAAUUGCAAAGCAUGAAAUUU	Translation		1
aly-miR4248c	SoNHX4	5.0	-1.0	1	21	918	938	ACAUUUUAUUUUUGGCAAUCA	::::: ::. ::.:::: :	AAAUUGCAAAGCAUGAAAUUU	Translation		1
aly-miR774b-5p	SoNHX4	5.0	-1.0	1	21	225	245	UGAGAUGAAGAUUUGGAUGAC	:::::.: ::.::.::.:.	AUCAUCUAUAUUUUUAUUUUU	Cleavage		1
aly-miR828-5p	SoNHX4	5.0	-1.0	1	22	3314	3335	UCUUGCUUAAAUGAGUAUUCCA	: :::: :..:: :::.:::	GGAAAUAGUUGUUAAAGUAAGU	Cleavage		1
aly-miR831-5p	SoNHX4	5.0	-1.0	1	23	1740	1762	AGAAGAGGUACAAGGAGAUGAGA	:: : :.:::: :.:::::.:	GCUAAGAUUCUUGGAUCUCUUUU	Translation		1
aly-miR835-5p	SoNHX4	5.0	-1.0	1	21	3125	3145	UUCUUGCAUAUGUUCUUUAUC	::.:: ::::.::. :::	AUUAGAGUACAUGUGUCAGAU	Cleavage		1
ata-miR167a-3p	SoNHX4	5.0	-1.0	1	23	724	746	GAUCGUGCUGUGACAGUUUCACC	:::.::: ::::.:: ::	GCGCAAAUUGUAACAGUACAAUA	Cleavage		1
ata-miR169a-5p	SoNHX4	5.0	-1.0	1	23	1684	1706	UAGCCAAGGAUGAUUUGCCUGUG	:: :.:::: :::::.::	UUUUGGAAGAUCAAGCUUGGUUA	Translation		1
ata-miR169b-5p	SoNHX4	5.0	-1.0	1	23	1684	1706	UAGCCAAGGAUGAUUUGCCUGUG	:: :.:::: :::::.::	UUUUGGAAGAUCAAGCUUGGUUA	Translation		1
ata-miR169j-5p	SoNHX4	5.0	-1.0	1	23	1684	1706	UAGCCAAGGAUGAUUUGCCUGUG	:: :.:::: :::::.::	UUUUGGAAGAUCAAGCUUGGUUA	Translation		1
ata-miR9863a-5p	SoNHX4	5.0	-1.0	1	21	898	918	UGUUAUGAUCUGCUUCUCAUC	:::::.::::. :::.:	AACUAGAAGUAGAUUCUAAUA	Cleavage		1
ata-miR9863b-5p	SoNHX4	5.0	-1.0	1	21	898	918	UGUUAUGAUCUGCUUCUCAUC	:::::.::::. :::.:	AACUAGAAGUAGAUUCUAAUA	Cleavage		1
ath-miR156i	SoNHX4	5.0	-1.0	1	20	1072	1091	UGACAGAAGAGAGAGAGCAG	.::. .:.:::: :.:::.:	UUGUAUUUUCUCCUUUGUUA	Cleavage		1
ath-miR156j	SoNHX4	5.0	-1.0	1	20	1072	1091	UGACAGAAGAGAGAGAGCAC	::. .:.:::: :.:::.:	UUGUAUUUUCUCCUUUGUUA	Cleavage		1
ath-miR1886.2	SoNHX4	4.5	-1.0	1	21	1108	1128	UGAGAUGAAAUCUUUGAUUGG	: :: : ::::::.::.::.	CAAACCUUAGAUUUUAUUUCG	Cleavage		1
ath-miR390a-3p	SoNHX4	4.5	-1.0	1	21	706	726	CGCUAUCCAUCCUGAGUUUCA	:::: : .: ::::::.:::	GGAAAAUGGGUAUGGAUGGCG	Translation		1
ath-miR5012	SoNHX4	4.5	-1.0	1	21	891	911	UUUUACUGCUACUUGUGUUCC	:::::::: ::: ::::.:	AGAACACAACUAGAAGUAGAU	Cleavage		1
ath-miR774b-5p	SoNHX4	4.0	-1.0	1	21	225	245	UGAGAUGAAGAUAUGGGUGAU	::::.:.::::.::.::.:.	AUCAUCUAUAUUUUUAUUUUU	Cleavage		1
ath-miR8121	SoNHX4	5.0	-1.0	1	24	1057	1080	AAAGUAUAAUGGUUUAGUGGUUUG	.: .::::::.::.:::	CAUUUAUUUUGACCAUUGUAUUUU	Cleavage		1
ath-miR8177	SoNHX4	5.0	-1.0	1	22	2234	2255	GUGUGAUGAUGUGUCAUUUAUA	:: :: : ::: ::::.::::	UAAAAUUACCACUUCAUUACAC	Translation		1
ath-miR828	SoNHX4	5.0	-1.0	1	22	3314	3335	UCUUGCUUAAAUGAGUAUUCCA	: :::: :..:: :::.:::	GGAAAUAGUUGUUAAAGUAAGU	Cleavage		1
ath-miR833b	SoNHX4	5.0	-1.0	1	21	2692	2711	UGUUUGUUGACAUCGGUCUAG	::: : : :::::::::.:	GAAGAAC-AAGUCAACAAAUA	Cleavage		1
ath-miR835-5p	SoNHX4	5.0	-1.0	1	21	3125	3145	UUCUUGCAUAUGUUCUUUAUC	::.:: ::::.::. :::	AUUAGAGUACAUGUGUCAGAU	Cleavage		1
bdi-miR156a	SoNHX4	5.0	-1.0	1	21	1071	1091	UGACAGAAGAGAGAGAGCACA	::. .:.:::: :.:::.:	AUUGUAUUUUCUCCUUUGUUA	Cleavage		1
bdi-miR156j	SoNHX4	5.0	-1.0	1	20	1072	1091	UGACAGAAGAGAGAGAGCAC	::. .:.:::: :.:::.:	UUGUAUUUUCUCCUUUGUUA	Cleavage		1
bdi-miR169k-5p	SoNHX4	5.0	-1.0	1	22	1685	1706	UAGCCAAGGAUGAUUUGCCUGU	:: :.:::: :::::.::	UUUGGAAGAUCAAGCUUGGUUA	Translation		1
bdi-miR5167a-5p	SoNHX4	5.0	-1.0	1	21	2405	2425	CCACUUUGGGUGUCAUUGGUA	:..::: :.::.:: :::::	UGUCAACAAUACUCAUAGUGG	Cleavage		1
bdi-miR5174e-3p.2	SoNHX4	5.0	-1.0	1	21	1465	1485	UUUAUGGAACGGAGGGAGUAG	:.::.::::::: ::::	UGAUUCUCUCCGUUGCAUAUU	Cleavage		1
bdi-miR5174e-5p.2	SoNHX4	4.5	-1.0	1	21	3300	3320	UACUCCCUCUGUUCCAUAAAG	.::: :::.::::::: : ::	UUUUUUGGGACAGAGGAAAUA	Cleavage		1
bdi-miR5177	SoNHX4	5.0	-1.0	1	21	965	985	UGAGGUUGUAAAACAGACAGU	:::.::::::. .::.: :	CAUGUUUGUUUUGGGACUUGA	Cleavage		1
bdi-miR5185a-5p	SoNHX4	5.0	-1.0	1	21	622	642	UUCUAGUUCAUUUUUCAAAUC	: ::::.:::::. .:::	AUGUAGAAAGAUGAAUCGGAA	Cleavage		1
bdi-miR5185b-5p	SoNHX4	5.0	-1.0	1	21	622	642	UUCUAGUUCAUUUUUCAAAUC	: ::::.:::::. .:::	AUGUAGAAAGAUGAAUCGGAA	Cleavage		1
bdi-miR5185c-5p	SoNHX4	5.0	-1.0	1	21	622	642	UUCUAGUUCAUUUUUCAAAUC	: ::::.:::::. .:::	AUGUAGAAAGAUGAAUCGGAA	Cleavage		1
bdi-miR5185d-5p	SoNHX4	5.0	-1.0	1	21	622	642	UUCUAGUUCAUUUUUCAAAUC	: ::::.:::::. .:::	AUGUAGAAAGAUGAAUCGGAA	Cleavage		1
bdi-miR5185e-5p	SoNHX4	5.0	-1.0	1	21	622	642	UUCUAGUUCAUUUUUCAAAUC	: ::::.:::::. .:::	AUGUAGAAAGAUGAAUCGGAA	Cleavage		1
bdi-miR5185f-5p	SoNHX4	5.0	-1.0	1	21	622	642	UUCUAGUUCAUUUUUCAAAUC	: ::::.:::::. .:::	AUGUAGAAAGAUGAAUCGGAA	Cleavage		1
bdi-miR5185g-5p	SoNHX4	5.0	-1.0	1	21	622	642	UUCUAGUUCAUUUUUCAAAUC	: ::::.:::::. .:::	AUGUAGAAAGAUGAAUCGGAA	Cleavage		1
bdi-miR5185h-5p	SoNHX4	5.0	-1.0	1	21	622	642	UUCUAGUUCAUUUUUCAAAUC	: ::::.:::::. .:::	AUGUAGAAAGAUGAAUCGGAA	Cleavage		1
bdi-miR5185i-5p	SoNHX4	5.0	-1.0	1	21	622	642	UUCUAGUUCAUUUUUCAAAUC	: ::::.:::::. .:::	AUGUAGAAAGAUGAAUCGGAA	Cleavage		1
bdi-miR5185j-5p	SoNHX4	5.0	-1.0	1	21	622	642	UUCUAGUUCAUUUUUCAAAUC	: ::::.:::::. .:::	AUGUAGAAAGAUGAAUCGGAA	Cleavage		1
bdi-miR5185k-5p	SoNHX4	5.0	-1.0	1	21	622	642	UUCUAGUUCAUUUUUCAAAUC	: ::::.:::::. .:::	AUGUAGAAAGAUGAAUCGGAA	Cleavage		1
bdi-miR5185m-5p	SoNHX4	5.0	-1.0	1	21	622	642	UUCUAGUUCAUUUUUCGAAUC	: ::::.:::::. .:::	AUGUAGAAAGAUGAAUCGGAA	Cleavage		1
bdi-miR5198	SoNHX4	4.0	-1.0	1	21	1746	1766	GGGGAAAAGAGAUUGAGGGAG	:.:.: .::::::::::.:	AUUCUUGGAUCUCUUUUCUCG	Cleavage		1
bdi-miR7715-3p	SoNHX4	4.5	-1.0	1	21	1292	1312	UAAGAAAACCCACCUUUGAUG	:.::::::::::::. :	ACCCGAAGGUGGGUUUUUGUU	Cleavage		1
bdi-miR7716-5p	SoNHX4	4.5	-1.0	1	24	858	881	UCAGUUGCUAGAGAAGAACGAAAC	::: ::::. .::::.::.	GUGGGGUUAUUCUUAGGCAAUUGG	Translation		1
bdi-miR7717c-3p	SoNHX4	4.5	-1.0	1	24	1303	1326	UUAGUUGACUGAGAAAUAGACGGU	:.:.:::: :.:::::: ::	GGUUUUUGUUUCGCGGUCAACAAA	Cleavage		1
bdi-miR7732-5p	SoNHX4	5.0	-1.0	1	23	2492	2514	UUCCUCCAAGAUCUCGGAGACUC	.::::.:::::: :::.	GGUCGAUCGAGGUCUUGGUGGAG	Cleavage		1
bdi-miR7742-5p	SoNHX4	4.5	-1.0	1	21	2898	2918	UCAUUCGCUCAUUCACACAGU	:::::: :::::: ::: ::.	ACUGUGGGAAUGAACGAUUGG	Cleavage		1
bdi-miR7745-5p	SoNHX4	5.0	-1.0	1	24	1538	1561	AGUAAGGCUUUAGUAACAAGAGAU	: .:::: :::...::.:: .:	CGCAUUUGUGACUGGGGCUUUCUU	Cleavage		1
bdi-miR7748b-3p	SoNHX4	4.0	-1.0	1	24	1049	1072	UUGGUCAAAGAAAAUCUAAUACGC	: ::: :::: .::::::::	GGUUUUUACAUUUAUUUUGACCAU	Translation		2
bdi-miR7748b-3p	SoNHX4	5.0	-1.0	1	24	51	74	UUGGUCAAAGAAAAUCUAAUACGC	::: :::: .::::.:.::	UCUGAUUCAAUUUCUUUUGGCUAA	Translation		2
bdi-miR7763-3p	SoNHX4	5.0	-1.0	1	21	2889	2908	AUUCCCGUACGUCAAGAUUGC	:::: ::::: :..::::::	ACAAUGUUGAC-UGUGGGAAU	Translation		1
bdi-miR7773-5p	SoNHX4	3.5	-1.0	1	21	765	785	CGGGUCAACGAAGGAAAAAUU	:.: :::::::.::::....:	AGUCUUUCCUUUGUUGGUUUG	Cleavage		2
bdi-miR7773-5p	SoNHX4	5.0	-1.0	1	21	1774	1794	CGGGUCAACGAAGGAAAAAUU	::: ..::: :::.::::	UCUUUGAUUUUCAUUGGCCCG	Cleavage		2
bdi-miR7785-5p	SoNHX4	5.0	-1.0	1	24	1868	1891	GUAGAAUGGGUGAUGGGAGAAGGC	:.::::::..:::: ::	GAAUCAACUCAUCACUUAUUCAAC	Cleavage		1
bdi-miR9486a	SoNHX4	3.5	-1.0	1	24	297	320	AUGCUUUCAAGGGAUUAGAGGUUC	:. ::::::::::.: :::	UUUAGUUAAAUCCCUUGAGAUCAU	Cleavage		1
bna-miR162a	SoNHX4	5.0	-1.0	1	21	583	603	UCGAUAAACCUGUGCAUCCAG	.:: ::: :.: ::::.:.::	UUGAAUGAAUAAGUUUGUUGA	Translation		1
bna-miR6035	SoNHX4	5.0	-1.0	1	21	1068	1088	UGGAGUAGAAAAUGCAGUCGU	:: :.::.::::::: ::...	ACCAUUGUAUUUUCUCCUUUG	Cleavage		1
bra-miR390-3p	SoNHX4	5.0	-1.0	1	21	706	726	CGCUGUCCAUCCUGAGUUUCA	:::: : .: :::::..:::	GGAAAAUGGGUAUGGAUGGCG	Translation		1
bra-miR400-3p	SoNHX4	5.0	-1.0	1	21	447	467	GACUUAUAAUGAUCUCAUGAA	:: :::: :: .::.:.::::	UUGAUGAUAUAGUUGUGAGUC	Translation		1
bra-miR9562-3p	SoNHX4	4.5	-1.0	1	21	448	468	UUAUUCACAACUGCAUAAUUC	.:: :: .::::::::.: :	UGAUGAUAUAGUUGUGAGUCA	Cleavage		1
cca-miR6111-3p	SoNHX4	4.5	-1.0	1	22	243	264	CAUGCAUGGUGAUAUAAAUAGC	.::::: ::: :.::::.::	UUUAUUUUUAUGAUCAUGUAUC	Translation		1
cca-miR6118-3p	SoNHX4	5.0	-1.0	1	22	1640	1661	UUCCGAGGCCACCCAUUCCAAC	:: : .::::::: .:.::::	UUUUGUGUGGGUGGGUUUGGAA	Cleavage		1
cpa-miR8135	SoNHX4	5.0	-1.0	1	19	3082	3100	AGGAUUUUGCAGGGUUGAU	:::::...::.::: :::	AUCAAUUUUGUAAACCCCU	Cleavage		1
cpa-miR8154	SoNHX4	4.5	-1.0	1	22	1067	1088	CAGAGGAGGAGAUGAAGAGGGA	:: .: .::.:.:::::.::	GACCAUUGUAUUUUCUCCUUUG	Cleavage		1
cre-miR1142	SoNHX4	5.0	-1.0	1	21	805	825	AAGGUGUGGAUGCGGCAUGGG	::::.: .::..: :::::	UGCAUGUCCUAUUUAAACCUU	Cleavage		1
cre-miR1143-3p	SoNHX4	5.0	-1.0	1	24	55	78	UUAUUUGCCCGAAGGGGACGUCCU	:..:.::.:: .::::::	AUUCAAUUUCUUUUGGCUAAAUAA	Cleavage		1
csi-miR172c	SoNHX4	5.0	-1.0	1	22	1919	1940	UGGAAUCUUGAUGAUGCUGCAG	: :: :::::: : ::::::	AUUCAAGAUCAUCUACAUUCCA	Cleavage		1
csi-miR3946	SoNHX4	4.0	-1.0	1	24	1117	1140	UUGUAGAGAAAGAGAAGAGAGCAC	.:. .::: :::::::::.::	GAUUUUAUUUCGCUUUCUCUAUAA	Cleavage		2
csi-miR3946	SoNHX4	5.0	-1.0	1	24	7	30	UUGUAGAGAAAGAGAAGAGAGCAC	.: :.: ::::::::.: .::	UCAUUAUUUACUCUUUCUUUUUAA	Cleavage		2
esi-miR8624b	SoNHX4	4.0	-1.0	1	22	2330	2351	AGCAAAGUUGAUAGCUUCCGAG	:::: .::::::::: ::	CCAGGAAAUUAUCAACUUAGCA	Cleavage		1
esi-miR8628	SoNHX4	4.5	-1.0	1	19	1119	1137	UAUAGAAGCCGAAAUCAAA	::: :::::: .:::: ::	UUUUAUUUCGCUUUCUCUA	Cleavage		1
far-miR156a	SoNHX4	5.0	-1.0	1	21	1071	1091	UGACAGAAGAGAGAGAGCACA	::. .:.:::: :.:::.:	AUUGUAUUUUCUCCUUUGUUA	Cleavage		1
ghr-miR7497	SoNHX4	5.0	-1.0	1	23	947	969	ACAUGUGGACUGUCAUAUGGGUU	:::::: ::.::::::	UUUUGGGAUGACAAUCUACAUGU	Translation		1
ghr-miR7514	SoNHX4	5.0	-1.0	1	24	1074	1097	AUAAAGUGAUAAGUGAGAUCGUCU	:::: .::.:.:: ::::	GUAUUUUCUCCUUUGUUACAUUAU	Cleavage		1
gma-miR1508c	SoNHX4	5.0	-1.0	1	21	232	252	UAGAAAGGGAAAUAGCAGUUG	:.: .:::::.. :::.::	AUAUUUUUAUUUUUAUUUUUA	Cleavage		1
gma-miR1512b	SoNHX4	5.0	-1.0	1	22	543	564	UAACUGGAAAUUCUUAAAGCAU	: :::.::.:: : :::::	UAACCUUAGGAGUUACGAGUUA	Cleavage		1
gma-miR1518	SoNHX4	5.0	-1.0	1	21	376	396	UGUGUUGUAAAGUGAAUAUCA	: ::.: .:::::.. :::.:	UAAUGUGUACUUUGUCACAUA	Cleavage		1
gma-miR1533	SoNHX4	3.0	-1.0	1	19	238	256	AUAAUAAAAAUAAUAAUGA	:.::: :::::::::: ::	UUAUUUUUAUUUUUAUGAU	Cleavage		2
gma-miR1533	SoNHX4	4.5	-1.0	1	19	2557	2575	AUAAUAAAAAUAAUAAUGA	:..::.:::: ::::::.	UUGUUGUUAUAUUUAUUGG	Cleavage		2
gma-miR156b	SoNHX4	5.0	-1.0	1	21	1071	1091	UGACAGAAGAGAGAGAGCACA	::. .:.:::: :.:::.:	AUUGUAUUUUCUCCUUUGUUA	Cleavage		1
gma-miR390a-3p	SoNHX4	4.5	-1.0	1	20	707	726	CGCUAUCCAUCCUGAGUUUC	:::: : .: ::::::.:::	GAAAAUGGGUAUGGAUGGCG	Translation		1
gma-miR390c	SoNHX4	4.5	-1.0	1	20	707	726	CGCUAUCCAUCCUGAGUUUC	:::: : .: ::::::.:::	GAAAAUGGGUAUGGAUGGCG	Translation		1
gma-miR4343b	SoNHX4	3.5	-1.0	1	24	70	93	UCUUACAGAUCAAGUUGAUUCGGA	:. ::: ::.:::::.::::: :	GCUAAAUAAAUUUGAUUUGUAAUA	Cleavage		1
gma-miR4378b	SoNHX4	5.0	-1.0	1	24	1032	1055	UAGAACUGUCUUAGAAUGUGCUAC	:: :::.:: ::..::..:::.:	GUUGCAUAUGCUGGGAUGGUUUUU	Cleavage		1
gma-miR4388	SoNHX4	4.5	-1.0	1	24	1725	1748	AAUCUUAGGGACCAAAUUGACAGC	:: :::.: ::::. ::::::::	GCCGUCGAAAUGGUUGCUAAGAUU	Cleavage		1
gma-miR4406	SoNHX4	5.0	-1.0	1	24	1751	1774	AUUGAUUCUGAGAGAACCGGUGUA	:. :.: ::.::::.:..:..::	UGGAUCUCUUUUCUCGGGGUUGAU	Cleavage		1
gma-miR5032	SoNHX4	5.0	-1.0	1	23	1285	1307	AGAGCCACUUUUGGGUUCCCUAU	:::::.::.:::: :.:	UAUUUCAACCCGAAGGUGGGUUU	Cleavage		1
gma-miR5761a	SoNHX4	4.5	-1.0	1	21	2040	2060	UUUUGUGUCGUGAAGCUUUUG	:..:.::::.:.: ::.::	AUAGGGUUUCAUGGCCCAGAA	Cleavage		1
gma-miR5761b	SoNHX4	4.5	-1.0	1	21	2040	2060	UUUUGUGUCGUGAAGCUUUUG	:..:.::::.:.: ::.::	AUAGGGUUUCAUGGCCCAGAA	Cleavage		1
gma-miR9722	SoNHX4	5.0	-1.0	1	21	760	780	UAAUAGAGGGAAGAAGAUGAA	:: ::::.:::.:.::.	CAAAUAGUCUUUCCUUUGUUG	Cleavage		1
gma-miR9766	SoNHX4	4.5	-1.0	1	21	11	31	UUUGAAGGGAAGGAAUGAAAC	::.: ::.:::..::.::	UAUUUACUCUUUCUUUUUAAU	Cleavage		1
gra-miR7484j	SoNHX4	5.0	-1.0	1	23	1083	1105	UUUACUCUUUGAUCUAACGUACA	: .:::: ::.: .::::.:.	CCUUUGUUACAUUAUGGAGUGAG	Cleavage		1
gra-miR7484l	SoNHX4	5.0	-1.0	1	23	3127	3149	UUUGAUCUAAUGUAUGGAGACUA	::: : :::...: ::::::::	UAGAGUACAUGUGUCAGAUCAAA	Cleavage		1
gra-miR7502b	SoNHX4	5.0	-1.0	1	21	925	945	UUGUUAAAAGUUUCAUCCAUU	:: : ::::::.:: :::.:.	AAAGCAUGAAAUUUGUAAUAG	Cleavage		1
gra-miR7502c	SoNHX4	5.0	-1.0	1	21	925	945	UUGUUAAAAGUUUCAUCCAUU	:: : ::::::.:: :::.:.	AAAGCAUGAAAUUUGUAAUAG	Cleavage		1
gra-miR7504g	SoNHX4	4.5	-1.0	1	24	86	109	AGGAGGAAAUCUGAUUUGUCAUUC	.: :.:::::::::: ::..:	UUGUAAUAAAUCAGAUUCACUUUU	Cleavage		1
gra-miR8646	SoNHX4	5.0	-1.0	1	21	1619	1639	UAGUGAGGAUGGGAAAUUUGU	.:::.:.:::::.:::	CAUUGUUUUCUAUCCUUACUU	Cleavage		1
gra-miR8661	SoNHX4	5.0	-1.0	1	21	651	671	CAUUACUUUUUCAUUCAUUAA	:::::: ::.::::.::	GAAAUGAAGAAAGAAGUGAUA	Cleavage		1
gra-miR8693	SoNHX4	3.5	-1.0	1	24	221	244	AGGAUGAAAAUAUUGAUGUAGCAU	:::: :::::::.::..:	GUAAAUCAUCUAUAUUUUUAUUUU	Cleavage		1
gra-miR8697	SoNHX4	4.5	-1.0	1	24	44	67	AGGGAAAUUGAUUCAAGUGAGCAU	:: . .:. ::: ::::::::..:	AUUUAUAUCUGAUUCAAUUUCUUU	Cleavage		1
gra-miR8714	SoNHX4	4.0	-1.0	1	21	1052	1072	AUGGACGAAAUGAAAGUAGAG	.:.::: ::.::::.: ::::	UUUUACAUUUAUUUUGACCAU	Cleavage		1
gra-miR8762d	SoNHX4	5.0	-1.0	1	24	1586	1609	UUGUUAACUUUGAUGAUGUGGCAU	..:.: .::::::::.::	AUUUGUUGUUACUAAAGUUAAUAA	Cleavage		1
gra-miR8762e	SoNHX4	4.5	-1.0	1	24	1586	1609	UUUUUAACUUUACUGACAUGGCAU	:::.: ::::::::: ::	AUUUGUUGUUACUAAAGUUAAUAA	Cleavage		1
gra-miR8781b	SoNHX4	4.5	-1.0	1	24	3187	3210	UUUGAUUAGGAAGUUUGAGGAUCA	: .::.: :::: :::::.::	CUAAUCUUACACUUACUAAUUAAC	Translation		1
gra-miR8782	SoNHX4	5.0	-1.0	1	21	1809	1829	UUUGGUGUUGAAGGGGAAUAA	::: :..:: ::...::::	GCAUUACUUUUGAAUGUCAAA	Translation		1
gso-miR1508a	SoNHX4	5.0	-1.0	1	21	232	252	UAGAAAGGGAAAUAGCAGUUG	:.: .:::::.. :::.::	AUAUUUUUAUUUUUAUUUUUA	Cleavage		1
hbr-miR6483	SoNHX4	2.5	-1.0	1	22	2736	2757	UAUUGUAGAAAUUUUCAGGAUC	..:: ::::::::::.:::	UGCUUUGCAAAUUUCUACGAUA	Cleavage		1
hpa-miR156a	SoNHX4	5.0	-1.0	1	20	1072	1091	UGACAGAAGAGAGAGAGCAC	::. .:.:::: :.:::.:	UUGUAUUUUCUCCUUUGUUA	Cleavage		1
hvu-miR397a	SoNHX4	5.0	-1.0	1	21	1520	1540	CCGUUGAGUGCAGCGUUGAUG	:.:.: :::..::.:.::	UUUUAGCCCUGUGCUUAGCGC	Cleavage		1
hvu-miR5049b	SoNHX4	5.0	-1.0	1	21	261	281	AGUAUUUAGGUACAGAGGGAG	.:.::: ::..:::::: :	UAUCUUCUUUAUUUAAAUAAU	Cleavage		1
hvu-miR5049e	SoNHX4	3.5	-1.0	1	21	262	282	AAUUAUUUAGGUACAGAGGGA	.:.::: ::..::::::::	AUCUUCUUUAUUUAAAUAAUA	Cleavage		1
lja-miR390a-3p	SoNHX4	4.5	-1.0	1	21	706	726	CGCUAUCCAUCCUGAGUUUCA	:::: : .: ::::::.:::	GGAAAAUGGGUAUGGAUGGCG	Translation		1
lja-miR390b-3p	SoNHX4	4.5	-1.0	1	21	706	726	CGCUAUCCAUCCUGAGUUUCA	:::: : .: ::::::.:::	GGAAAAUGGGUAUGGAUGGCG	Translation		1
lja-miR7519	SoNHX4	5.0	-1.0	1	22	2933	2954	CAAAUUUUCUAAGUGGGCUAGC	.::: .: :::::...::::	AUUAGGUCCCUUAGGGGAUUUA	Cleavage		1
lja-miR7530	SoNHX4	5.0	-1.0	1	22	2858	2879	CCUUCCUCUCUUCACUAUCUUC	:: :::.. ::::::.::	UUUUAUCGUGGGAAGAGGAGGG	Translation		1
lja-miR7532a	SoNHX4	5.0	-1.0	1	21	893	913	GAAGCUGCCUCUGGUCGUGGU	: ::: ::.::: :.:: :::	AACACAACUAGAAGUAGAUUC	Cleavage		1
lja-miR7532b	SoNHX4	5.0	-1.0	1	21	893	913	GAAGCUGCCUCUGGUCGUGGU	: ::: ::.::: :.:: :::	AACACAACUAGAAGUAGAUUC	Cleavage		1
mdm-miR169b	SoNHX4	5.0	-1.0	1	22	1685	1706	UAGCCAAGGAUGAUUUGCCUGC	:: :.:::: :::::.::	UUUGGAAGAUCAAGCUUGGUUA	Translation		1
mdm-miR399e	SoNHX4	4.5	-1.0	1	21	52	72	UGCCAAAGGAGAUUUGCUCGG	:.:: . :::.::.::::::	CUGAUUCAAUUUCUUUUGGCU	Cleavage		1
mdm-miR399f	SoNHX4	4.5	-1.0	1	21	52	72	UGCCAAAGGAGAUUUGCUCGG	:.:: . :::.::.::::::	CUGAUUCAAUUUCUUUUGGCU	Cleavage		1
mdm-miR399g	SoNHX4	4.5	-1.0	1	21	52	72	UGCCAAAGGAGAUUUGCUCGG	:.:: . :::.::.::::::	CUGAUUCAAUUUCUUUUGGCU	Cleavage		1
mdm-miR399h	SoNHX4	4.5	-1.0	1	21	52	72	UGCCAAAGGAGAUUUGCUCGG	:.:: . :::.::.::::::	CUGAUUCAAUUUCUUUUGGCU	Cleavage		1
mdm-miR482a-3p	SoNHX4	4.5	-1.0	1	22	1641	1662	UUCCCAAGCCCGCCCAUUCCUA	: .::::.:::.:::: :.	UUUGUGUGGGUGGGUUUGGAAG	Cleavage		1
mdm-miR482d	SoNHX4	5.0	-1.0	1	21	1620	1640	AAUGGAAGGGUAGGAAAGAAG	:: :::.:::.:::: : ::	AUUGUUUUCUAUCCUUACUUU	Cleavage		1
mes-miR156k	SoNHX4	5.0	-1.0	1	21	1071	1091	UGACAGAAGAGAGAGAGCACA	::. .:.:::: :.:::.:	AUUGUAUUUUCUCCUUUGUUA	Cleavage		1
mes-miR390	SoNHX4	4.5	-1.0	1	20	707	726	CGCUAUCCAUCCUGAGUUUC	:::: : .: ::::::.:::	GAAAAUGGGUAUGGAUGGCG	Translation		1
mes-miR399e	SoNHX4	4.5	-1.0	1	21	52	72	UGCCAAAGGAGAUUUGCUCGG	:.:: . :::.::.::::::	CUGAUUCAAUUUCUUUUGGCU	Cleavage		1
mtr-miR156a	SoNHX4	5.0	-1.0	1	21	1071	1091	UGACAGAAGAGAGAGAGCACA	::. .:.:::: :.:::.:	AUUGUAUUUUCUCCUUUGUUA	Cleavage		1
mtr-miR156b-3p	SoNHX4	4.5	-1.0	1	22	1318	1339	UGCUCACUCUCUAUCUGUCACC	::: ::::.:::::. ::	GUCAACAAAUAGGGAGUGGUCA	Cleavage		1
mtr-miR156c-3p	SoNHX4	5.0	-1.0	1	22	1318	1339	UGCUUACUCUCUAUCUGUCACC	::: ::::.::::.. ::	GUCAACAAAUAGGGAGUGGUCA	Cleavage		1
mtr-miR2666	SoNHX4	4.5	-1.0	1	21	1622	1642	CGAAAGUGAGGAUAUCAAGGA	: .:: ::::::.:::::.	UGUUUUCUAUCCUUACUUUUU	Cleavage		1
mtr-miR2677	SoNHX4	5.0	-1.0	1	22	1246	1267	UUUAUUGAUAUUGCUAAUAGAU	: .:: :: ::::::..:: :.	AAUUAAUAACAAUAUUGAUUAG	Cleavage		1
mtr-miR5214-5p	SoNHX4	5.0	-1.0	1	21	1585	1605	UAGCUCUAUUAACAAUUAAAU	: :: .:::::: :: ::.::	AAUUUGUUGUUACUAAAGUUA	Cleavage		1
mtr-miR5241a	SoNHX4	5.0	-1.0	1	21	284	304	UGACUGAAUGGAAGAGUGCAU	.::::. : :::::.:::.:	GUGCAUCAUGCCAUUUAGUUA	Cleavage		1
mtr-miR5241b	SoNHX4	5.0	-1.0	1	21	284	304	UGACUGAAUGGAAGAGUGCAU	.::::. : :::::.:::.:	GUGCAUCAUGCCAUUUAGUUA	Cleavage		1
mtr-miR5241c	SoNHX4	5.0	-1.0	1	21	284	304	UGACUGAAUGGAAGAGUGCAU	.::::. : :::::.:::.:	GUGCAUCAUGCCAUUUAGUUA	Cleavage		1
mtr-miR5254	SoNHX4	4.0	-1.0	1	21	399	419	AGGAGGUGGAAGCAUUUGUGA	:..::::: .:::.::.:.::	UUGCAAAUCUUUCUACUUUCU	Cleavage		1
mtr-miR5259	SoNHX4	3.5	-1.0	1	21	2456	2476	CAAGGGGUAUUGCGGAGGAUA	.:.::.::::::.:.:: ::	GGUUCUUCGCAAUGCUCCAUG	Cleavage		1
mtr-miR5260	SoNHX4	4.5	-1.0	1	21	1412	1432	UUUGUAUUGUUGACAUGGCUU	: .. :::::..::.::::	UCGAUGGGUCAAUGAUGCAAA	Cleavage		1
mtr-miR7699-3p	SoNHX4	4.0	-1.0	1	21	1261	1281	UGUAAUCAAUGCAUUAAAUGC	::: . :::::::.:::..	UGAUUAGUUGCAUUGGUUAUG	Cleavage		1
nta-miR482a	SoNHX4	4.0	-1.0	1	22	1641	1662	UUUCCAAUUCCACCCAUUCCUA	: .:::::::. ::::::.	UUUGUGUGGGUGGGUUUGGAAG	Cleavage		1
nta-miR482c	SoNHX4	4.0	-1.0	1	22	1641	1662	UUUCCAAUUCCACCCAUUCCUA	: .:::::::. ::::::.	UUUGUGUGGGUGGGUUUGGAAG	Cleavage		1
nta-miR6152a	SoNHX4	4.5	-1.0	1	24	1134	1157	UAUUGUAUUCGACUGUAUUCACGG	:::: :::::.::::. :	UCUAUAAUAAUGUCGAGUACAGGA	Cleavage		1
nta-miR6152b	SoNHX4	4.5	-1.0	1	24	1134	1157	UAUUGUAUUCGACUGUAUUCACGG	:::: :::::.::::. :	UCUAUAAUAAUGUCGAGUACAGGA	Cleavage		1
osa-miR1437b-5p	SoNHX4	5.0	-1.0	1	21	1612	1632	GGGAGGAAACAGUGCCUAGUG	.:.: ::.:::::.:: .:	UUUUGGCCAUUGUUUUCUAUC	Cleavage		1
osa-miR156k	SoNHX4	5.0	-1.0	1	21	1071	1091	UGACAGAAGAGAGAGAGCACA	::. .:.:::: :.:::.:	AUUGUAUUUUCUCCUUUGUUA	Cleavage		1
osa-miR166j-5p	SoNHX4	5.0	-1.0	1	21	838	858	GAAUGACGUCCGGUCUGAAGA	:::: :::::: :::::	GGUUCAUACCGGAAAUCAUUG	Cleavage		1
osa-miR169r-5p	SoNHX4	5.0	-1.0	1	21	1686	1706	UAGCCAAGGAUGAUUUGCCUG	:: :.:::: :::::.::	UUGGAAGAUCAAGCUUGGUUA	Translation		1
osa-miR1850.1	SoNHX4	4.0	-1.0	1	21	400	420	UGGAAAGUUGGGAGAUUGGGG	: :::::..: ::::::.:	UGCAAAUCUUUCUACUUUCUA	Cleavage		1
osa-miR1859	SoNHX4	5.0	-1.0	1	22	1955	1976	UUUCCUAUGACGUCCAUUCCAA	: : ::::: .:::::::	AAUCAUUCGACGUGGUAGGAAA	Cleavage		1
osa-miR1861a	SoNHX4	4.5	-1.0	1	22	1300	1321	UGAUCUUGAGGCAGAAACUGAG	: .::::.::..::. :.:::	GUGGGUUUUUGUUUCGCGGUCA	Cleavage		1
osa-miR1861o	SoNHX4	4.5	-1.0	1	22	1300	1321	UGAUCUUGAGGCAGAAACUGAG	: .::::.::..::. :.:::	GUGGGUUUUUGUUUCGCGGUCA	Cleavage		1
osa-miR2864.1	SoNHX4	5.0	-1.0	1	21	691	711	UUUUGCUGCCCUUGUUUUGCA	: :::::::: :..: ::::	AGAAAAACAAGUGUGGGAAAA	Translation		1
osa-miR2873c	SoNHX4	4.5	-1.0	1	21	49	69	CAAAUGAAGUUGAGUUUGGAC	.: .:.::::.::: ::::	UAUCUGAUUCAAUUUCUUUUG	Cleavage		1
osa-miR3980a-3p	SoNHX4	4.5	-1.0	1	21	2294	2314	CUGGCCGAGGCCGUCGAUUCU	: .: : :.:::::.:::::	AAGAGCAAUGGCCUUGGCCAC	Cleavage		1
osa-miR3980b-3p	SoNHX4	4.5	-1.0	1	21	2294	2314	CUGGCCGAGGCCGUCGAUUCU	: .: : :.:::::.:::::	AAGAGCAAUGGCCUUGGCCAC	Cleavage		1
osa-miR413	SoNHX4	5.0	-1.0	1	21	2707	2727	CUAGUUUCACUUGUUCUGCAC	.:::: :. :::::::::	AAAUAGAAGAGAUGAAACUAG	Translation		1
osa-miR5152-3p	SoNHX4	4.5	-1.0	1	21	2179	2199	AGACCAUGCCUAUACCUACCA	:: :::::::: .:::::.	CGGGAGGUAUAGAUAUGGUUG	Cleavage		1
osa-miR5502	SoNHX4	5.0	-1.0	1	22	996	1017	UACGGAUACGGAUACGCGAUAC	::::: :::.:: ::.: ::	UCAUCGCUUAUUCGCAUUCCUA	Cleavage		1
osa-miR5513	SoNHX4	4.5	-1.0	1	21	1071	1091	UAACAAAGGACAACAGACUGA	:: : :: ::::::::::	AUUGUAUUUUCUCCUUUGUUA	Translation		1
osa-miR5823	SoNHX4	4.5	-1.0	1	24	43	66	AAGGAAUUGGGUCUAAUCUCUUCC	: :: ::..:::::.:::	UAUUUAUAUCUGAUUCAAUUUCUU	Cleavage		1
osa-miR5827	SoNHX4	4.5	-1.0	1	21	720	740	UUUGUUGCAAUUUGGACUACC	: :.: :::::::.::::.	GAUGGCGCAAAUUGUAACAGU	Cleavage		1
osa-miR814a	SoNHX4	4.5	-1.0	1	22	1082	1103	CACUUCAUAGUACAACGAAUCU	::.::: :.::::.::::	UCCUUUGUUACAUUAUGGAGUG	Cleavage		1
osa-miR814b	SoNHX4	4.5	-1.0	1	22	1082	1103	CACUUCAUAGUACAACGAAUCU	::.::: :.::::.::::	UCCUUUGUUACAUUAUGGAGUG	Cleavage		1
osa-miR814c	SoNHX4	4.5	-1.0	1	22	1082	1103	CACUUCAUAGUACAACGAAUCU	::.::: :.::::.::::	UCCUUUGUUACAUUAUGGAGUG	Cleavage		1
pab-miR3702	SoNHX4	4.0	-1.0	1	21	2319	2339	AAUCUCUUGGUGCUUAUUCGC	:::: ::::::.:: :::	AACAAUAUGCACCAGGAAAUU	Cleavage		1
ppt-miR1028a-3p	SoNHX4	4.5	-1.0	1	21	1890	1910	UGACAUUGUAGAUCUACGUGC	::.::: :::::..:: :.:	ACAUGUAUAUCUAUGAUAUUA	Cleavage		1
ppt-miR1037	SoNHX4	4.5	-1.0	1	21	2027	2047	AGCCUUAUUAGGAUUUGAUGG	: : ..::.::::::.::.:	ACUUAGGAUUCUAAUAGGGUU	Cleavage		1
ppt-miR1052	SoNHX4	4.5	-1.0	1	21	2827	2847	UUCCUUUUAUUGAUUGUGGUA	::..::.:::: ::.:::::	UAUUACGAUCAUUAGAAGGAU	Translation		1
ppt-miR1211-3p	SoNHX4	4.5	-1.0	1	21	2865	2885	UGCAUGACCGUCUCUUCCUGC	:..:::::::. :: :.::::	GUGGGAAGAGGAGGGCGUGCA	Translation		1
ppt-miR902j-3p	SoNHX4	4.0	-1.0	1	21	392	412	AGAAGGAUCUGCAACAUAGAC	:: :::::: :::.::::	ACAUACGUUGCAAAUCUUUCU	Cleavage		1
ppt-miR902l-3p	SoNHX4	3.0	-1.0	1	21	392	412	AGAAGGAUCUGCAACAUAUAC	::: :::::: :::.::::	ACAUACGUUGCAAAUCUUUCU	Cleavage		1
ptc-miR1449	SoNHX4	4.5	-1.0	1	22	368	389	UGAGGUGCACGUAAGAUAACUC	: ::::.: :.:::.::.:..	AAAUUAUUUAAUGUGUACUUUG	Cleavage		1
ptc-miR390d-3p	SoNHX4	4.5	-1.0	1	21	706	726	CGCUAUCCAUCCUGAGUUUUA	.::: : .: ::::::.:::	GGAAAAUGGGUAUGGAUGGCG	Translation		1
ptc-miR399c	SoNHX4	4.5	-1.0	1	21	52	72	UGCCAAAGGAGAUUUGCUCAC	::: . :::.::.::::::	CUGAUUCAAUUUCUUUUGGCU	Cleavage		1
ptc-miR474b	SoNHX4	4.0	-1.0	1	24	1592	1615	CAAAAGUUGUUGGGUUUGGCUGGG	:.::: ..::.:::::::	UGUUACUAAAGUUAAUAACUUUUU	Cleavage		1
ptc-miR482d-3p	SoNHX4	5.0	-1.0	1	22	1641	1662	UUGCCGACCCCACCCAUGCCAA	:: :..:::::::: :.:: :.	UUUGUGUGGGUGGGUUUGGAAG	Cleavage		1
ptc-miR6438a	SoNHX4	4.5	-1.0	1	22	1474	1495	UUGUACACAGAAUAGGUGAAAU	:..: ::::::::::...	CCGUUGCAUAUUCUGUGUGUGU	Cleavage		1
ptc-miR6438b	SoNHX4	4.5	-1.0	1	22	1474	1495	UUGUACACAGAAUAGGUGAAAU	:..: ::::::::::...	CCGUUGCAUAUUCUGUGUGUGU	Cleavage		1
ptc-miR6441	SoNHX4	4.0	-1.0	1	21	3054	3074	AAGUUGACGGAAGGACUACAU	:::::::::::. :.::: :	UUGUAGUCCUUCUUUUAACAU	Cleavage		1
ptc-miR6443	SoNHX4	5.0	-1.0	1	21	242	261	GUAUGAUCAUAGAUGAUGGAG	.:..::. :.:::::::::..	UUUUAUU-UUUAUGAUCAUGU	Cleavage		1
ptc-miR6444	SoNHX4	5.0	-1.0	1	21	1768	1788	UAGGAAAAUUAGAGAUUAUGU	:.::::.:.:::::: :	GGUUGAUCUUUGAUUUUCAUU	Cleavage		1
ptc-miR6464	SoNHX4	5.0	-1.0	1	21	2320	2340	UGAUUGCUUGUUGGAUAUUAU	: ::::: :: ::.: :::.:	ACAAUAUGCACCAGGAAAUUA	Translation		1
ptc-miR7813	SoNHX4	4.5	-1.0	1	21	1797	1817	UGGUAAUGCAAGUGUUGCUAA	::: :::::::::::.	UCCACAAAACUUGCAUUACUU	Cleavage		1
ptc-miR7816	SoNHX4	4.0	-1.0	1	21	1239	1261	AAUGUUGUUAUUAA--CACUGUA	:::: :: ::::::::::.:::	UACACUGAAUUAAUAACAAUAUU	Cleavage		1
ptc-miR7824	SoNHX4	4.0	-1.0	1	21	94	114	UUGAGAAAAGUCAAUCGGACC	:: :::: ::::::: :::	AAUCAGAUUCACUUUUCACAA	Cleavage		1
rco-miR156e	SoNHX4	5.0	-1.0	1	21	1071	1091	UGACAGAAGAGAGAGAGCACA	::. .:.:::: :.:::.:	AUUGUAUUUUCUCCUUUGUUA	Cleavage		1
rco-miR399f	SoNHX4	4.5	-1.0	1	21	52	72	UGCCAAAGGAGAUUUGCUCAC	::: . :::.::.::::::	CUGAUUCAAUUUCUUUUGGCU	Cleavage		1
rgl-miR7807b-3p	SoNHX4	4.0	-1.0	1	22	2076	2097	UUGAGAUUUUCAUAUAGUUACU	::.: ::::.:.::::: :	AUAAAUUUUAUGGAGAUCUCCA	Cleavage		1
rgl-miR7972	SoNHX4	5.0	-1.0	1	21	689	709	UUGUCAGGCUUGUUAUUCUCC	:::: ::::::. ::. ::	UAAGAAAAACAAGUGUGGGAA	Cleavage		2
rgl-miR7972	SoNHX4	5.0	-1.0	1	21	1190	1210	UUGUCAGGCUUGUUAUUCUCC	::: :..::::.:: :::	UAAGAUUGGCAAGUCUAACAU	Cleavage		2
sbi-miR156d	SoNHX4	5.0	-1.0	1	21	1071	1091	UGACAGAAGAGAGAGAGCACA	::. .:.:::: :.:::.:	AUUGUAUUUUCUCCUUUGUUA	Cleavage		1
sbi-miR169o	SoNHX4	5.0	-1.0	1	21	1686	1706	UAGCCAAGGAUGAUUUGCCUG	:: :.:::: :::::.::	UUGGAAGAUCAAGCUUGGUUA	Translation		1
sbi-miR5565g-3p	SoNHX4	5.0	-1.0	1	24	948	971	ACACAUGUGGAUUGAGAUGAAUAC	:: :::::.:::::: :	UUUGGGAUGACAAUCUACAUGUUU	Cleavage		1
sbi-miR5568c-5p	SoNHX4	5.0	-1.0	1	21	926	946	UCUGUUCCAAAUUGUAAGUCG	.: :. :::::: ::.:::	AAGCAUGAAAUUUGUAAUAGA	Cleavage		1
sbi-miR6217a-3p	SoNHX4	4.5	-1.0	1	24	128	151	AAAAUUAUCGUAAAUAGAGGUGGC	:::::::::.:::::	GGAUUAUGAAUUUACGAUGAUUUU	Cleavage		1
sbi-miR6217b-3p	SoNHX4	4.5	-1.0	1	24	128	151	AAAAUUAUCGUAAAUAGAGGUGGC	:::::::::.:::::	GGAUUAUGAAUUUACGAUGAUUUU	Cleavage		1
sbi-miR6218-3p	SoNHX4	4.5	-1.0	1	21	920	940	ACAAGUUUCGUGAUUUUUGGA	... ::: ::.::::.::::	AUUGCAAAGCAUGAAAUUUGU	Cleavage		1
sbi-miR6228-5p	SoNHX4	5.0	-1.0	1	24	2700	2723	UUCUAUCUCUAUUAAUUGUGUUGC	:::: ::. ::::::. ::	AGUCAACAAAUAGAAGAGAUGAAA	Translation		1
sbi-miR821b	SoNHX4	5.0	-1.0	1	21	176	196	AAGUUAUGAACAUAAAAGUUG	:. : ::::::.::.:.:	AUAUAUAUAUGUUUAUGAUUC	Cleavage		1
sbi-miR821e	SoNHX4	5.0	-1.0	1	21	238	258	AAGUCAUCAAAAUAAAAGUUG	:.::::::::: ::::.	UUAUUUUUAUUUUUAUGAUCA	Cleavage		1
sly-miR390a-3p	SoNHX4	4.5	-1.0	1	21	706	726	CGCUAUCCAUCCUGAGUUUUA	.::: : .: ::::::.:::	GGAAAAUGGGUAUGGAUGGCG	Translation		1
sly-miR390b-3p	SoNHX4	4.5	-1.0	1	21	706	726	CGCUAUCCAUCCUGAGUUUCA	:::: : .: ::::::.:::	GGAAAAUGGGUAUGGAUGGCG	Translation		1
sly-miR482a	SoNHX4	4.0	-1.0	1	22	1641	1662	UUUCCAAUUCCACCCAUUCCUA	: .:::::::. ::::::.	UUUGUGUGGGUGGGUUUGGAAG	Cleavage		1
sly-miR482d-3p	SoNHX4	5.0	-1.0	1	22	1641	1662	UUUCCUAUUCCACCCAUGCCAA	:: :..:::::::. : ::::.	UUUGUGUGGGUGGGUUUGGAAG	Cleavage		1
sly-miR6023	SoNHX4	5.0	-1.0	1	22	3288	3309	UUCCAUGAAAGAGUUUUUGGAU	::: : :.:::::. :::.:	UGCCACAUAUUCUUUUUUGGGA	Cleavage		1
smo-miR1093	SoNHX4	5.0	-1.0	1	21	2419	2439	UGGAGGUGUCGUUGCCAAGGA	::::::.:::.: :.::	AUAGUGGCAAUGACGCAUUCA	Cleavage		1
smo-miR1103-3p	SoNHX4	5.0	-1.0	1	24	252	275	UGGAAAAAGGAGGUGCAUUCUUGU	:..: :::.:.::.:::: :..:	AUGAUCAUGUAUCUUCUUUAUUUA	Cleavage		1
stu-miR1886g-3p	SoNHX4	4.5	-1.0	1	22	2512	2533	UUUCAUAUUGAUUUCAUCUCAU	: :: :::.:.::::: :::	GAGUGAAGAAGUUAAUAUCAAA	Cleavage		1
stu-miR390-3p	SoNHX4	5.0	-1.0	1	21	706	726	CGCUAUCCAUCUUGAGUUUUA	.::: : .. ::::::.:::	GGAAAAUGGGUAUGGAUGGCG	Translation		1
stu-miR482a-3p	SoNHX4	4.0	-1.0	1	22	1641	1662	UUUCCAAUUCCACCCAUUCCUA	: .:::::::. ::::::.	UUUGUGUGGGUGGGUUUGGAAG	Cleavage		1
stu-miR482c	SoNHX4	5.0	-1.0	1	22	1641	1662	UUUCCUAUUCCACCCAUGCCAA	:: :..:::::::. : ::::.	UUUGUGUGGGUGGGUUUGGAAG	Cleavage		1
stu-miR6023	SoNHX4	4.0	-1.0	1	22	345	366	UUCCAUGAAAGUGUUUUUGGAU	..:. :::.:::.:::::.	GCAUGAGUACAUUUUUAUGGAG	Cleavage		1
stu-miR7990a	SoNHX4	4.5	-1.0	1	24	2821	2843	UUCAAAUGAUCGUAACUUUGGCCU	::: : ::::::::::: :::	ACUCCAUA-UUACGAUCAUUAGAA	Cleavage		1
stu-miR7990b	SoNHX4	4.5	-1.0	1	24	2825	2848	GAAUUUUCAAAUGAUCGUAACUUU	::::::::::: :::.. :.	CAUAUUACGAUCAUUAGAAGGAUU	Cleavage		1
stu-miR8001b-5p	SoNHX4	4.5	-1.0	1	24	2379	2402	AUGGGGAUUAGUAUGAAAAUUUGC	::::::::.:..::.::	CUUCCUUUUCAUAUUGGUCUCCCA	Cleavage		1
stu-miR8002-5p	SoNHX4	3.5	-1.0	1	24	1847	1870	UUUUUCGUGAUAAUAAUGGAAUCA	:.::::::. ::.:::.::	CCUCACUAUUAUUGCCAUGAAGAA	Translation		1
stu-miR8014-5p	SoNHX4	5.0	-1.0	1	24	732	755	AUUGUUUCAUAUUGUAUUGUAUUU	:::.:::::::: ::... :	UGUAACAGUACAAUAUCAAGUGUU	Cleavage		1
stu-miR8021	SoNHX4	5.0	-1.0	1	24	1759	1782	AUUCAAGGCUCAAACUCGAGACCU	:::::.: :::: :.:::: :	UUUUCUCGGGGUUGAUCUUUGAUU	Cleavage		1
stu-miR8027	SoNHX4	5.0	-1.0	1	24	1747	1770	AUCUCGAGAUAAGUUAUUCUGGAC	::. :.:: ::: :::::.:.:	UUCUUGGAUCUCUUUUCUCGGGGU	Translation		1
stu-miR8040-3p	SoNHX4	4.5	-1.0	1	21	2633	2653	CUUAUAAUUGUAAUUAUGAUC	.: : : :::: ::::::::	AGUGAAACUUACUAUUAUAAG	Cleavage		2
stu-miR8040-3p	SoNHX4	5.0	-1.0	1	21	1376	1396	CUUAUAAUUGUAAUUAUGAUC	: ::: :: ::::::.:::	AACCAUCAUAACAAUUGUAAC	Cleavage		2
tae-miR5049-3p	SoNHX4	4.0	-1.0	1	21	1465	1485	AAUAUGGAUCGGAGGGAGUAC	:.::.::::: : ::::::	UGAUUCUCUCCGUUGCAUAUU	Cleavage		2
tae-miR5049-3p	SoNHX4	5.0	-1.0	1	21	2373	2393	AAUAUGGAUCGGAGGGAGUAC	:: :::.::: :.::::::	AUAAUCCUUCCUUUUCAUAUU	Translation		2
tae-miR5085	SoNHX4	5.0	-1.0	1	21	2049	2069	AAGGACAUUUUUUGUGGCCUG	:: : : ::.::::::::: :	CAUGGCCCAGAAAAUGUCCCU	Cleavage		1
tae-miR530	SoNHX4	5.0	-1.0	1	21	2118	2138	UGCAGUGGCAUAUGCAACUCU	: .:: :.::::::.::::	AUGGUGGUAUAUGCUACUGAC	Cleavage		1
tae-miR9675-3p	SoNHX4	4.5	-1.0	1	21	1323	1343	UUUAUGAUCACUCUCGUUUUG	:::: :.:::::.:::::.	CAAAUAGGGAGUGGUCAUAGU	Cleavage		1
tae-miR9781	SoNHX4	5.0	-1.0	1	21	612	632	UUUUGUCACAUAUAAUACAUA	: :::: ::::::: . ::.:	UCUGUAAUAUAUGUAGAAAGA	Cleavage		1
tcc-miR156a	SoNHX4	5.0	-1.0	1	21	1071	1091	UGACAGAAGAGAGAGAGCACA	::. .:.:::: :.:::.:	AUUGUAUUUUCUCCUUUGUUA	Cleavage		1
vvi-miR156e	SoNHX4	4.5	-1.0	1	20	1072	1091	UGACAGAGGAGAGUGAGCAC	::. . .::::::.:::.:	UUGUAUUUUCUCCUUUGUUA	Cleavage		1
vvi-miR156h	SoNHX4	5.0	-1.0	1	20	1072	1091	UGACAGAAGAGAGAGAGCAU	::. .:.:::: :.:::.:	UUGUAUUUUCUCCUUUGUUA	Cleavage		1
vvi-miR3627-3p	SoNHX4	4.0	-1.0	1	21	2090	2110	UCGCCGCUCUCCUGUGACAAG	: :: :::::::.::.::	GAUCUCCAAGGAGAGUGGUGA	Cleavage		1
vvi-miR399d	SoNHX4	4.5	-1.0	1	21	52	72	UGCCAAAGGAGAUUUGCUCGU	.:: . :::.::.::::::	CUGAUUCAAUUUCUUUUGGCU	Cleavage		1
zma-miR156j-5p	SoNHX4	5.0	-1.0	1	21	1071	1091	UGACAGAAGAGAGAGAGCACA	::. .:.:::: :.:::.:	AUUGUAUUUUCUCCUUUGUUA	Cleavage		1
zma-miR166j-5p	SoNHX4	5.0	-1.0	1	22	206	227	GGUUUGUUUGUCUGGUUCAAGG	: ::...:..::..:::.:	AGCUCAAUUGGGUAAGUAAAUC	Cleavage		1
ahy-miR156a	SoNHX5	5.0	-1.0	1	20	673	692	UGACAGAAGAGAGAGAGCAC	::. .:.:::: :.:::.:	UUGUAUUUUCUCCUUUGUUA	Cleavage		1
aly-miR163-5p.2	SoNHX5	3.5	-1.0	1	21	1185	1205	GACUUUAGCAACAACGAUUUC	:: :.:::::: :::::::.	CAAUUUGUUGUUACUAAAGUU	Cleavage		1
aly-miR169i-3p	SoNHX5	5.0	-1.0	1	19	1691	1709	GGCAGUCUCCUUGGAUAUC	::: :::::::::: ::	GAUCUCCAAGGAGAGUGGU	Cleavage		1
aly-miR3434-3p	SoNHX5	5.0	-1.0	1	21	1368	1387	UCAAAAUCAGAGAAUCAACCA	::::::: ::.::::::: :	GGGUUGAU-CUUUGAUUUUCA	Cleavage		1
aly-miR390a-3p	SoNHX5	4.5	-1.0	1	21	307	327	CGCUAUCCAUCCUGAGUUUCA	:::: : .: ::::::.:::	GGAAAAUGGGUAUGGAUGGCG	Translation		1
aly-miR4248a	SoNHX5	5.0	-1.0	1	21	519	539	ACAUUUUAUUUUUGGCAAUCA	::::: ::. ::.:::: :	AAAUUGCAAAGCAUGAAAUUU	Translation		1
aly-miR4248b	SoNHX5	5.0	-1.0	1	21	519	539	ACAUUUUAUUUUUGGCAAUCA	::::: ::. ::.:::: :	AAAUUGCAAAGCAUGAAAUUU	Translation		1
aly-miR4248c	SoNHX5	5.0	-1.0	1	21	519	539	ACAUUUUAUUUUUGGCAAUCA	::::: ::. ::.:::: :	AAAUUGCAAAGCAUGAAAUUU	Translation		1
aly-miR472-5p	SoNHX5	4.5	-1.0	1	21	141	161	AUGGUCGAAGUAGGCAAAAUC	::::::..: :::::::. :	UAUUUUGUUUUCUUCGACUUU	Translation		1
aly-miR831-5p	SoNHX5	5.0	-1.0	1	23	1341	1363	AGAAGAGGUACAAGGAGAUGAGA	:: : :.:::: :.:::::.:	GCUAAGAUUCUUGGAUCUCUUUU	Translation		1
ata-miR167a-3p	SoNHX5	5.0	-1.0	1	23	325	347	GAUCGUGCUGUGACAGUUUCACC	:::.::: ::::.:: ::	GCGCAAAUUGUAACAGUACAAUA	Cleavage		1
ata-miR169a-5p	SoNHX5	5.0	-1.0	1	23	1285	1307	UAGCCAAGGAUGAUUUGCCUGUG	:: :.:::: :::::.::	UUUUGGAAGAUCAAGCUUGGUUA	Translation		1
ata-miR169b-5p	SoNHX5	5.0	-1.0	1	23	1285	1307	UAGCCAAGGAUGAUUUGCCUGUG	:: :.:::: :::::.::	UUUUGGAAGAUCAAGCUUGGUUA	Translation		1
ata-miR169j-5p	SoNHX5	5.0	-1.0	1	23	1285	1307	UAGCCAAGGAUGAUUUGCCUGUG	:: :.:::: :::::.::	UUUUGGAAGAUCAAGCUUGGUUA	Translation		1
ata-miR2275b-5p	SoNHX5	4.5	-1.0	1	21	142	162	AGAGUUGGAGGAAAACAAACA	:::::::::.:: : .:.:	AUUUUGUUUUCUUCGACUUUU	Cleavage		1
ata-miR9863a-5p	SoNHX5	5.0	-1.0	1	21	499	519	UGUUAUGAUCUGCUUCUCAUC	:::::.::::. :::.:	AACUAGAAGUAGAUUCUAAUA	Cleavage		1
ata-miR9863b-5p	SoNHX5	5.0	-1.0	1	21	499	519	UGUUAUGAUCUGCUUCUCAUC	:::::.::::. :::.:	AACUAGAAGUAGAUUCUAAUA	Cleavage		1
ath-miR156i	SoNHX5	5.0	-1.0	1	20	673	692	UGACAGAAGAGAGAGAGCAG	.::. .:.:::: :.:::.:	UUGUAUUUUCUCCUUUGUUA	Cleavage		1
ath-miR156j	SoNHX5	5.0	-1.0	1	20	673	692	UGACAGAAGAGAGAGAGCAC	::. .:.:::: :.:::.:	UUGUAUUUUCUCCUUUGUUA	Cleavage		1
ath-miR1886.2	SoNHX5	4.5	-1.0	1	21	709	729	UGAGAUGAAAUCUUUGAUUGG	: :: : ::::::.::.::.	CAAACCUUAGAUUUUAUUUCG	Cleavage		1
ath-miR390a-3p	SoNHX5	4.5	-1.0	1	21	307	327	CGCUAUCCAUCCUGAGUUUCA	:::: : .: ::::::.:::	GGAAAAUGGGUAUGGAUGGCG	Translation		1
ath-miR472-5p	SoNHX5	4.5	-1.0	1	21	141	161	AUGGUCGAAGUAGGCAAAAUC	::::::..: :::::::. :	UAUUUUGUUUUCUUCGACUUU	Translation		1
ath-miR5012	SoNHX5	4.5	-1.0	1	21	492	512	UUUUACUGCUACUUGUGUUCC	:::::::: ::: ::::.:	AGAACACAACUAGAAGUAGAU	Cleavage		1
ath-miR8121	SoNHX5	5.0	-1.0	1	24	658	681	AAAGUAUAAUGGUUUAGUGGUUUG	.: .::::::.::.:::	CAUUUAUUUUGACCAUUGUAUUUU	Cleavage		1
ath-miR8177	SoNHX5	5.0	-1.0	1	22	1835	1856	GUGUGAUGAUGUGUCAUUUAUA	:: :: : ::: ::::.::::	UAAAAUUACCACUUCAUUACAC	Translation		1
ath-miR833b	SoNHX5	5.0	-1.0	1	21	2297	2316	UGUUUGUUGACAUCGGUCUAG	::: : : :::::::::.:	GAAGAAC-AAGUCAACAAAUA	Cleavage		1
bdi-miR156a	SoNHX5	5.0	-1.0	1	21	672	692	UGACAGAAGAGAGAGAGCACA	::. .:.:::: :.:::.:	AUUGUAUUUUCUCCUUUGUUA	Cleavage		1
bdi-miR156j	SoNHX5	5.0	-1.0	1	20	673	692	UGACAGAAGAGAGAGAGCAC	::. .:.:::: :.:::.:	UUGUAUUUUCUCCUUUGUUA	Cleavage		1
bdi-miR169k-5p	SoNHX5	5.0	-1.0	1	22	1286	1307	UAGCCAAGGAUGAUUUGCCUGU	:: :.:::: :::::.::	UUUGGAAGAUCAAGCUUGGUUA	Translation		1
bdi-miR5167a-5p	SoNHX5	5.0	-1.0	1	21	2006	2026	CCACUUUGGGUGUCAUUGGUA	:..::: :.::.:: :::::	UGUCAACAAUACUCAUAGUGG	Cleavage		1
bdi-miR5174e-3p.2	SoNHX5	5.0	-1.0	1	21	1066	1086	UUUAUGGAACGGAGGGAGUAG	:.::.::::::: ::::	UGAUUCUCUCCGUUGCAUAUU	Cleavage		1
bdi-miR5177	SoNHX5	5.0	-1.0	1	21	566	586	UGAGGUUGUAAAACAGACAGU	:::.::::::. .::.: :	CAUGUUUGUUUUGGGACUUGA	Cleavage		1
bdi-miR5185a-5p	SoNHX5	5.0	-1.0	1	21	223	243	UUCUAGUUCAUUUUUCAAAUC	:: ::::.:::::. .:::	UAUAAGAAAGAUGAAUCGGAA	Cleavage		1
bdi-miR5185b-5p	SoNHX5	5.0	-1.0	1	21	223	243	UUCUAGUUCAUUUUUCAAAUC	:: ::::.:::::. .:::	UAUAAGAAAGAUGAAUCGGAA	Cleavage		1
bdi-miR5185c-5p	SoNHX5	5.0	-1.0	1	21	223	243	UUCUAGUUCAUUUUUCAAAUC	:: ::::.:::::. .:::	UAUAAGAAAGAUGAAUCGGAA	Cleavage		1
bdi-miR5185d-5p	SoNHX5	5.0	-1.0	1	21	223	243	UUCUAGUUCAUUUUUCAAAUC	:: ::::.:::::. .:::	UAUAAGAAAGAUGAAUCGGAA	Cleavage		1
bdi-miR5185e-5p	SoNHX5	5.0	-1.0	1	21	223	243	UUCUAGUUCAUUUUUCAAAUC	:: ::::.:::::. .:::	UAUAAGAAAGAUGAAUCGGAA	Cleavage		1
bdi-miR5185f-5p	SoNHX5	5.0	-1.0	1	21	223	243	UUCUAGUUCAUUUUUCAAAUC	:: ::::.:::::. .:::	UAUAAGAAAGAUGAAUCGGAA	Cleavage		1
bdi-miR5185g-5p	SoNHX5	5.0	-1.0	1	21	223	243	UUCUAGUUCAUUUUUCAAAUC	:: ::::.:::::. .:::	UAUAAGAAAGAUGAAUCGGAA	Cleavage		1
bdi-miR5185h-5p	SoNHX5	5.0	-1.0	1	21	223	243	UUCUAGUUCAUUUUUCAAAUC	:: ::::.:::::. .:::	UAUAAGAAAGAUGAAUCGGAA	Cleavage		1
bdi-miR5185i-5p	SoNHX5	5.0	-1.0	1	21	223	243	UUCUAGUUCAUUUUUCAAAUC	:: ::::.:::::. .:::	UAUAAGAAAGAUGAAUCGGAA	Cleavage		1
bdi-miR5185j-5p	SoNHX5	5.0	-1.0	1	21	223	243	UUCUAGUUCAUUUUUCAAAUC	:: ::::.:::::. .:::	UAUAAGAAAGAUGAAUCGGAA	Cleavage		1
bdi-miR5185k-5p	SoNHX5	5.0	-1.0	1	21	223	243	UUCUAGUUCAUUUUUCAAAUC	:: ::::.:::::. .:::	UAUAAGAAAGAUGAAUCGGAA	Cleavage		1
bdi-miR5185m-5p	SoNHX5	5.0	-1.0	1	21	223	243	UUCUAGUUCAUUUUUCGAAUC	:: ::::.:::::. .:::	UAUAAGAAAGAUGAAUCGGAA	Cleavage		1
bdi-miR5198	SoNHX5	4.0	-1.0	1	21	1347	1367	GGGGAAAAGAGAUUGAGGGAG	:.:.: .::::::::::.:	AUUCUUGGAUCUCUUUUCUCG	Cleavage		1
bdi-miR7715-3p	SoNHX5	4.5	-1.0	1	21	893	913	UAAGAAAACCCACCUUUGAUG	:.::::::::::::. :	ACCCGAAGGUGGGUUUUUGUU	Cleavage		1
bdi-miR7716-5p	SoNHX5	4.5	-1.0	1	24	459	482	UCAGUUGCUAGAGAAGAACGAAAC	::: ::::. .::::.::.	GUGGGGUUAUUCUUAGGCAAUUGG	Translation		1
bdi-miR7717c-3p	SoNHX5	4.5	-1.0	1	24	904	927	UUAGUUGACUGAGAAAUAGACGGU	:.:.:::: :.:::::: ::	GGUUUUUGUUUCGCGGUCAACAAA	Cleavage		1
bdi-miR7732-5p	SoNHX5	5.0	-1.0	1	23	2097	2119	UUCCUCCAAGAUCUCGGAGACUC	.::::.:::::: :::.	GGUCGAUCGAGGUCUUGGUGGAG	Cleavage		1
bdi-miR7741-5p.1	SoNHX5	5.0	-1.0	1	21	190	210	UUUUAAUUGUGGAAGCUCUUG	..:: :: :::::::: : ::	UGAGCGCCUCCACAAUGAUAA	Cleavage		1
bdi-miR7745-5p	SoNHX5	5.0	-1.0	1	24	1139	1162	AGUAAGGCUUUAGUAACAAGAGAU	: .:::: :::...::.:: .:	CGCAUUUGUGACUGGGGCUUUCUU	Cleavage		1
bdi-miR7748b-3p	SoNHX5	4.0	-1.0	1	24	650	673	UUGGUCAAAGAAAAUCUAAUACGC	: ::: :::: .::::::::	GGUUUUUACAUUUAUUUUGACCAU	Translation		1
bdi-miR7773-5p	SoNHX5	3.5	-1.0	1	21	366	386	CGGGUCAACGAAGGAAAAAUU	:.: :::::::.::::....:	AGUCUUUCCUUUGUUGGUUUG	Cleavage		2
bdi-miR7773-5p	SoNHX5	5.0	-1.0	1	21	1375	1395	CGGGUCAACGAAGGAAAAAUU	::: ..::: :::.::::	UCUUUGAUUUUCAUUGGCCCG	Cleavage		2
bdi-miR7785-5p	SoNHX5	5.0	-1.0	1	24	1469	1492	GUAGAAUGGGUGAUGGGAGAAGGC	:.::::::..:::: ::	GAAUCAACUCAUCACUUAUUCAAC	Cleavage		1
bna-miR6035	SoNHX5	5.0	-1.0	1	21	669	689	UGGAGUAGAAAAUGCAGUCGU	:: :.::.::::::: ::...	ACCAUUGUAUUUUCUCCUUUG	Cleavage		1
bra-miR390-3p	SoNHX5	5.0	-1.0	1	21	307	327	CGCUGUCCAUCCUGAGUUUCA	:::: : .: :::::..:::	GGAAAAUGGGUAUGGAUGGCG	Translation		1
cca-miR6118-3p	SoNHX5	5.0	-1.0	1	22	1241	1262	UUCCGAGGCCACCCAUUCCAAC	:: : .::::::: .:.::::	UUUUGUGUGGGUGGGUUUGGAA	Cleavage		1
cpa-miR8154	SoNHX5	4.5	-1.0	1	22	157	177	CAGAGGAGGAGAUGAAGAGGGA	:..:.:::::::.::: ::::	ACUUUUUUCAUCUUCUC-UCUG	Cleavage		2
cpa-miR8154	SoNHX5	4.5	-1.0	1	22	668	689	CAGAGGAGGAGAUGAAGAGGGA	:: .: .::.:.:::::.::	GACCAUUGUAUUUUCUCCUUUG	Cleavage		2
cre-miR1142	SoNHX5	5.0	-1.0	1	21	406	426	AAGGUGUGGAUGCGGCAUGGG	::::.: .::..: :::::	UGCAUGUCCUAUUUAAACCUU	Cleavage		1
csi-miR172c	SoNHX5	5.0	-1.0	1	22	1520	1541	UGGAAUCUUGAUGAUGCUGCAG	: :: :::::: : ::::::	AUUCAAGAUCAUCUACAUUCCA	Cleavage		1
csi-miR3946	SoNHX5	4.0	-1.0	1	24	718	741	UUGUAGAGAAAGAGAAGAGAGCAC	.:. .::: :::::::::.::	GAUUUUAUUUCGCUUUCUCUAUAA	Cleavage		1
esi-miR8624b	SoNHX5	4.0	-1.0	1	22	1931	1952	AGCAAAGUUGAUAGCUUCCGAG	:::: .::::::::: ::	CCAGGAAAUUAUCAACUUAGCA	Cleavage		1
esi-miR8628	SoNHX5	4.5	-1.0	1	19	720	738	UAUAGAAGCCGAAAUCAAA	::: :::::: .:::: ::	UUUUAUUUCGCUUUCUCUA	Cleavage		1
far-miR156a	SoNHX5	5.0	-1.0	1	21	672	692	UGACAGAAGAGAGAGAGCACA	::. .:.:::: :.:::.:	AUUGUAUUUUCUCCUUUGUUA	Cleavage		1
ghr-miR7497	SoNHX5	5.0	-1.0	1	23	548	570	ACAUGUGGACUGUCAUAUGGGUU	:::::: ::.::::::	UUUUGGGAUGACAAUCUACAUGU	Translation		1
ghr-miR7514	SoNHX5	5.0	-1.0	1	24	675	698	AUAAAGUGAUAAGUGAGAUCGUCU	:::: .::.:.:: ::::	GUAUUUUCUCCUUUGUUACAUUAU	Cleavage		1
gma-miR1533	SoNHX5	4.5	-1.0	1	19	2162	2180	AUAAUAAAAAUAAUAAUGA	:..::.:::: ::::::.	UUGUUGUUAUAUUUAUUGG	Cleavage		1
gma-miR156b	SoNHX5	5.0	-1.0	1	21	672	692	UGACAGAAGAGAGAGAGCACA	::. .:.:::: :.:::.:	AUUGUAUUUUCUCCUUUGUUA	Cleavage		1
gma-miR390a-3p	SoNHX5	4.5	-1.0	1	20	308	327	CGCUAUCCAUCCUGAGUUUC	:::: : .: ::::::.:::	GAAAAUGGGUAUGGAUGGCG	Translation		1
gma-miR390c	SoNHX5	4.5	-1.0	1	20	308	327	CGCUAUCCAUCCUGAGUUUC	:::: : .: ::::::.:::	GAAAAUGGGUAUGGAUGGCG	Translation		1
gma-miR4378b	SoNHX5	5.0	-1.0	1	24	633	656	UAGAACUGUCUUAGAAUGUGCUAC	:: :::.:: ::..::..:::.:	GUUGCAUAUGCUGGGAUGGUUUUU	Cleavage		1
gma-miR4388	SoNHX5	4.5	-1.0	1	24	1326	1349	AAUCUUAGGGACCAAAUUGACAGC	:: :::.: ::::. ::::::::	GCCGUCGAAAUGGUUGCUAAGAUU	Cleavage		1
gma-miR4406	SoNHX5	5.0	-1.0	1	24	1352	1375	AUUGAUUCUGAGAGAACCGGUGUA	:. :.: ::.::::.:..:..::	UGGAUCUCUUUUCUCGGGGUUGAU	Cleavage		1
gma-miR5032	SoNHX5	5.0	-1.0	1	23	886	908	AGAGCCACUUUUGGGUUCCCUAU	:::::.::.:::: :.:	UAUUUCAACCCGAAGGUGGGUUU	Cleavage		1
gma-miR5761a	SoNHX5	4.5	-1.0	1	21	1641	1661	UUUUGUGUCGUGAAGCUUUUG	:..:.::::.:.: ::.::	AUAGGGUUUCAUGGCCCAGAA	Cleavage		1
gma-miR5761b	SoNHX5	4.5	-1.0	1	21	1641	1661	UUUUGUGUCGUGAAGCUUUUG	:..:.::::.:.: ::.::	AUAGGGUUUCAUGGCCCAGAA	Cleavage		1
gma-miR9722	SoNHX5	5.0	-1.0	1	21	361	381	UAAUAGAGGGAAGAAGAUGAA	:: ::::.:::.:.::.	CAAAUAGUCUUUCCUUUGUUG	Cleavage		1
gra-miR7484j	SoNHX5	5.0	-1.0	1	23	684	706	UUUACUCUUUGAUCUAACGUACA	: .:::: ::.: .::::.:.	CCUUUGUUACAUUAUGGAGUGAG	Cleavage		1
gra-miR7502b	SoNHX5	5.0	-1.0	1	21	526	546	UUGUUAAAAGUUUCAUCCAUU	:: : ::::::.:: :::.:.	AAAGCAUGAAAUUUGUAAUAG	Cleavage		1
gra-miR7502c	SoNHX5	5.0	-1.0	1	21	526	546	UUGUUAAAAGUUUCAUCCAUU	:: : ::::::.:: :::.:.	AAAGCAUGAAAUUUGUAAUAG	Cleavage		1
gra-miR8646	SoNHX5	5.0	-1.0	1	21	1220	1240	UAGUGAGGAUGGGAAAUUUGU	.:::.:.:::::.:::	CAUUGUUUUCUAUCCUUACUU	Cleavage		1
gra-miR8661	SoNHX5	5.0	-1.0	1	21	252	272	CAUUACUUUUUCAUUCAUUAA	:::::: ::.::::.::	GAAAUGAAGAAAGAAGUGAUA	Cleavage		1
gra-miR8714	SoNHX5	4.0	-1.0	1	21	653	673	AUGGACGAAAUGAAAGUAGAG	.:.::: ::.::::.: ::::	UUUUACAUUUAUUUUGACCAU	Cleavage		1
gra-miR8762d	SoNHX5	5.0	-1.0	1	24	1187	1210	UUGUUAACUUUGAUGAUGUGGCAU	..:.: .::::::::.::	AUUUGUUGUUACUAAAGUUAAUAA	Cleavage		1
gra-miR8762e	SoNHX5	4.5	-1.0	1	24	1187	1210	UUUUUAACUUUACUGACAUGGCAU	:::.: ::::::::: ::	AUUUGUUGUUACUAAAGUUAAUAA	Cleavage		1
gra-miR8782	SoNHX5	5.0	-1.0	1	21	1410	1430	UUUGGUGUUGAAGGGGAAUAA	::: :..:: ::...::::	GCAUUACUUUUGAAUGUCAAA	Translation		1
hpa-miR156a	SoNHX5	5.0	-1.0	1	20	673	692	UGACAGAAGAGAGAGAGCAC	::. .:.:::: :.:::.:	UUGUAUUUUCUCCUUUGUUA	Cleavage		1
hvu-miR397a	SoNHX5	5.0	-1.0	1	21	1121	1141	CCGUUGAGUGCAGCGUUGAUG	:.:.: :::..::.:.::	UUUUAGCCCUGUGCUUAGCGC	Cleavage		1
lja-miR390a-3p	SoNHX5	4.5	-1.0	1	21	307	327	CGCUAUCCAUCCUGAGUUUCA	:::: : .: ::::::.:::	GGAAAAUGGGUAUGGAUGGCG	Translation		1
lja-miR390b-3p	SoNHX5	4.5	-1.0	1	21	307	327	CGCUAUCCAUCCUGAGUUUCA	:::: : .: ::::::.:::	GGAAAAUGGGUAUGGAUGGCG	Translation		1
lja-miR7520	SoNHX5	5.0	-1.0	1	21	157	177	GAGGGGGAAGGUGAUGACAUC	: :. :::.::::.:.::	ACUUUUUUCAUCUUCUCUCUG	Cleavage		1
lja-miR7532a	SoNHX5	5.0	-1.0	1	21	494	514	GAAGCUGCCUCUGGUCGUGGU	: ::: ::.::: :.:: :::	AACACAACUAGAAGUAGAUUC	Cleavage		1
lja-miR7532b	SoNHX5	5.0	-1.0	1	21	494	514	GAAGCUGCCUCUGGUCGUGGU	: ::: ::.::: :.:: :::	AACACAACUAGAAGUAGAUUC	Cleavage		1
mdm-miR169b	SoNHX5	5.0	-1.0	1	22	1286	1307	UAGCCAAGGAUGAUUUGCCUGC	:: :.:::: :::::.::	UUUGGAAGAUCAAGCUUGGUUA	Translation		1
mdm-miR482a-3p	SoNHX5	4.5	-1.0	1	22	1242	1263	UUCCCAAGCCCGCCCAUUCCUA	: .::::.:::.:::: :.	UUUGUGUGGGUGGGUUUGGAAG	Cleavage		1
mdm-miR482d	SoNHX5	5.0	-1.0	1	21	1221	1241	AAUGGAAGGGUAGGAAAGAAG	:: :::.:::.:::: : ::	AUUGUUUUCUAUCCUUACUUU	Cleavage		1
mes-miR156k	SoNHX5	5.0	-1.0	1	21	672	692	UGACAGAAGAGAGAGAGCACA	::. .:.:::: :.:::.:	AUUGUAUUUUCUCCUUUGUUA	Cleavage		1
mes-miR390	SoNHX5	4.5	-1.0	1	20	308	327	CGCUAUCCAUCCUGAGUUUC	:::: : .: ::::::.:::	GAAAAUGGGUAUGGAUGGCG	Translation		1
mtr-miR156a	SoNHX5	5.0	-1.0	1	21	672	692	UGACAGAAGAGAGAGAGCACA	::. .:.:::: :.:::.:	AUUGUAUUUUCUCCUUUGUUA	Cleavage		1
mtr-miR156b-3p	SoNHX5	4.5	-1.0	1	22	919	940	UGCUCACUCUCUAUCUGUCACC	::: ::::.:::::. ::	GUCAACAAAUAGGGAGUGGUCA	Cleavage		1
mtr-miR156c-3p	SoNHX5	5.0	-1.0	1	22	919	940	UGCUUACUCUCUAUCUGUCACC	::: ::::.::::.. ::	GUCAACAAAUAGGGAGUGGUCA	Cleavage		1
mtr-miR2611	SoNHX5	5.0	-1.0	1	21	43	63	UAUUUGUCAGUGUUUGAUGAA	:.: ::: ..:::::::::	AUUAAAAAAAGUUGACAAAUA	Cleavage		1
mtr-miR2666	SoNHX5	4.5	-1.0	1	21	1223	1243	CGAAAGUGAGGAUAUCAAGGA	: .:: ::::::.:::::.	UGUUUUCUAUCCUUACUUUUU	Cleavage		1
mtr-miR2677	SoNHX5	5.0	-1.0	1	22	847	868	UUUAUUGAUAUUGCUAAUAGAU	: .:: :: ::::::..:: :.	AAUUAAUAACAAUAUUGAUUAG	Cleavage		1
mtr-miR5214-5p	SoNHX5	5.0	-1.0	1	21	1186	1206	UAGCUCUAUUAACAAUUAAAU	: :: .:::::: :: ::.::	AAUUUGUUGUUACUAAAGUUA	Cleavage		1
mtr-miR5253	SoNHX5	4.5	-1.0	1	21	21	41	GAUGAAAAUGAUUAUGUUGGA	: ::.:::::..: :::.::	ACAAAUAUAAUUGUCUUCGUC	Cleavage		1
mtr-miR5259	SoNHX5	3.5	-1.0	1	21	2061	2081	CAAGGGGUAUUGCGGAGGAUA	.:.::.::::::.:.:: ::	GGUUCUUCGCAAUGCUCCAUG	Cleavage		1
mtr-miR5260	SoNHX5	4.5	-1.0	1	21	1013	1033	UUUGUAUUGUUGACAUGGCUU	: .. :::::..::.::::	UCGAUGGGUCAAUGAUGCAAA	Cleavage		1
mtr-miR5759	SoNHX5	5.0	-1.0	1	21	153	173	AAGGGGGUGAAAAGAUUCAAA	:: :: :.::::::.:..::	UUCGACUUUUUUCAUCUUCUC	Cleavage		1
mtr-miR7699-3p	SoNHX5	4.0	-1.0	1	21	862	882	UGUAAUCAAUGCAUUAAAUGC	::: . :::::::.:::..	UGAUUAGUUGCAUUGGUUAUG	Cleavage		1
nta-miR482a	SoNHX5	4.0	-1.0	1	22	1242	1263	UUUCCAAUUCCACCCAUUCCUA	: .:::::::. ::::::.	UUUGUGUGGGUGGGUUUGGAAG	Cleavage		1
nta-miR482c	SoNHX5	4.0	-1.0	1	22	1242	1263	UUUCCAAUUCCACCCAUUCCUA	: .:::::::. ::::::.	UUUGUGUGGGUGGGUUUGGAAG	Cleavage		1
nta-miR6152a	SoNHX5	4.5	-1.0	1	24	735	758	UAUUGUAUUCGACUGUAUUCACGG	:::: :::::.::::. :	UCUAUAAUAAUGUCGAGUACAGGA	Cleavage		1
nta-miR6152b	SoNHX5	4.5	-1.0	1	24	735	758	UAUUGUAUUCGACUGUAUUCACGG	:::: :::::.::::. :	UCUAUAAUAAUGUCGAGUACAGGA	Cleavage		1
osa-miR1437b-5p	SoNHX5	5.0	-1.0	1	21	1213	1233	GGGAGGAAACAGUGCCUAGUG	.:.: ::.:::::.:: .:	UUUUGGCCAUUGUUUUCUAUC	Cleavage		1
osa-miR156k	SoNHX5	5.0	-1.0	1	21	672	692	UGACAGAAGAGAGAGAGCACA	::. .:.:::: :.:::.:	AUUGUAUUUUCUCCUUUGUUA	Cleavage		1
osa-miR166j-5p	SoNHX5	5.0	-1.0	1	21	439	459	GAAUGACGUCCGGUCUGAAGA	:::: :::::: :::::	GGUUCAUACCGGAAAUCAUUG	Cleavage		1
osa-miR169r-5p	SoNHX5	5.0	-1.0	1	21	1287	1307	UAGCCAAGGAUGAUUUGCCUG	:: :.:::: :::::.::	UUGGAAGAUCAAGCUUGGUUA	Translation		1
osa-miR1859	SoNHX5	5.0	-1.0	1	22	1556	1577	UUUCCUAUGACGUCCAUUCCAA	: : ::::: .:::::::	AAUCAUUCGACGUGGUAGGAAA	Cleavage		1
osa-miR1861a	SoNHX5	4.5	-1.0	1	22	901	922	UGAUCUUGAGGCAGAAACUGAG	: .::::.::..::. :.:::	GUGGGUUUUUGUUUCGCGGUCA	Cleavage		1
osa-miR1861o	SoNHX5	4.5	-1.0	1	22	901	922	UGAUCUUGAGGCAGAAACUGAG	: .::::.::..::. :.:::	GUGGGUUUUUGUUUCGCGGUCA	Cleavage		1
osa-miR2275c	SoNHX5	4.0	-1.0	1	23	140	162	AGAAUUGGAGGAAAACAAACUGA	.: :::::::::.:: : ::.:	AUAUUUUGUUUUCUUCGACUUUU	Cleavage		1
osa-miR2864.1	SoNHX5	5.0	-1.0	1	21	292	312	UUUUGCUGCCCUUGUUUUGCA	: :::::::: :..: ::::	AGAAAAACAAGUGUGGGAAAA	Translation		1
osa-miR2928	SoNHX5	5.0	-1.0	1	20	135	154	AAGAAGACGACAUUUUGUUG	:.:: :: :.::.:::::	UUAUAAUAUUUUGUUUUCUU	Translation		1
osa-miR3980a-3p	SoNHX5	4.5	-1.0	1	21	1895	1915	CUGGCCGAGGCCGUCGAUUCU	: .: : :.:::::.:::::	AAGAGCAAUGGCCUUGGCCAC	Cleavage		1
osa-miR3980b-3p	SoNHX5	4.5	-1.0	1	21	1895	1915	CUGGCCGAGGCCGUCGAUUCU	: .: : :.:::::.:::::	AAGAGCAAUGGCCUUGGCCAC	Cleavage		1
osa-miR413	SoNHX5	5.0	-1.0	1	21	2312	2332	CUAGUUUCACUUGUUCUGCAC	.:::: :. :::::::::	AAAUAGAAGAGAUGAAACUAG	Translation		1
osa-miR5152-3p	SoNHX5	4.5	-1.0	1	21	1780	1800	AGACCAUGCCUAUACCUACCA	:: :::::::: .:::::.	CGGGAGGUAUAGAUAUGGUUG	Cleavage		1
osa-miR5502	SoNHX5	5.0	-1.0	1	22	597	618	UACGGAUACGGAUACGCGAUAC	::::: :::.:: ::.: ::	UCAUCGCUUAUUCGCAUUCCUA	Cleavage		1
osa-miR5513	SoNHX5	4.5	-1.0	1	21	672	692	UAACAAAGGACAACAGACUGA	:: : :: ::::::::::	AUUGUAUUUUCUCCUUUGUUA	Translation		1
osa-miR5827	SoNHX5	4.5	-1.0	1	21	321	341	UUUGUUGCAAUUUGGACUACC	: :.: :::::::.::::.	GAUGGCGCAAAUUGUAACAGU	Cleavage		1
osa-miR814a	SoNHX5	4.5	-1.0	1	22	683	704	CACUUCAUAGUACAACGAAUCU	::.::: :.::::.::::	UCCUUUGUUACAUUAUGGAGUG	Cleavage		1
osa-miR814b	SoNHX5	4.5	-1.0	1	22	683	704	CACUUCAUAGUACAACGAAUCU	::.::: :.::::.::::	UCCUUUGUUACAUUAUGGAGUG	Cleavage		1
osa-miR814c	SoNHX5	4.5	-1.0	1	22	683	704	CACUUCAUAGUACAACGAAUCU	::.::: :.::::.::::	UCCUUUGUUACAUUAUGGAGUG	Cleavage		1
pab-miR3702	SoNHX5	4.0	-1.0	1	21	1920	1940	AAUCUCUUGGUGCUUAUUCGC	:::: ::::::.:: :::	AACAAUAUGCACCAGGAAAUU	Cleavage		1
ppt-miR1028a-3p	SoNHX5	4.5	-1.0	1	21	1491	1511	UGACAUUGUAGAUCUACGUGC	::.::: :::::..:: :.:	ACAUGUAUAUCUAUGAUAUUA	Cleavage		1
ppt-miR1037	SoNHX5	4.5	-1.0	1	21	1628	1648	AGCCUUAUUAGGAUUUGAUGG	: : ..::.::::::.::.:	ACUUAGGAUUCUAAUAGGGUU	Cleavage		1
ptc-miR390d-3p	SoNHX5	4.5	-1.0	1	21	307	327	CGCUAUCCAUCCUGAGUUUUA	.::: : .: ::::::.:::	GGAAAAUGGGUAUGGAUGGCG	Translation		1
ptc-miR474b	SoNHX5	4.0	-1.0	1	24	1193	1216	CAAAAGUUGUUGGGUUUGGCUGGG	:.::: ..::.:::::::	UGUUACUAAAGUUAAUAACUUUUU	Cleavage		1
ptc-miR482d-3p	SoNHX5	5.0	-1.0	1	22	1242	1263	UUGCCGACCCCACCCAUGCCAA	:: :..:::::::: :.:: :.	UUUGUGUGGGUGGGUUUGGAAG	Cleavage		1
ptc-miR6438a	SoNHX5	4.5	-1.0	1	22	1075	1096	UUGUACACAGAAUAGGUGAAAU	:..: ::::::::::...	CCGUUGCAUAUUCUGUGUGUGU	Cleavage		1
ptc-miR6438b	SoNHX5	4.5	-1.0	1	22	1075	1096	UUGUACACAGAAUAGGUGAAAU	:..: ::::::::::...	CCGUUGCAUAUUCUGUGUGUGU	Cleavage		1
ptc-miR6444	SoNHX5	5.0	-1.0	1	21	135	155	UAGGAAAAUUAGAGAUUAUGU	.::::: :.: .:::::.:	UUAUAAUAUUUUGUUUUCUUC	Translation		2
ptc-miR6444	SoNHX5	5.0	-1.0	1	21	1369	1389	UAGGAAAAUUAGAGAUUAUGU	:.::::.:.:::::: :	GGUUGAUCUUUGAUUUUCAUU	Cleavage		2
ptc-miR6464	SoNHX5	5.0	-1.0	1	21	1921	1941	UGAUUGCUUGUUGGAUAUUAU	: ::::: :: ::.: :::.:	ACAAUAUGCACCAGGAAAUUA	Translation		1
ptc-miR7813	SoNHX5	4.5	-1.0	1	21	1398	1418	UGGUAAUGCAAGUGUUGCUAA	::: :::::::::::.	UCCACAAAACUUGCAUUACUU	Cleavage		1
ptc-miR7816	SoNHX5	4.0	-1.0	1	21	840	862	AAUGUUGUUAUUAA--CACUGUA	:::: :: ::::::::::.:::	UACACUGAAUUAAUAACAAUAUU	Cleavage		1
rco-miR156e	SoNHX5	5.0	-1.0	1	21	672	692	UGACAGAAGAGAGAGAGCACA	::. .:.:::: :.:::.:	AUUGUAUUUUCUCCUUUGUUA	Cleavage		1
rgl-miR7807b-3p	SoNHX5	4.0	-1.0	1	22	1677	1698	UUGAGAUUUUCAUAUAGUUACU	::.: ::::.:.::::: :	AUAAAUUUUAUGGAGAUCUCCA	Cleavage		1
rgl-miR7972	SoNHX5	5.0	-1.0	1	21	290	310	UUGUCAGGCUUGUUAUUCUCC	:::: ::::::. ::. ::	UAAGAAAAACAAGUGUGGGAA	Cleavage		2
rgl-miR7972	SoNHX5	5.0	-1.0	1	21	791	811	UUGUCAGGCUUGUUAUUCUCC	::: :..::::.:: :::	UAAGAUUGGCAAGUCUAACAU	Cleavage		2
sbi-miR156d	SoNHX5	5.0	-1.0	1	21	672	692	UGACAGAAGAGAGAGAGCACA	::. .:.:::: :.:::.:	AUUGUAUUUUCUCCUUUGUUA	Cleavage		1
sbi-miR169o	SoNHX5	5.0	-1.0	1	21	1287	1307	UAGCCAAGGAUGAUUUGCCUG	:: :.:::: :::::.::	UUGGAAGAUCAAGCUUGGUUA	Translation		1
sbi-miR5565g-3p	SoNHX5	5.0	-1.0	1	24	549	572	ACACAUGUGGAUUGAGAUGAAUAC	:: :::::.:::::: :	UUUGGGAUGACAAUCUACAUGUUU	Cleavage		1
sbi-miR5568c-5p	SoNHX5	5.0	-1.0	1	21	527	547	UCUGUUCCAAAUUGUAAGUCG	.: :. :::::: ::.:::	AAGCAUGAAAUUUGUAAUAGA	Cleavage		1
sbi-miR6218-3p	SoNHX5	4.5	-1.0	1	21	521	541	ACAAGUUUCGUGAUUUUUGGA	... ::: ::.::::.::::	AUUGCAAAGCAUGAAAUUUGU	Cleavage		1
sbi-miR6228-5p	SoNHX5	5.0	-1.0	1	24	2305	2328	UUCUAUCUCUAUUAAUUGUGUUGC	:::: ::. ::::::. ::	AGUCAACAAAUAGAAGAGAUGAAA	Translation		1
sly-miR390a-3p	SoNHX5	4.5	-1.0	1	21	307	327	CGCUAUCCAUCCUGAGUUUUA	.::: : .: ::::::.:::	GGAAAAUGGGUAUGGAUGGCG	Translation		1
sly-miR390b-3p	SoNHX5	4.5	-1.0	1	21	307	327	CGCUAUCCAUCCUGAGUUUCA	:::: : .: ::::::.:::	GGAAAAUGGGUAUGGAUGGCG	Translation		1
sly-miR482a	SoNHX5	4.0	-1.0	1	22	1242	1263	UUUCCAAUUCCACCCAUUCCUA	: .:::::::. ::::::.	UUUGUGUGGGUGGGUUUGGAAG	Cleavage		1
sly-miR482d-3p	SoNHX5	5.0	-1.0	1	22	1242	1263	UUUCCUAUUCCACCCAUGCCAA	:: :..:::::::. : ::::.	UUUGUGUGGGUGGGUUUGGAAG	Cleavage		1
smo-miR1093	SoNHX5	5.0	-1.0	1	21	2020	2040	UGGAGGUGUCGUUGCCAAGGA	::::::.:::.: :.::	AUAGUGGCAAUGACGCAUUCA	Cleavage		1
stu-miR1886g-3p	SoNHX5	4.5	-1.0	1	22	2117	2138	UUUCAUAUUGAUUUCAUCUCAU	: :: :::.:.::::: :::	GAGUGAAGAAGUUAAUAUCAAA	Cleavage		1
stu-miR390-3p	SoNHX5	5.0	-1.0	1	21	307	327	CGCUAUCCAUCUUGAGUUUUA	.::: : .. ::::::.:::	GGAAAAUGGGUAUGGAUGGCG	Translation		1
stu-miR482a-3p	SoNHX5	4.0	-1.0	1	22	1242	1263	UUUCCAAUUCCACCCAUUCCUA	: .:::::::. ::::::.	UUUGUGUGGGUGGGUUUGGAAG	Cleavage		1
stu-miR482c	SoNHX5	5.0	-1.0	1	22	1242	1263	UUUCCUAUUCCACCCAUGCCAA	:: :..:::::::. : ::::.	UUUGUGUGGGUGGGUUUGGAAG	Cleavage		1
stu-miR8001b-5p	SoNHX5	4.5	-1.0	1	24	1980	2003	AUGGGGAUUAGUAUGAAAAUUUGC	::::::::.:..::.::	CUUCCUUUUCAUAUUGGUCUCCCA	Cleavage		1
stu-miR8002-5p	SoNHX5	3.5	-1.0	1	24	1448	1471	UUUUUCGUGAUAAUAAUGGAAUCA	:.::::::. ::.:::.::	CCUCACUAUUAUUGCCAUGAAGAA	Translation		1
stu-miR8014-5p	SoNHX5	5.0	-1.0	1	24	333	356	AUUGUUUCAUAUUGUAUUGUAUUU	:::.:::::::: ::... :	UGUAACAGUACAAUAUCAAGUGUU	Cleavage		1
stu-miR8021	SoNHX5	5.0	-1.0	1	24	1360	1383	AUUCAAGGCUCAAACUCGAGACCU	:::::.: :::: :.:::: :	UUUUCUCGGGGUUGAUCUUUGAUU	Cleavage		1
stu-miR8027	SoNHX5	5.0	-1.0	1	24	1348	1371	AUCUCGAGAUAAGUUAUUCUGGAC	::. :.:: ::: :::::.:.:	UUCUUGGAUCUCUUUUCUCGGGGU	Translation		1
stu-miR8040-3p	SoNHX5	4.5	-1.0	1	21	2238	2258	CUUAUAAUUGUAAUUAUGAUC	.: : : :::: ::::::::	AGUGAAACUUACUAUUAUAAG	Cleavage		2
stu-miR8040-3p	SoNHX5	5.0	-1.0	1	21	977	997	CUUAUAAUUGUAAUUAUGAUC	: ::: :: ::::::.:::	AACCAUCAUAACAAUUGUAAC	Cleavage		2
tae-miR5049-3p	SoNHX5	4.0	-1.0	1	21	1066	1086	AAUAUGGAUCGGAGGGAGUAC	:.::.::::: : ::::::	UGAUUCUCUCCGUUGCAUAUU	Cleavage		2
tae-miR5049-3p	SoNHX5	5.0	-1.0	1	21	1974	1994	AAUAUGGAUCGGAGGGAGUAC	:: :::.::: :.::::::	AUAAUCCUUCCUUUUCAUAUU	Translation		2
tae-miR5085	SoNHX5	5.0	-1.0	1	21	1650	1670	AAGGACAUUUUUUGUGGCCUG	:: : : ::.::::::::: :	CAUGGCCCAGAAAAUGUCCCU	Cleavage		1
tae-miR530	SoNHX5	5.0	-1.0	1	21	1719	1739	UGCAGUGGCAUAUGCAACUCU	: .:: :.::::::.::::	AUGGUGGUAUAUGCUACUGAC	Cleavage		1
tae-miR9675-3p	SoNHX5	4.5	-1.0	1	21	924	944	UUUAUGAUCACUCUCGUUUUG	:::: :.:::::.:::::.	CAAAUAGGGAGUGGUCAUAGU	Cleavage		1
tcc-miR156a	SoNHX5	5.0	-1.0	1	21	672	692	UGACAGAAGAGAGAGAGCACA	::. .:.:::: :.:::.:	AUUGUAUUUUCUCCUUUGUUA	Cleavage		1
vvi-miR156e	SoNHX5	4.5	-1.0	1	20	673	692	UGACAGAGGAGAGUGAGCAC	::. . .::::::.:::.:	UUGUAUUUUCUCCUUUGUUA	Cleavage		1
vvi-miR156h	SoNHX5	5.0	-1.0	1	20	673	692	UGACAGAAGAGAGAGAGCAU	::. .:.:::: :.:::.:	UUGUAUUUUCUCCUUUGUUA	Cleavage		1
vvi-miR3627-3p	SoNHX5	4.0	-1.0	1	21	1691	1711	UCGCCGCUCUCCUGUGACAAG	: :: :::::::.::.::	GAUCUCCAAGGAGAGUGGUGA	Cleavage		1
zma-miR156j-5p	SoNHX5	5.0	-1.0	1	21	672	692	UGACAGAAGAGAGAGAGCACA	::. .:.:::: :.:::.:	AUUGUAUUUUCUCCUUUGUUA	Cleavage		1
zma-miR2275a-5p	SoNHX5	4.0	-1.0	1	21	141	161	AGAGUUGGAGGAAAGCAAACC	::: :::.::.:.:::.:	UAUUUUGUUUUCUUCGACUUU	Cleavage		1
zma-miR2275d-5p	SoNHX5	3.0	-1.0	1	21	141	161	AGAGUUGGAGGAAAGAAAACU	:::: :::.::.:.:::.:	UAUUUUGUUUUCUUCGACUUU	Cleavage		1
aly-miR3435-3p	SoNHX6	5.0	-1.0	1	21	2813	2833	AAUUGACAGUAUUAUGCCAGA	:.: ::: :::.::: ::::	UUUUGCAAAAUGCUGACAAUG	Cleavage		1
aly-miR3442-5p	SoNHX6	5.0	-1.0	1	21	2987	3007	ACCAUGUUUAGACUCUGAAUU	: .: :::.::.::::: :	CUUCUAUAGUUUAGACAUGUU	Cleavage		6
aly-miR3442-5p	SoNHX6	5.0	-1.0	1	21	3062	3082	ACCAUGUUUAGACUCUGAAUU	::.: :::.:: ::::: :	CUUUUAUAGUUUAUACAUGUU	Cleavage		6
aly-miR3442-5p	SoNHX6	5.0	-1.0	1	21	3141	3161	ACCAUGUUUAGACUCUGAAUU	: .: :::.::.::::: :	CUUCUAUAGUUUAGACAUGUU	Cleavage		6
aly-miR3442-5p	SoNHX6	5.0	-1.0	1	21	3366	3386	ACCAUGUUUAGACUCUGAAUU	: .: :::.::.::::: :	UUUCUAUAGUUUAGACAUGUU	Cleavage		6
aly-miR3442-5p	SoNHX6	5.0	-1.0	1	21	3441	3461	ACCAUGUUUAGACUCUGAAUU	: .: :::.::.::::: :	CUUCUAUAGUUUAGACAUGUU	Cleavage		6
aly-miR3442-5p	SoNHX6	5.0	-1.0	1	21	3521	3541	ACCAUGUUUAGACUCUGAAUU	: .: :::.::.::::: :	CUUCUAUAGUUUAGACAUGUU	Cleavage		6
aly-miR3447-3p	SoNHX6	5.0	-1.0	1	21	1862	1881	UUUGAGUGUGUUUGUUAUGAA	::::::::...: ::.:::	CGCAUAACAAGUGC-CUUAAA	Cleavage		1
aly-miR395e-5p	SoNHX6	5.0	-1.0	1	21	655	675	GUUCCUCUGAGCACUUCAUUG	::. ::::::: :::::	UUUUGGUGUGCUCAAAGGAAG	Cleavage		1
aly-miR395g-5p	SoNHX6	5.0	-1.0	1	21	655	675	GUUCCUCUGAGCACUUCAUUG	::. ::::::: :::::	UUUUGGUGUGCUCAAAGGAAG	Cleavage		1
aly-miR858-3p	SoNHX6	4.5	-1.0	1	21	3710	3730	GGUCGAGCAGACAACGAAGAU	:.: .:::: :::::.:::.	UUUUAUGUUGGCUGCUUGACU	Translation		1
aly-miR859-3p	SoNHX6	4.5	-1.0	1	21	3728	3748	UGAUUUUACAAUAGAUAGAUA	::::: : :: ::::::.:	ACUCUAUAUUUUCUAAAAUUA	Cleavage		1
aqc-miR167	SoNHX6	4.5	-1.0	1	21	3708	3728	UCAAGCUGCCAGCAUGAUCUA	:.:::.:::: ::::::	UGUUUUAUGUUGGCUGCUUGA	Cleavage		1
aqu-miR-2016-5p	SoNHX6	5.0	-1.0	1	22	571	593	UAGAUUGGGCUUGGUC-GGCAGA	: :::: :.:::::. ::::.::	UAUGCCAGGCCAAGUACAAUUUA	Cleavage		1
ata-miR169b-3p	SoNHX6	4.5	-1.0	1	23	2134	2156	UGGGCAAGUCAUCCUGGCUACCC	: ::::::::::::: :: .::	GAGUAGCCAGGAUGAAUUCUCCU	Cleavage		1
ata-miR2275c-3p	SoNHX6	4.5	-1.0	1	22	835	856	UUUGGUUUCCUCCAAUAUCUCA	:::. :::::::: .:::	UCCGAUGCUGGAGGAACUCAAC	Cleavage		1
ath-miR398a-5p	SoNHX6	4.5	-1.0	1	21	3069	3089	AAGGAGUGGCAUGUGAACACA	:: : .:::::..:::..::	AGUUUAUACAUGUUACUUUUU	Cleavage		7
ath-miR398a-5p	SoNHX6	4.5	-1.0	1	21	3222	3242	AAGGAGUGGCAUGUGAACACA	:: : .:::::..:::..::	AGUUUAUACAUGUUACUUUUU	Cleavage		7
ath-miR398a-5p	SoNHX6	5.0	-1.0	1	21	2994	3014	AAGGAGUGGCAUGUGAACACA	:: : :::::..:::..::	AGUUUAGACAUGUUACUUUUU	Cleavage		7
ath-miR398a-5p	SoNHX6	5.0	-1.0	1	21	3148	3168	AAGGAGUGGCAUGUGAACACA	:: : :::::..:::..::	AGUUUAGACAUGUUACUUUUU	Cleavage		7
ath-miR398a-5p	SoNHX6	5.0	-1.0	1	21	3373	3393	AAGGAGUGGCAUGUGAACACA	:: : :::::..:::..::	AGUUUAGACAUGUUACUUUUU	Cleavage		7
ath-miR398a-5p	SoNHX6	5.0	-1.0	1	21	3448	3468	AAGGAGUGGCAUGUGAACACA	:: : :::::..:::..::	AGUUUAGACAUGUUACUUUUU	Cleavage		7
ath-miR398a-5p	SoNHX6	5.0	-1.0	1	21	3528	3548	AAGGAGUGGCAUGUGAACACA	:: : :::::..:::..::	AGUUUAGACAUGUUACUUUUU	Cleavage		7
ath-miR418	SoNHX6	5.0	-1.0	1	21	2234	2254	UAAUGUGAUGAUGAACUGACC	::. :.: :::::::::.	CCUCGUGUUAGCAUCACAUUG	Translation		1
ath-miR447a.2-3p	SoNHX6	4.0	-1.0	1	21	201	220	UAUGGAAGAAAUUGUAGUAUU	::: : ::::::::::::	UUUAC-AAAAUUUCUUCCAUU	Cleavage		1
ath-miR5017-5p	SoNHX6	4.5	-1.0	1	21	630	650	AUUUGUUACUAAUUUGGAAUG	.::::: .::::::. ::::	UAUUCCUGAUUAGUGUCAAAA	Cleavage		1
ath-miR5020b	SoNHX6	4.5	-1.0	1	21	421	441	AUGGCAUGAAAGAAGGUGAGA	.: ::: :::::. ::.:::	AUUAACCCUCUUUUUUGUCAU	Cleavage		1
ath-miR5021	SoNHX6	2.5	-1.0	1	20	448	467	UGAGAAGAAGAAGAAGAAAA	: :::::::: ::::::::	AUCUCUUCUUCGUCUUCUCA	Cleavage		1
ath-miR5022	SoNHX6	5.0	-1.0	1	21	230	250	GUCAUGGGGUAUGAUCGAAUG	::: ::::: ..:::: ::	UCUUCAAUCAUCUUCCAUAAC	Translation		1
ath-miR5654-3p	SoNHX6	5.0	-1.0	1	23	224	246	UGGAAGAUGCUUUGGGAUUUAUU	.::: ::.. :: :::::::::	CGUAAUUCUUCAAUCAUCUUCCA	Translation		1
ath-miR5996	SoNHX6	5.0	-1.0	1	22	1259	1280	UGACAUCCAGAUAGAAGCUUUG	:::::::.::: :::..	CCUUUCUUCUAUUUGGCUGUUG	Cleavage		1
ath-miR774b-3p	SoNHX6	5.0	-1.0	1	21	2277	2297	CAUCCAUAUUUUCAUCUCGAA	::::: ::: ..::: :::::	UUCGACAUGUGGAUAAGGAUG	Cleavage		1
ath-miR8174	SoNHX6	5.0	-1.0	1	21	3538	3558	AUGUGUAUAGGGAAGCUAAUC	.::: .::...::::.:.:	UGUUACUUUUUUUAUAUAUAA	Cleavage		1
ath-miR837-3p	SoNHX6	5.0	-1.0	1	21	3611	3631	AAACGAACAAAAAACUGAUGG	:..:.: :::::: :: ::::	CUGUUACUUUUUUUUUAGUUU	Cleavage		1
ath-miR844-3p	SoNHX6	4.0	-1.0	1	21	1033	1052	UUAUAAGCCAUCUUACUAGUU	:.::: ::::::::.:::: :	AGCUA-UAAGAUGGUUUAUUA	Cleavage		1
bdi-miR164f	SoNHX6	5.0	-1.0	1	21	3000	3020	UGGAGAAGAAGGGCACAUGCA	::::: :.::.::.:..:	GACAUGUUACUUUUUUUUUUA	Cleavage		3
bdi-miR164f	SoNHX6	5.0	-1.0	1	21	3379	3399	UGGAGAAGAAGGGCACAUGCA	::::: :.::.::.:..:	GACAUGUUACUUUUUUUUUUA	Cleavage		3
bdi-miR164f	SoNHX6	5.0	-1.0	1	21	3454	3474	UGGAGAAGAAGGGCACAUGCA	::::: :.::.::.:..:	GACAUGUUACUUUUUUUUUUA	Cleavage		3
bdi-miR2275a	SoNHX6	5.0	-1.0	1	22	835	856	UUUGGUUUCCUCCAAUGUCUCA	::.. :::::::: .:::	UCCGAUGCUGGAGGAACUCAAC	Cleavage		1
bdi-miR2275c	SoNHX6	4.5	-1.0	1	22	835	856	UUUGGUUUCCUCCAAUAUCUCA	:::. :::::::: .:::	UCCGAUGCUGGAGGAACUCAAC	Cleavage		1
bdi-miR5066	SoNHX6	5.0	-1.0	1	21	1469	1489	AAGUGUAUAAGUGGAGUGCCU	:. ::. : ::::::::::	UUGUUCUUGAGUUAUACACUU	Translation		1
bdi-miR5177	SoNHX6	4.5	-1.0	1	21	3008	3028	UGAGGUUGUAAAACAGACAGU	::: :.: :::::.::..:.:	ACUUUUUUUUUUAUAAUUUUA	Cleavage		1
bdi-miR5198	SoNHX6	5.0	-1.0	1	21	440	460	GGGGAAAAGAGAUUGAGGGAG	::.::::::::::: :.:	AUCUCUCAAUCUCUUCUUCGU	Cleavage		1
bdi-miR7708b-3p	SoNHX6	5.0	-1.0	1	24	1163	1186	AAAUGGCCCGAGAAUUGUAAUGGU	..::.:: ::::.:::... ::	GGUGUUGCAUUUCUUGGGUUGGUU	Cleavage		1
bdi-miR7722-3p	SoNHX6	5.0	-1.0	1	21	42	62	GAAGGGUAUCGGGAUGAGAGG	.:::::: ::. .:...::::	UCUCUCAACCUUGUGUUCUUC	Translation		1
bdi-miR7753-3p	SoNHX6	5.0	-1.0	1	21	1247	1267	UGAGCAAGGGAGAAGACAUGG	:::.::::.:::: ::.	AACUGUUUUCUUCCUUUCUUC	Cleavage		1
bdi-miR7760-3p	SoNHX6	5.0	-1.0	1	23	1625	1647	GGCUUUGCUCGGAGUGCUGUGGC	: : .: ::.::: ::::.::..	GACUUAUCAUUCCUAGCAGAGUU	Translation		1
bdi-miR7771-3p	SoNHX6	4.5	-1.0	1	24	3587	3610	AUGUGUACUAUAGAAGUCAAGGGU	: ::::::::::: .: ::	GUAUGUUACUUCUAUAGUUUAGAU	Cleavage		1
bdi-miR9492	SoNHX6	5.0	-1.0	1	21	2598	2618	UAUCUACUCUGUCAUGGUAUC	:.::. ::..:::: :::::	GGUAUGUUGGUAGAGAAGAUA	Cleavage		1
bra-miR1885b	SoNHX6	4.0	-1.0	1	22	2173	2194	UACAUCUUCUCCGCGGAAGCUC	:::: :.::::::::::	UUUCUUCGGUGGAGAAGAUGAU	Cleavage		1
bra-miR395a-5p	SoNHX6	5.0	-1.0	1	21	655	675	GUUCCUCUGAGCACUUCAUUG	::. ::::::: :::::	UUUUGGUGUGCUCAAAGGAAG	Cleavage		1
bra-miR395b-5p	SoNHX6	5.0	-1.0	1	21	655	675	GUUCCUCUGAGCACUUCAUUG	::. ::::::: :::::	UUUUGGUGUGCUCAAAGGAAG	Cleavage		1
bra-miR395c-5p	SoNHX6	5.0	-1.0	1	21	655	675	GUUCCUCUGAGCACUUCAUUG	::. ::::::: :::::	UUUUGGUGUGCUCAAAGGAAG	Cleavage		1
bra-miR395d-5p	SoNHX6	5.0	-1.0	1	21	655	675	GUUCCUCUGAGCACUUCAUUG	::. ::::::: :::::	UUUUGGUGUGCUCAAAGGAAG	Cleavage		1
bra-miR5719	SoNHX6	5.0	-1.0	1	21	2232	2252	UUGUGAUGAUAAUACGACUUC	::::.::: :::::::	AUCCUCGUGUUAGCAUCACAU	Cleavage		1
bra-miR9565-3p	SoNHX6	5.0	-1.0	1	21	3614	3634	CUGAAGCUAGUGAAAGAGAGA	:. ::.:::. .:::.::.::	UUACUUUUUUUUUAGUUUUAG	Translation		1
cca-miR395a	SoNHX6	4.5	-1.0	1	21	457	477	UUGAAGUGUUUGGGGGGACUC	:::..:.:::.: .::.::	UCGUCUUCUCAAGCCUUUUAA	Cleavage		1
cca-miR6104	SoNHX6	5.0	-1.0	1	24	205	228	AUACGACAAAUAGAACAAAUAAAC	:::: ::: :::: :::::	CAAAAUUUCUUCCAUUUCUCGUAA	Cleavage		1
cca-miR6113	SoNHX6	5.0	-1.0	1	22	3614	3635	UCUGAAACUCAAGAACACGUUG	:: : ::.:: :::::.::.	UUACUUUUUUUUUAGUUUUAGG	Translation		1
cca-miR6116-5p	SoNHX6	4.5	-1.0	1	21	2418	2438	CAUGCUUGUGAUCAAAUGAUG	.:: :::::: :::: .:::	GGUCUUUUGAUAACAAUUAUG	Translation		1
cme-miR156g	SoNHX6	5.0	-1.0	1	20	421	440	UGACAGAAGAGAGGGAGCAC	::::::.::.:::::	AUUAACCCUCUUUUUUGUCA	Cleavage		2
cme-miR156g	SoNHX6	5.0	-1.0	1	20	1253	1272	UGACAGAAGAGAGGGAGCAC	: ::.:::.:::::: :.	UUUCUUCCUUUCUUCUAUUU	Cleavage		2
cme-miR156h	SoNHX6	5.0	-1.0	1	20	421	440	UGACAGAAGAGAGGGAGCAC	::::::.::.:::::	AUUAACCCUCUUUUUUGUCA	Cleavage		2
cme-miR156h	SoNHX6	5.0	-1.0	1	20	1253	1272	UGACAGAAGAGAGGGAGCAC	: ::.:::.:::::: :.	UUUCUUCCUUUCUUCUAUUU	Cleavage		2
cme-miR167e	SoNHX6	4.5	-1.0	1	21	3708	3728	UCAAGCUGCCAGCAUGAUCUA	:.:::.:::: ::::::	UGUUUUAUGUUGGCUGCUUGA	Cleavage		1
csi-miR3946	SoNHX6	5.0	-1.0	1	24	3381	3404	UUGUAGAGAAAGAGAAGAGAGCAC	:. :::.:.:::.: ::.::	CAUGUUACUUUUUUUUUUAUAUAA	Cleavage		1
csi-miR3949	SoNHX6	4.5	-1.0	1	22	94	115	UGAUGUUGAGGCAAAAAUGUAG	: :::: :: :::::::: .:	AUUCAUUAUUACCUCAACAAUA	Cleavage		1
csi-miR857	SoNHX6	5.0	-1.0	1	24	750	773	UUUUGAAUGUUGAAUGGUGGCUAU	::.: :.:: ::::::.:	UUUUACAUCCCUUAAAAUUCAAGA	Cleavage		1
ddi-miR-7100	SoNHX6	4.5	-1.0	1	21	3308	3328	UUAUAAUGAAACGGUAAUGAU	.:::::.::::. : ::::	CAUAUUACUGUUUUUUAAUAA	Cleavage		2
ddi-miR-7100	SoNHX6	5.0	-1.0	1	21	3077	3097	UUAUAAUGAAACGGUAAUGAU	..::::. :::. ::::::	CAUGUUACUUUUUUUUUAUAA	Cleavage		2
dpr-miR156a	SoNHX6	5.0	-1.0	1	20	421	440	UGACAGAAGAGAGGGAGCAC	::::::.::.:::::	AUUAACCCUCUUUUUUGUCA	Cleavage		2
dpr-miR156a	SoNHX6	5.0	-1.0	1	20	1253	1272	UGACAGAAGAGAGGGAGCAC	: ::.:::.:::::: :.	UUUCUUCCUUUCUUCUAUUU	Cleavage		2
ghr-miR7503	SoNHX6	4.5	-1.0	1	24	2867	2890	AGAUCGAUGGCUGAACAAGUUAGA	.:..:::::::. ::. ::::.:	CUUGGCUUGUUCGACCGGCGAUUU	Translation		1
ghr-miR7510a	SoNHX6	5.0	-1.0	1	24	2420	2443	AAGGUCAUGAUCUUUAGCGGCGUU	..: ::: ::.::::::::	UCUUUUGAUAACAAUUAUGACCUU	Cleavage		1
gma-miR1508a	SoNHX6	5.0	-1.0	1	23	3000	3022	UCUAGAAAGGGAAAUAGCAGUUG	::.:: ::...:::.:: :	GACAUGUUACUUUUUUUUUUAUA	Cleavage		3
gma-miR1508a	SoNHX6	5.0	-1.0	1	23	3379	3401	UCUAGAAAGGGAAAUAGCAGUUG	::.:: ::...:::.:: :	GACAUGUUACUUUUUUUUUUAUA	Cleavage		3
gma-miR1508a	SoNHX6	5.0	-1.0	1	23	3454	3476	UCUAGAAAGGGAAAUAGCAGUUG	::.:: ::...:::.:: :	GACAUGUUACUUUUUUUUUUAUA	Cleavage		3
gma-miR1508c	SoNHX6	5.0	-1.0	1	21	1246	1266	UAGAAAGGGAAAUAGCAGUUG	:::::.: : :.:::::::	GAACUGUUUUCUUCCUUUCUU	Translation		1
gma-miR1520p	SoNHX6	5.0	-1.0	1	24	1581	1604	AUGUUGUUAUUGGAUGAUGACGGU	: :.::::.:::.: :::	ACAAGAAGCGUCCAGUAAUAUCAU	Cleavage		1
gma-miR1528	SoNHX6	4.0	-1.0	1	23	603	625	AUAGAUUAGAUCAAUAUAUUAGU	:: ::::.: ::::::::	GAGCCUACAUUGGUGUAAUCUAU	Cleavage		1
gma-miR1530	SoNHX6	5.0	-1.0	1	21	3860	3880	UUUUCACAUAAAUUAAAAUAU	::: :.:::.:: :.:::	GCUUUUGAGUUUGUGCGGAAA	Cleavage		1
gma-miR159d	SoNHX6	5.0	-1.0	1	21	2018	2038	AGCUGCUUAGCUAUGGAUCCC	:: ::::::. :: .::::	AAGAGCCAUAGUGAACUAGCU	Cleavage		1
gma-miR2118a-5p	SoNHX6	5.0	-1.0	1	22	699	720	GGAGAUGGGAGGGUCGGUAAAG	::.: ::::. :::::.:	GGCUAUCAUCCCUUGCAUCUUC	Cleavage		1
gma-miR2118b-5p	SoNHX6	5.0	-1.0	1	22	699	720	GGAGAUGGGAGGGUCGGUAAAG	::.: ::::. :::::.:	GGCUAUCAUCCCUUGCAUCUUC	Cleavage		1
gma-miR396g	SoNHX6	5.0	-1.0	1	21	541	561	UUCUUGAACUUCUUAUGCAUC	: .: :::..:: ::::::	AUUAUACAAGGGGUACAAGAA	Cleavage		1
gma-miR4386	SoNHX6	5.0	-1.0	1	24	789	812	UCGAAGGUUCUGGAGAGGACUGCA	:.:::::.::::: :::	ACAUAUUCUCUCUAGAACAUUCCG	Cleavage		1
gma-miR4415a-5p	SoNHX6	5.0	-1.0	1	21	716	737	AAGUUGUGAUG-AGAAUCAAUG	:: ::::: :.:::::.:::	UCUUCAUUCUUCGUCACAGCUU	Translation		1
gma-miR482c-5p	SoNHX6	5.0	-1.0	1	23	3769	3791	AUUUGUGGGAAUGGGCUGAUUGG	: : .:::.: ::::.:::::	GCUACUAGCUCUUUCCUACAAAA	Cleavage		1
gma-miR4994-3p	SoNHX6	5.0	-1.0	1	21	150	170	UGAUAUCCUUGAGCUAAUACA	:::: . :::::::.:.:	AUAAUUAAUCCAAGGAUGUUA	Cleavage		7
gma-miR4994-3p	SoNHX6	5.0	-1.0	1	21	3041	3061	UGAUAUCCUUGAGCUAAUACA	: : ::::.:.:.: ::.:.:	UUUUUUAGUUUAGGUAUGUUA	Cleavage		7
gma-miR4994-3p	SoNHX6	5.0	-1.0	1	21	3120	3140	UGAUAUCCUUGAGCUAAUACA	: ::::.:.:.: ::.:.:	CUUCUUAGUUUAGGUAUGUUA	Cleavage		7
gma-miR4994-3p	SoNHX6	5.0	-1.0	1	21	3194	3214	UGAUAUCCUUGAGCUAAUACA	: : ::::.:.:.: ::.:.:	UUUUUUAGUUUAGGUAUGUUA	Cleavage		7
gma-miR4994-3p	SoNHX6	5.0	-1.0	1	21	3272	3292	UGAUAUCCUUGAGCUAAUACA	: ::::.:.:.: ::.:.:	CUUCUUAGUUUAGGUAUGUUA	Cleavage		7
gma-miR4994-3p	SoNHX6	5.0	-1.0	1	21	3345	3365	UGAUAUCCUUGAGCUAAUACA	: : ::::.:.:.: ::.:.:	UUUUUUAGUUUAGGUAUGUUA	Cleavage		7
gma-miR4994-3p	SoNHX6	5.0	-1.0	1	21	3574	3594	UGAUAUCCUUGAGCUAAUACA	: : ::::.:.:.: ::.:.:	UUUUUUAGUUUAGGUAUGUUA	Cleavage		7
gma-miR5041-3p	SoNHX6	4.5	-1.0	1	21	1709	1729	GUUGAGCAAGUUGAAGAUGAA	::: :.: :::::::::.	GGAAUCAUUACCUUGCUCAAU	Translation		1
gma-miR5372	SoNHX6	5.0	-1.0	1	21	2720	2740	UUGUUCGAUAAAACUGUUGUG	::.:::::::::.: ::::	CAUAACAGUUUUGUAGAACUU	Cleavage		1
gma-miR5380c	SoNHX6	4.5	-1.0	1	21	709	729	AUGAAUGGUGAAGAUGAAGAG	: .: ::::::::.. :::.:	CCUUGCAUCUUCAUUCUUCGU	Cleavage		1
gma-miR5679	SoNHX6	4.5	-1.0	1	22	1315	1336	UUGGUGACCCAGAAGAAGUUGA	: :. ::: ::: :::.:::::	UAAGGUUCAUCUUGGUUACCAA	Translation		1
gma-miR5777	SoNHX6	5.0	-1.0	1	22	1128	1149	CUAGCAAUAAUGUUGGAUGCAC	::.: ..:.:::.:::::.:	UUGUAAGUGAUAUUGUUGCUGG	Cleavage		1
gma-miR5780c	SoNHX6	5.0	-1.0	1	22	1086	1107	UUUAAUAUAUCAGGGACUUGGA	:..: ::.:.::.:::::::	UUUAUGUUCUUGGUAUAUUACU	Cleavage		1
gma-miR5782	SoNHX6	4.0	-1.0	1	21	3843	3863	UAGCUGGUAGGAGAAGUUCAG	:::: :::.:::.::::	AAAAACUACUCUUACUAGCUU	Cleavage		1
gma-miR9733	SoNHX6	4.0	-1.0	1	21	3041	3061	UAACAGACUUAGAUUAACAGA	:.: :::.:.::.:: :::::	UUUUUUAGUUUAGGUAUGUUA	Cleavage		7
gma-miR9733	SoNHX6	4.0	-1.0	1	21	3120	3140	UAACAGACUUAGAUUAACAGA	.: :::.:.::.:: :::::	CUUCUUAGUUUAGGUAUGUUA	Cleavage		7
gma-miR9733	SoNHX6	4.0	-1.0	1	21	3194	3214	UAACAGACUUAGAUUAACAGA	:.: :::.:.::.:: :::::	UUUUUUAGUUUAGGUAUGUUA	Cleavage		7
gma-miR9733	SoNHX6	4.0	-1.0	1	21	3272	3292	UAACAGACUUAGAUUAACAGA	.: :::.:.::.:: :::::	CUUCUUAGUUUAGGUAUGUUA	Cleavage		7
gma-miR9733	SoNHX6	4.0	-1.0	1	21	3345	3365	UAACAGACUUAGAUUAACAGA	:.: :::.:.::.:: :::::	UUUUUUAGUUUAGGUAUGUUA	Cleavage		7
gma-miR9733	SoNHX6	4.0	-1.0	1	21	3420	3440	UAACAGACUUAGAUUAACAGA	:.: :::.:.::.:: :::::	UUUUUUAGUUUAGGUGUGUUA	Cleavage		7
gma-miR9733	SoNHX6	4.0	-1.0	1	21	3574	3594	UAACAGACUUAGAUUAACAGA	:.: :::.:.::.:: :::::	UUUUUUAGUUUAGGUAUGUUA	Cleavage		7
gma-miR9740	SoNHX6	5.0	-1.0	1	21	591	611	UGUAGGUUCCAGUGAGGGAAA	:: .: :..::::.::::::	UUAUCAACGUUGGAGCCUACA	Cleavage		1
gma-miR9741	SoNHX6	5.0	-1.0	1	24	1716	1739	AAUGUGUUGAACUGAGUGAAGACA	: :..:::: : ::::::::	UUACCUUGCUCAAUGCAACACAUC	Translation		1
gma-miR9749	SoNHX6	5.0	-1.0	1	21	1069	1089	UUAGCUUCUUUCACCUUUCCC	::: ::::::::::.: :	UGGACCUGUGAAAGAAGUUUA	Cleavage		1
gma-miR9758	SoNHX6	5.0	-1.0	1	21	2212	2232	UGUUUAGUCAUGCAAGUUUAG	::: :.::: :::::::	UGCAACGCGUAUGUCUAAACA	Cleavage		1
gra-miR7492d	SoNHX6	5.0	-1.0	1	24	60	83	UGGGCUUAGAUUUUUUGCGGCGUU	: ..:.:::: :::::: ..::	UUCUUUGUAAAACAUCUAAUUUCA	Cleavage		1
gra-miR7504h	SoNHX6	4.5	-1.0	1	24	1615	1638	AGGAGGAAUAAGUCUGAUUUGUCA	::: ..::.:::::::: .::::	UGAAGGAUUAGACUUAUCAUUCCU	Cleavage		1
gra-miR8633	SoNHX6	4.5	-1.0	1	22	3382	3403	UAAGUGAAGAAAGAGGUAGGUU	.:::.:.:::.::.:. ::	AUGUUACUUUUUUUUUUAUAUA	Cleavage		1
gra-miR8646	SoNHX6	4.5	-1.0	1	21	177	197	UAGUGAGGAUGGGAAAUUUGU	:.:: :: ::. :.:::::::	AUAAUUUCCCUUUUCUCACUA	Translation		1
gra-miR8657a	SoNHX6	4.5	-1.0	1	24	1367	1390	UGUAGUAAUUGUAGAAGUUCAGGG	: : ...: :::..:::.::.::	ACGUUGGUUACUAUGAUUGCUGCA	Cleavage		2
gra-miR8657a	SoNHX6	5.0	-1.0	1	24	3208	3231	UGUAGUAAUUGUAGAAGUUCAGGG	:::::::.:.:: ::::	UAUGUUACUUCUAUAGUUUAUACA	Cleavage		2
gra-miR8657b	SoNHX6	4.5	-1.0	1	24	1367	1390	UGUAGUAAUUGUAGAAGUUCAGGG	: : ...: :::..:::.::.::	ACGUUGGUUACUAUGAUUGCUGCA	Cleavage		2
gra-miR8657b	SoNHX6	5.0	-1.0	1	24	3208	3231	UGUAGUAAUUGUAGAAGUUCAGGG	:::::::.:.:: ::::	UAUGUUACUUCUAUAGUUUAUACA	Cleavage		2
gra-miR8657c	SoNHX6	4.5	-1.0	1	24	1367	1390	UGUAGUAAUUGUAGAAGUUCAGGG	: : ...: :::..:::.::.::	ACGUUGGUUACUAUGAUUGCUGCA	Cleavage		2
gra-miR8657c	SoNHX6	5.0	-1.0	1	24	3208	3231	UGUAGUAAUUGUAGAAGUUCAGGG	:::::::.:.:: ::::	UAUGUUACUUCUAUAGUUUAUACA	Cleavage		2
gra-miR8657d	SoNHX6	4.5	-1.0	1	24	1367	1390	UGUAGUAAUUGUAGAAGUUCAGGG	: : ...: :::..:::.::.::	ACGUUGGUUACUAUGAUUGCUGCA	Cleavage		2
gra-miR8657d	SoNHX6	5.0	-1.0	1	24	3208	3231	UGUAGUAAUUGUAGAAGUUCAGGG	:::::::.:.:: ::::	UAUGUUACUUCUAUAGUUUAUACA	Cleavage		2
gra-miR8657e	SoNHX6	4.5	-1.0	1	24	1367	1390	UGUAGUAAUUGUAGAAGUUCAGGG	: : ...: :::..:::.::.::	ACGUUGGUUACUAUGAUUGCUGCA	Cleavage		2
gra-miR8657e	SoNHX6	5.0	-1.0	1	24	3208	3231	UGUAGUAAUUGUAGAAGUUCAGGG	:::::::.:.:: ::::	UAUGUUACUUCUAUAGUUUAUACA	Cleavage		2
gra-miR8679	SoNHX6	4.5	-1.0	1	24	473	496	ACAAGCGAGUUAAGGAUGUGACAA	::: :: ::.:::.::::	UUUAAACAAACUGAAUUCGUUUGU	Cleavage		1
gra-miR8681	SoNHX6	5.0	-1.0	1	22	95	116	ACAUUGUUGAGGGUCUAAUCGG	:::: :::::::::: :	UUCAUUAUUACCUCAACAAUAU	Cleavage		1
gra-miR8687	SoNHX6	5.0	-1.0	1	24	2996	3019	AGAGACAAAAGAAACACGUUCUAC	.:: :::: ::::: :.:.:	UUUAGACAUGUUACUUUUUUUUUU	Cleavage		3
gra-miR8687	SoNHX6	5.0	-1.0	1	24	3375	3398	AGAGACAAAAGAAACACGUUCUAC	.:: :::: ::::: :.:.:	UUUAGACAUGUUACUUUUUUUUUU	Cleavage		3
gra-miR8687	SoNHX6	5.0	-1.0	1	24	3450	3473	AGAGACAAAAGAAACACGUUCUAC	.:: :::: ::::: :.:.:	UUUAGACAUGUUACUUUUUUUUUU	Cleavage		3
gra-miR8695	SoNHX6	5.0	-1.0	1	21	3006	3026	AGGAUGUAAAAGAAUAGGUGA	:.::.: ::.:::::.: ..:	UUACUUUUUUUUUUAUAAUUU	Cleavage		1
gra-miR8733	SoNHX6	5.0	-1.0	1	21	1956	1976	GAGCUUGGAAGUGCAUCCGGC	: ::::..::.: :::::	AAGGUAUGCGUUUUCUAGCUC	Cleavage		1
gra-miR8737	SoNHX6	4.0	-1.0	1	24	3621	3644	GUGUAUCUCCUGAAAACGACGACA	: :. : ::::: .::::.:::.:	UUUUUUAGUUUUAGGGAGGUACGC	Cleavage		1
gra-miR8766	SoNHX6	5.0	-1.0	1	24	3011	3034	UUAUUUUGGAAUUAGAAAAGUCGU	.:::: :::::..:.:. :.	UUUUUUUUUAUAAUUUUAGAGGAG	Cleavage		1
gra-miR8781b	SoNHX6	4.5	-1.0	1	24	459	482	UUUGAUUAGGAAGUUUGAGGAUCA	:.:::::.: :..::: ::::	GUCUUCUCAAGCCUUUUAAACAAA	Cleavage		1
gra-miR8782	SoNHX6	5.0	-1.0	1	21	1815	1835	UUUGGUGUUGAAGGGGAAUAA	: .::: : :::.:::::::	UGGUUCACGGUCAGCACCAAA	Cleavage		1
gra-miR8784	SoNHX6	5.0	-1.0	1	24	2588	2611	UUUGUCGACAUGUCAGGAAAGCGC	: :: : :..::::.:..:.:	CAACAUUGCAGGUAUGUUGGUAGA	Cleavage		1
gso-miR1508a	SoNHX6	5.0	-1.0	1	21	1246	1266	UAGAAAGGGAAAUAGCAGUUG	:::::.: : :.:::::::	GAACUGUUUUCUUCCUUUCUU	Translation		1
han-miR3630-5p	SoNHX6	4.5	-1.0	1	22	693	714	GCAAGUGAUGAUAGACCAGACA	:: :::::::: :::::	UUAUAGGGCUAUCAUCCCUUGC	Cleavage		1
har-miR156c	SoNHX6	5.0	-1.0	1	19	422	440	UGACAGAAGAGAGGGAGCA	::::::.::.:::::	UUAACCCUCUUUUUUGUCA	Cleavage		2
har-miR156c	SoNHX6	5.0	-1.0	1	19	1254	1272	UGACAGAAGAGAGGGAGCA	: ::.:::.:::::: :.	UUCUUCCUUUCUUCUAUUU	Cleavage		2
hbr-miR6485	SoNHX6	5.0	-1.0	1	20	742	761	UAGGAUGUAGAAGAGCAUAA	: ::: ::::.:::::::	UAAUGAUCUUUUACAUCCCU	Cleavage		1
hbr-miR9387	SoNHX6	3.5	-1.0	1	19	1844	1862	GAACACAAUUAUAGGAAUC	:::: : ::..::::::::	GAUUACAAUGGUUGUGUUC	Cleavage		1
hci-miR156b	SoNHX6	5.0	-1.0	1	20	421	440	UGACAGAAGAGAGGGAGCAC	::::::.::.:::::	AUUAACCCUCUUUUUUGUCA	Cleavage		2
hci-miR156b	SoNHX6	5.0	-1.0	1	20	1253	1272	UGACAGAAGAGAGGGAGCAC	: ::.:::.:::::: :.	UUUCUUCCUUUCUUCUAUUU	Cleavage		2
hvu-miR5049d	SoNHX6	4.5	-1.0	1	21	3313	3333	UACAAUUAUUUAGGAACGGAG	:.:::..: ::::::: ::	UACUGUUUUUUAAUAAUUUUA	Translation		1
hvu-miR6186	SoNHX6	4.5	-1.0	1	21	439	459	CGAGGAAGGCGCUGAGAGAGA	::::::: . .::::.:::	CAUCUCUCAAUCUCUUCUUCG	Translation		1
hvu-miR6190	SoNHX6	3.0	-1.0	1	21	1248	1268	CGAGGAAAGGAAGAAGCCAUG	:: .:::::::::::.::	ACUGUUUUCUUCCUUUCUUCU	Cleavage		1
lja-miR7533a	SoNHX6	5.0	-1.0	1	21	435	455	GAGGGGAUGGAGAGAAGCUGG	... : :::::: :::.:.::	UUGUCAUCUCUCAAUCUCUUC	Cleavage		1
lja-miR7533b	SoNHX6	5.0	-1.0	1	21	435	455	GAGGGGAUGGAGAGAAGCUGG	... : :::::: :::.:.::	UUGUCAUCUCUCAAUCUCUUC	Cleavage		1
mes-miR2275	SoNHX6	4.5	-1.0	1	22	835	856	UUUGGUUUCCUCCAAUAUCUUA	:::. :::::::: .:::	UCCGAUGCUGGAGGAACUCAAC	Cleavage		1
mtr-miR1507-5p	SoNHX6	4.0	-1.0	1	22	3387	3408	AGAGUUGUAUGGAACGAAAGAU	: .:::. ::..:::.::.:.:	ACUUUUUUUUUUAUAUAAUUUU	Cleavage		2
mtr-miR1507-5p	SoNHX6	5.0	-1.0	1	22	3541	3562	AGAGUUGUAUGGAACGAAAGAU	::::. :: .:::.::.:.:	UACUUUUUUUAUAUAUAAUUUU	Cleavage		2
mtr-miR2617a	SoNHX6	5.0	-1.0	1	20	2578	2597	UGUAGUGUAGCAUGCCCGUU	.:: ::::: :::.:.::	UUUGGUCAUGCAACAUUGCA	Cleavage		1
mtr-miR2617b	SoNHX6	5.0	-1.0	1	20	2578	2597	UGUAGUGUAGCAUGCCCGUU	.:: ::::: :::.:.::	UUUGGUCAUGCAACAUUGCA	Cleavage		1
mtr-miR2617c	SoNHX6	5.0	-1.0	1	20	2578	2597	UGUAGUGUAGCAUGCCCGUU	.:: ::::: :::.:.::	UUUGGUCAUGCAACAUUGCA	Cleavage		1
mtr-miR2670f	SoNHX6	5.0	-1.0	1	21	3832	3852	AGUGGUCUGUUAGGUUGGGGA	::::.:::: : ::.:::	UGGCCAAUCUAAAAAACUACU	Cleavage		1
mtr-miR2670g	SoNHX6	5.0	-1.0	1	21	3832	3852	AGUGGUCUGUUAGGUUGGGGA	::::.:::: : ::.:::	UGGCCAAUCUAAAAAACUACU	Cleavage		1
mtr-miR5207	SoNHX6	4.0	-1.0	1	23	595	617	CAUUAAUGUGGGUUUGGACGGUU	: :::. .:.::.:::::..::	CAACGUUGGAGCCUACAUUGGUG	Cleavage		1
mtr-miR5214-3p	SoNHX6	5.0	-1.0	1	22	3595	3616	UGAUAGAGCUAGACCAUCGGAG	::.: :: ::.::: :::.:.:	CUUCUAUAGUUUAGAUCUGUUA	Cleavage		1
mtr-miR5240	SoNHX6	5.0	-1.0	1	21	958	978	UUGAAAAAAUUGUGGAUUUGA	: ..::.:.:..::::: ::.	UGGGAUUCGCGGUUUUUACAG	Cleavage		1
mtr-miR5298d	SoNHX6	4.0	-1.0	1	24	779	802	UGGAGAUGAUAUGAAGAUGAAAAA	:: ::.::: :::::. ::::.:	UUCCUCGUCUACAUAUUCUCUCUA	Cleavage		1
mtr-miR5743a	SoNHX6	4.5	-1.0	1	22	3869	3890	UGAGAACUGUUUUCCGCACCUU	:::::::::.. :::.:.	UUUGUGCGGAAAGUUGUUUUUU	Cleavage		1
mtr-miR5743b	SoNHX6	4.5	-1.0	1	22	3869	3890	UGAGAACUGUUUUCCGCACCUU	:::::::::.. :::.:.	UUUGUGCGGAAAGUUGUUUUUU	Cleavage		1
mtr-miR5744	SoNHX6	4.5	-1.0	1	22	919	940	UAGGUAUUUUAAGGAGCACGUU	:::::.:: .: .::::::	AUGGUGCUUCUGGAUGUACCUA	Translation		1
mtr-miR5750	SoNHX6	5.0	-1.0	1	24	3598	3621	AAGAGAGAUAGAUCAGAAUUGACA	.:.::. :::::.:. ::.::	CUAUAGUUUAGAUCUGUUACUUUU	Cleavage		1
mtr-miR5758	SoNHX6	4.5	-1.0	1	21	3032	3052	UAAGUUGGAAGAAUGUAUUUG	:..::: ::.::..:..:::	GAGGUACUUUUUUUUAGUUUA	Cleavage		2
mtr-miR5758	SoNHX6	5.0	-1.0	1	21	3186	3205	UAAGUUGGAAGAAUGUAUUUG	::.::: ::.::..:..:::	GAAGUAC-UUUUUUUAGUUUA	Cleavage		2
mtr-miR7696a-3p	SoNHX6	5.0	-1.0	1	21	213	233	UUGAAUUAUGAGAACUUGAAG	:::: : :::::.::::::	CUUCCAUUUCUCGUAAUUCUU	Cleavage		1
mtr-miR7696b-3p	SoNHX6	5.0	-1.0	1	21	213	233	UUGAAUUAUGAGAACUUGAAG	:::: : :::::.::::::	CUUCCAUUUCUCGUAAUUCUU	Cleavage		1
mtr-miR7699-3p	SoNHX6	4.5	-1.0	1	21	1103	1123	UGUAAUCAAUGCAUUAAAUGC	.: ::.. ::::::::::..	UUACUUGGAGCAUUGAUUAUG	Cleavage		2
mtr-miR7699-3p	SoNHX6	5.0	-1.0	1	21	1169	1189	UGUAAUCAAUGCAUUAAAUGC	:::::: :: .:::.:::.:	GCAUUUCUUGGGUUGGUUAUA	Translation		2
nta-miR6144	SoNHX6	4.5	-1.0	1	21	1689	1709	UGGCAACUUCUUCAUCAUGCC	.::: ::.::.:::::..	ACAGUGAAGAGGAGGUUGCUG	Cleavage		1
nta-miR6158a	SoNHX6	5.0	-1.0	1	22	2725	2746	AAGUUCGAUUUGUACGAAGGGC	.::.::: :: :.:::.::	CAGUUUUGUAGAACUUGAAUUU	Cleavage		1
nta-miR6158b	SoNHX6	5.0	-1.0	1	22	2725	2746	AAGUUCGAUUUGUACGAAGGGC	.::.::: :: :.:::.::	CAGUUUUGUAGAACUUGAAUUU	Cleavage		1
nta-miR6158c	SoNHX6	5.0	-1.0	1	22	2725	2746	AAGUUCGAUUUGUACGAAGGGC	.::.::: :: :.:::.::	CAGUUUUGUAGAACUUGAAUUU	Cleavage		1
osa-miR1320-5p	SoNHX6	4.5	-1.0	1	21	2561	2581	UGGAACGGAGGAAUUUUAUAG	.:::::::::.:::...	UGGGGAAAUUCCUCUGUUUUG	Cleavage		1
osa-miR1437b-5p	SoNHX6	3.5	-1.0	1	21	1240	1260	GGGAGGAAACAGUGCCUAGUG	.:.:: : :::::::.::.::	UAUUAAGAACUGUUUUCUUCC	Cleavage		1
osa-miR1442	SoNHX6	5.0	-1.0	1	20	1293	1312	AUUCAUAGUACUAGAUGUGU	:...:: :.:::.:: ::::	AUGUAUAUGGUAUUAAGAAU	Cleavage		1
osa-miR166g-5p	SoNHX6	5.0	-1.0	1	21	228	248	AAUGGAGGCUGAUCCAAGAUC	:::: :::: :.:::::	AUUCUUCAAUCAUCUUCCAUA	Cleavage		1
osa-miR1862f	SoNHX6	4.5	-1.0	1	20	2646	2665	AUGAGGUUGGUUUAUUUUGG	..: .:::::..:::.:::	UUAUGAUAAAUUAACUUCAA	Cleavage		1
osa-miR1862g	SoNHX6	4.5	-1.0	1	20	2646	2665	AUGAGGUUGGUUUAUUUUGG	..: .:::::..:::.:::	UUAUGAUAAAUUAACUUCAA	Cleavage		1
osa-miR1875	SoNHX6	4.5	-1.0	1	24	2785	2808	ACAAUGGAGUGAAGUGCAACAGAA	::::.::.:::: ::::	ACUACAUGCAUUUUACUCAAUUGA	Cleavage		1
osa-miR2055	SoNHX6	4.0	-1.0	1	21	852	872	UUUCCUUGGGAAGGUGGUUUC	:::: :::: ::: :::::	UCAACCUCCUUACCACGGAAA	Translation		1
osa-miR2275a	SoNHX6	4.5	-1.0	1	22	835	856	UUUGGUUUCCUCCAAUAUCUCA	:::. :::::::: .:::	UCCGAUGCUGGAGGAACUCAAC	Cleavage		1
osa-miR2275b	SoNHX6	4.5	-1.0	1	22	835	856	UUUGGUUUCCUCCAAUAUCUCA	:::. :::::::: .:::	UCCGAUGCUGGAGGAACUCAAC	Cleavage		1
osa-miR2275c	SoNHX6	5.0	-1.0	1	23	3610	3632	AGAAUUGGAGGAAAACAAACUGA	:: ::: ::::..:..:.::.:	UCUGUUACUUUUUUUUUAGUUUU	Cleavage		1
osa-miR2875	SoNHX6	4.5	-1.0	1	24	986	1009	AUUUACAGUCAUAUACAGUUUAUA	::: :.:.:::.::::..	AUGCCACUAUGUGUGAUUGUAGGG	Cleavage		1
osa-miR395v	SoNHX6	5.0	-1.0	1	21	805	825	GUGAAGUAUUUGGCGGAACUC	:::::::: .:. :::::	ACAUUCCGCCACGUGGUUCAC	Translation		1
osa-miR395w	SoNHX6	5.0	-1.0	1	22	109	130	GUGAAGUGUUUGGGGGAUUCUC	: ::: ...::::::.:: :.	AACAAUAUUUCAAACAUUUAAU	Cleavage		1
osa-miR418	SoNHX6	4.0	-1.0	1	21	2234	2254	UAAUGUGAUGAUGAAAUGACG	: ::.: :.: :::::::::.	CCUCGUGUUAGCAUCACAUUG	Translation		1
osa-miR435	SoNHX6	4.5	-1.0	1	20	830	849	UUAUCCGGUAUUGGAGUUGA	.:.::::.::.:.::: .:	CUAGCUCCGAUGCUGGAGGA	Cleavage		1
osa-miR5079a	SoNHX6	4.5	-1.0	1	22	142	163	UUUGGAUCUGUUAUUUUGGUAU	: ::.:::::::. ::::::.	AAACUAAAAUAAUUAAUCCAAG	Cleavage		1
osa-miR5079b	SoNHX6	4.5	-1.0	1	22	142	163	UUUGGAUCUGUUAUUUUGGUAU	: ::.:::::::. ::::::.	AAACUAAAAUAAUUAAUCCAAG	Cleavage		1
osa-miR5081	SoNHX6	5.0	-1.0	1	22	2243	2264	UAAUUUGUAGCAAAUUGAUAGU	:::: ::: :::..:::.	AGCAUCACAUUGAUACGGAUUG	Translation		1
osa-miR5160	SoNHX6	4.5	-1.0	1	22	3634	3655	CGAGAUCGAUGGUAUAUUUCUG	.::..:: .:.::.:.:.:::	GGGAGGUACGCUAUUGGUUUCG	Cleavage		1
osa-miR5494	SoNHX6	5.0	-1.0	1	21	1113	1133	UUAUAGGAGGUAUAGACGGUA	:..: .:::..::..:.:::	CAUUGAUUAUGUCUUUUGUAA	Cleavage		1
osa-miR5498	SoNHX6	5.0	-1.0	1	21	1156	1176	UGAGCUGUAACACUUGAAGAC	.::.:.:::::.:: .::	UGUUUUAGGUGUUGCAUUUCU	Cleavage		1
osa-miR5501	SoNHX6	5.0	-1.0	1	21	2001	2021	UCUUGUGGCUAGAAGGGUGAG	:::::.:: :.:.::::	UCGUCCCUUUUAACUAUAAGA	Cleavage		1
osa-miR5526	SoNHX6	5.0	-1.0	1	21	3718	3738	AAAGGUAGAGUCAGGUAUGAG	:.:.::::::::. :::	UGGCUGCUUGACUCUAUAUUU	Cleavage		1
osa-miR5544	SoNHX6	5.0	-1.0	1	22	444	465	AGAACACGGAGUAGAAGUUGGU	.:::. ::: ::.::: ::::	CUCAAUCUCUUCUUCGUCUUCU	Cleavage		1
osa-miR5788	SoNHX6	5.0	-1.0	1	21	3127	3146	UGGAUGUGACAUACUCUAGUA	.::: ::::::.:: ::.:	GUUUAG-GUAUGUUACUUCUA	Cleavage		4
osa-miR5788	SoNHX6	5.0	-1.0	1	21	3201	3220	UGGAUGUGACAUACUCUAGUA	.::: ::::::.:: ::.:	GUUUAG-GUAUGUUACUUCUA	Cleavage		4
osa-miR5788	SoNHX6	5.0	-1.0	1	21	3279	3298	UGGAUGUGACAUACUCUAGUA	.::: ::::::.:: ::.:	GUUUAG-GUAUGUUACUUCUA	Cleavage		4
osa-miR5788	SoNHX6	5.0	-1.0	1	21	3581	3600	UGGAUGUGACAUACUCUAGUA	.::: ::::::.:: ::.:	GUUUAG-GUAUGUUACUUCUA	Cleavage		4
osa-miR5830	SoNHX6	4.5	-1.0	1	24	769	792	AUGUAGAUGAGGUGAUGUUACACA	: : : :. ::::.:::::::	CAAGAACCCUUUCCUCGUCUACAU	Cleavage		1
osa-miR812v	SoNHX6	5.0	-1.0	1	24	1015	1038	AUGGCUGCACUUAAAAUGGGACGG	:..:::::.:: ::::.::	AAUGCUUAUUUUGAGACCAGCUAU	Cleavage		1
osa-miR815a	SoNHX6	5.0	-1.0	1	21	224	243	AAGGGGAUUGAGGAGAUUGGG	: .::: ::.:::::: .:::	CGUAAU-UCUUCAAUCAUCUU	Cleavage		2
osa-miR815a	SoNHX6	5.0	-1.0	1	21	455	475	AAGGGGAUUGAGGAGAUUGGG	:.. .:::.::::: ::..::	CUUCGUCUUCUCAAGCCUUUU	Cleavage		2
osa-miR815b	SoNHX6	5.0	-1.0	1	21	224	243	AAGGGGAUUGAGGAGAUUGGG	: .::: ::.:::::: .:::	CGUAAU-UCUUCAAUCAUCUU	Cleavage		2
osa-miR815b	SoNHX6	5.0	-1.0	1	21	455	475	AAGGGGAUUGAGGAGAUUGGG	:.. .:::.::::: ::..::	CUUCGUCUUCUCAAGCCUUUU	Cleavage		2
osa-miR815c	SoNHX6	5.0	-1.0	1	21	224	243	AAGGGGAUUGAGGAGAUUGGG	: .::: ::.:::::: .:::	CGUAAU-UCUUCAAUCAUCUU	Cleavage		2
osa-miR815c	SoNHX6	5.0	-1.0	1	21	455	475	AAGGGGAUUGAGGAGAUUGGG	:.. .:::.::::: ::..::	CUUCGUCUUCUCAAGCCUUUU	Cleavage		2
pde-miR1312	SoNHX6	4.5	-1.0	1	22	783	804	UUUGGAGAGAAAAUGGCGACAU	::: ::: :::::::.:.:	UCGUCUACAUAUUCUCUCUAGA	Cleavage		1
ppt-miR1027a	SoNHX6	1.0	-1.0	1	21	2602	2622	UUUCUAUCUUCUCUUCCAAUC	.:::: ::::::::::::::	UGUUGGUAGAGAAGAUAGAAA	Cleavage		1
ppt-miR1027b	SoNHX6	1.0	-1.0	1	21	2602	2622	UUUCUAUCUUCUCUUCCAAUC	.:::: ::::::::::::::	UGUUGGUAGAGAAGAUAGAAA	Cleavage		1
ppt-miR1038-5p	SoNHX6	4.5	-1.0	1	20	2684	2703	UAGGUGCGUUUCCACCAAAG	:::: :::::.:.:: ::	GUUUGUAGGAAAUGUACAUA	Cleavage		1
ppt-miR1043-3p	SoNHX6	5.0	-1.0	1	21	3859	3879	UUGCGCGUGAAUUUGAAGGCU	:::.::..:.::...::: ::	AGCUUUUGAGUUUGUGCGGAA	Cleavage		1
ppt-miR1052	SoNHX6	5.0	-1.0	1	21	3804	3824	UUCCUUUUAUUGAUUGUGGUA	.:..:::.: ::::: :::	CUUCGUAAUUACUAAAAUGAA	Translation		1
ppt-miR419	SoNHX6	4.0	-1.0	1	21	711	731	UGAUGAAUGAUGACGAUGUAU	:.:::: ::::. :::.:::	UUGCAUCUUCAUUCUUCGUCA	Cleavage		1
pta-miR1312	SoNHX6	4.5	-1.0	1	22	783	804	UUUGGAGAGAAAAUGGCGACAU	::: ::: :::::::.:.:	UCGUCUACAUAUUCUCUCUAGA	Cleavage		1
ptc-miR156k	SoNHX6	5.0	-1.0	1	20	421	440	UGACAGAAGAGAGGGAGCAC	::::::.::.:::::	AUUAACCCUCUUUUUUGUCA	Cleavage		2
ptc-miR156k	SoNHX6	5.0	-1.0	1	20	1253	1272	UGACAGAAGAGAGGGAGCAC	: ::.:::.:::::: :.	UUUCUUCCUUUCUUCUAUUU	Cleavage		2
ptc-miR397c	SoNHX6	5.0	-1.0	1	21	727	747	UCAAUGAGUGGAGCUUUGAUG	:.::: ::::.: ::.: :::	CGUCACAGCUUCCCUUAAUGA	Cleavage		1
ptc-miR6425a-3p	SoNHX6	3.5	-1.0	1	21	2165	2185	UCCAUGGAAGAUAAUGACUCG	::::::: ::::: .::::	GCAGUCAUUUUCUUCGGUGGA	Cleavage		1
ptc-miR6425b-3p	SoNHX6	3.5	-1.0	1	21	2165	2185	UCCAUGGAAGAUAAUGACUCG	::::::: ::::: .::::	GCAGUCAUUUUCUUCGGUGGA	Cleavage		1
ptc-miR6425c-3p	SoNHX6	3.5	-1.0	1	21	2165	2185	UCCAUGGAAGAUAAUGACUCG	::::::: ::::: .::::	GCAGUCAUUUUCUUCGGUGGA	Cleavage		1
ptc-miR6425d-3p	SoNHX6	3.5	-1.0	1	21	2165	2185	UCCAUGGAAGAUAAUGACUCG	::::::: ::::: .::::	GCAGUCAUUUUCUUCGGUGGA	Cleavage		1
ptc-miR6438a	SoNHX6	4.5	-1.0	1	22	2489	2510	UUGUACACAGAAUAGGUGAAAU	:...::.::::::::. .:	GAAUUGUCUGUUCUGUGUGAGA	Cleavage		1
ptc-miR6438b	SoNHX6	4.5	-1.0	1	22	2489	2510	UUGUACACAGAAUAGGUGAAAU	:...::.::::::::. .:	GAAUUGUCUGUUCUGUGUGAGA	Cleavage		1
ptc-miR6443	SoNHX6	4.5	-1.0	1	21	2654	2674	GUAUGAUCAUAGAUGAUGGAG	..: : :: ::::::::::	AAUUAACUUCAAUGAUCAUAC	Translation		1
ptc-miR6465	SoNHX6	3.0	-1.0	1	22	1142	1163	UUAAAGCAGGGGGUCUAGUAGU	..:.::.::.:.::::.::::.	GUUGCUGGAUCUCCUGUUUUAG	Cleavage		1
ptc-miR7817a	SoNHX6	5.0	-1.0	1	21	1202	1222	UUUGGUUAUUGUCUCGAGACA	:::.:. :::::::.. ::	CCUCUUGGCACAAUAAUUCAA	Cleavage		1
ptc-miR7819	SoNHX6	5.0	-1.0	1	21	450	470	UCUUGAGAACAUGAUGAAUCG	::: ::.: ::::::::	CUCUUCUUCGUCUUCUCAAGC	Translation		1
rgl-miR7797a	SoNHX6	5.0	-1.0	1	20	1108	1127	AAGACGGAAUCAAACCUCAA	: ::: :::::: .:::::	UGGAGCAUUGAUUAUGUCUU	Cleavage		1
rgl-miR7800	SoNHX6	5.0	-1.0	1	21	242	261	UAUUUUUGUGUCGUUAUGGUC	::::::: :.: :::::::	UUCCAUAAC-AUAAAAAAAUA	Cleavage		1
sbi-miR5568d-3p	SoNHX6	4.5	-1.0	1	21	3542	3562	AAAGUUGUGUAUCUAGAAAAG	:::.: :::.:.::.:::	ACUUUUUUUAUAUAUAAUUUU	Cleavage		1
sbi-miR6225-5p	SoNHX6	5.0	-1.0	1	24	3491	3514	AACUAGACUCAAAAGAUUCAUCUC	:.:: : : :::: :::.:::::	GGGAGGUACAUUUUUAGUUUAGUU	Translation		1
sbi-miR6235-5p	SoNHX6	5.0	-1.0	1	24	3074	3097	UUGUGAGAGAAAAAUACUGUUGGC	:.. :: ::::.:.:.:.::	AUACAUGUUACUUUUUUUUUAUAA	Cleavage		1
sbi-miR821b	SoNHX6	4.0	-1.0	1	21	3006	3026	AAGUUAUGAACAUAAAAGUUG	:::::: : ::.::::.::	UUACUUUUUUUUUUAUAAUUU	Translation		2
sbi-miR821b	SoNHX6	4.5	-1.0	1	21	2896	2916	AAGUUAUGAACAUAAAAGUUG	.::::::::::: :: ::	AGCUUUUUAUGUUCACAAAUU	Cleavage		2
sly-miR156e-5p	SoNHX6	4.5	-1.0	1	20	1253	1272	UGAUAGAAGAGAGUGAGCAC	: ::. ::.::::::::.	UUUCUUCCUUUCUUCUAUUU	Cleavage		1
sly-miR4376	SoNHX6	4.5	-1.0	1	22	2485	2506	ACGCAGGAGAGAUGAUGCUGGA	:: ::..::: :.:::.::	AGAAGAAUUGUCUGUUCUGUGU	Cleavage		1
smo-miR1085-5p	SoNHX6	5.0	-1.0	1	21	379	399	CCCCUACAAGAGAUAUCAAUC	::::.:.:.:: :::::	AGAUGAUGUUUUUUAUAGGGU	Cleavage		1
smo-miR1103-3p	SoNHX6	5.0	-1.0	1	24	390	413	UGGAAAAAGGAGGUGCAUUCUUGU	: :. :. :.::::::: :::	UUUAUAGGGUUCUUCCUUUUACCA	Cleavage		1
stu-miR4376-5p	SoNHX6	5.0	-1.0	1	21	2487	2507	UACGCAGGAGAGAUGAUGCUG	:: ::..::: :.:::.::.	AAGAAUUGUCUGUUCUGUGUG	Translation		1
stu-miR6026-5p	SoNHX6	5.0	-1.0	1	22	1840	1861	AAUACAACUAUUGCCAAGACAA	::: : ::::.:::::.::	AUGUGAUUACAAUGGUUGUGUU	Cleavage		1
stu-miR7984a	SoNHX6	4.5	-1.0	1	24	2959	2982	AUACCGAACUUUGGAAAUGACCUU	:: ::::.:: :: :::::	GUUCACACUUCCGAAUUUAGGUAU	Cleavage		1
stu-miR7984b-5p	SoNHX6	4.5	-1.0	1	24	2959	2982	AUACCGAACUUUGGAAAUGACCUU	:: ::::.:: :: :::::	GUUCACACUUCCGAAUUUAGGUAU	Cleavage		1
stu-miR8005b-5p	SoNHX6	4.5	-1.0	1	24	19	42	ACUCUAAAUUUUAAAUUCUAAAUC	::: :: :: ::::::::.:. :	CAUUAAGCAUCUAAAAUUUGGGAU	Cleavage		1
stu-miR8022	SoNHX6	5.0	-1.0	1	24	2903	2926	UUUAAAUGAGAAUUUUGGACUAUU	::. :: :::::::.:: :.:.	UAUGUUCACAAAUUCUUAUAUGAG	Cleavage		1
stu-miR8040-3p	SoNHX6	5.0	-1.0	1	21	2420	2440	CUUAUAAUUGUAAUUAUGAUC	:. :.:: ::::::::.:	UCUUUUGAUAACAAUUAUGAC	Cleavage		1
stu-miR8051-5p	SoNHX6	5.0	-1.0	1	20	2146	2165	UAGUAUGGUAGAAAGAUUCA	:::::. : :::::.:..:.	UGAAUUCUCCUACCGUGUUG	Cleavage		1
tae-miR1122b-3p	SoNHX6	5.0	-1.0	1	21	3542	3562	AGACUUAUAUGUAGGAACGGA	:. ::..::.:::::: :.:	ACUUUUUUUAUAUAUAAUUUU	Cleavage		1
tae-miR1122c-3p	SoNHX6	5.0	-1.0	1	21	3010	3030	UCUAAUAUUAUGGGACGGAGG	..:.. :...::::: :::::	UUUUUUUUUUAUAAUUUUAGA	Cleavage		1
tae-miR2275-3p	SoNHX6	4.5	-1.0	1	22	835	856	UUUGGUUUCCUCCAAUAUCUCG	:::. :::::::: .:::	UCCGAUGCUGGAGGAACUCAAC	Cleavage		1
tae-miR5050	SoNHX6	5.0	-1.0	1	21	2407	2427	UUGAACGACCUCACCAUGUCG	.::..:::: ::::: ::..:	UGAUGUGGUUAGGUCUUUUGA	Cleavage		1
vvi-miR156a	SoNHX6	5.0	-1.0	1	20	421	440	UGACAGAAGAGAGGGAGCAC	::::::.::.:::::	AUUAACCCUCUUUUUUGUCA	Cleavage		2
vvi-miR156a	SoNHX6	5.0	-1.0	1	20	1253	1272	UGACAGAAGAGAGGGAGCAC	: ::.:::.:::::: :.	UUUCUUCCUUUCUUCUAUUU	Cleavage		2
vvi-miR3637-5p	SoNHX6	5.0	-1.0	1	24	245	268	AUUUAUGUAUUGUGUUUUGUCGGA	::: :: : :::::::: ::	CAUAACAUAAAAAAAUACAUAUAU	Cleavage		1
zma-miR395a-5p	SoNHX6	5.0	-1.0	1	23	3094	3116	GUUCUCCUCAAACCACUUCAGUU	:.::: :::: :::.::.	AUAAGGAGUAGUUUUAGGGGAGA	Cleavage		2
zma-miR395a-5p	SoNHX6	5.0	-1.0	1	23	3246	3268	GUUCUCCUCAAACCACUUCAGUU	:.::: :::: :::.::.	AUACGGAGUAGUUUUAGGGGAGA	Cleavage		2
aly-miR3435-3p	SoNHX7	5.0	-1.0	1	21	965	985	AAUUGACAGUAUUAUGCCAGA	.:::: :: : ::::::::	GUUGGCUUAUUCCUGUCAAUG	Translation		2
aly-miR3435-3p	SoNHX7	5.0	-1.0	1	21	2187	2207	AAUUGACAGUAUUAUGCCAGA	:.: :.:::::: :::. :::	UUUUGUAUAAUAGUGUUCAUU	Cleavage		2
aly-miR3441-3p.2	SoNHX7	5.0	-1.0	1	21	469	489	AACGACUUCAUCUUCUUUGCU	: :::: .::. :::::: ::	AACAAAAGAGGAGAAGUCUUU	Translation		1
aly-miR3444a-5p	SoNHX7	5.0	-1.0	1	21	490	510	UUGGGAGCUCGAUGAGAUCGA	::::::: ::.:..:::	UUUCUCUCAUCAAGUUUUCAA	Translation		1
aly-miR408-5p	SoNHX7	5.0	-1.0	1	21	1298	1317	CAGGGAACAAGCAGAGCAUGG	:::: :::::::: :.::	UUCUGCU-UGCUUGUUGCUUG	Cleavage		1
aly-miR774b-5p	SoNHX7	5.0	-1.0	1	21	2423	2443	UGAGAUGAAGAUUUGGAUGAC	:: :::::.::.::.:.	GAAAUGCAAAUUUUUAUUUUU	Cleavage		1
aly-miR829-3p	SoNHX7	5.0	-1.0	1	21	737	757	CAAAUCAAAUCUUCAAGGUAC	: :::: ::.:.:: :.:::	GGACCUGGAGGGUUCGGUUUU	Cleavage		1
aly-miR845a-3p	SoNHX7	4.0	-1.0	1	21	620	640	CGGCUCUGAUACCAGUUGAUG	: : .:.:: :::::::::.:	CUUAGAUUGAUAUCAGAGCUG	Cleavage		1
aly-miR861-3p	SoNHX7	5.0	-1.0	1	21	1139	1159	GAUGGAUAUAUCUUCAAGAAC	::: :.:: :::::::::	CUUCAAGGAGUUAUAUCCAUG	Translation		1
aqc-miR477f	SoNHX7	5.0	-1.0	1	20	1004	1023	CUCUCCUUCAAAGGCUUCUA	: ::::..::::: ::: ::	UUGAAGUUUUUGAUGGAAAG	Cleavage		1
ata-miR2275a-3p	SoNHX7	5.0	-1.0	1	22	448	469	UUUGUUUUUCUCCAAUAUCUCA	: :: .: : :::::::..::	AGUGAGGUCGAAGAAAAAUGAA	Cleavage		1
ata-miR9863a-3p	SoNHX7	4.5	-1.0	1	22	1090	1111	UGAGAAGGUAGAUCAUAAUAGC	::.: ::.:.:.::::.:	AGGUUUGUUAUUUGCUUUCUUA	Cleavage		1
ata-miR9863b-3p	SoNHX7	4.5	-1.0	1	22	1090	1111	UGAGAAGGUAGAUCAUAAUAGC	::.: ::.:.:.::::.:	AGGUUUGUUAUUUGCUUUCUUA	Cleavage		1
ath-miR406	SoNHX7	5.0	-1.0	1	21	1549	1569	UAGAAUGCUAUUGUAAUCCAG	::::.::::::.: :: :	UGUGAUUGCAAUAGUAGUCAA	Cleavage		1
ath-miR408-5p	SoNHX7	5.0	-1.0	1	21	1299	1318	ACAGGGAACAAGCAGAGCAUG	:::: :::::::: :.::	UCUGCU-UGCUUGUUGCUUGG	Cleavage		1
ath-miR5021	SoNHX7	4.5	-1.0	1	20	1633	1652	UGAGAAGAAGAAGAAGAAAA	::: :.:: :::::::.:	AUUUGCUUUUGUUCUUCUUA	Translation		1
ath-miR5628	SoNHX7	5.0	-1.0	1	21	562	582	GAAAUAGCGAAGAUAUGAUUA	.:: ::.::::: .::: ::	GGAUAAUGUCUUCAUUAUAUC	Cleavage		1
ath-miR5663-5p	SoNHX7	5.0	-1.0	1	21	2422	2441	AGCUAAGGAUUUGCAUUCUCA	::: :::::::::..::: .:	UGA-AAUGCAAAUUUUUAUUU	Cleavage		1
ath-miR826a	SoNHX7	5.0	-1.0	1	21	2048	2068	UAGUCCGGUUUUGGAUACGUG	.:::: :::::.: ::: :	AUUGUAUACAAAAUCUGACAA	Cleavage		1
ath-miR829-3p.1	SoNHX7	5.0	-1.0	1	24	616	639	AGCUCUGAUACCAAAUGAUGGAAU	:: : . ::: ::::::::::	AGACCUUAGAUUGAUAUCAGAGCU	Translation		1
ath-miR844-5p	SoNHX7	5.0	-1.0	1	21	1184	1204	UGGUAAGAUUGCUUAUAAGCU	::: : .:: :::::..::	UCCUUUUUGGCUAUCUUGUCA	Translation		1
ath-miR845a	SoNHX7	3.5	-1.0	1	21	620	640	CGGCUCUGAUACCAAUUGAUG	: : .:::: :::::::::.:	CUUAGAUUGAUAUCAGAGCUG	Cleavage		1
ath-miR863-5p	SoNHX7	4.5	-1.0	1	21	1577	1597	UUAUGUCUUGUUGAUCUCAAU	: : : ::::::::::: :	GGUUACAACAACAAGACAUCA	Cleavage		1
bdi-miR5170	SoNHX7	4.5	-1.0	1	21	781	801	UCAUCAAGUUGAGUGACCGUA	:: :: .:::::.:::.::	GACAGUGGCUCAAUUUGGUGU	Cleavage		2
bdi-miR5170	SoNHX7	5.0	-1.0	1	21	1227	1247	UCAUCAAGUUGAGUGACCGUA	.::::. ::.:: ::::::	CGCGGUUUCUUAAGCUGAUGA	Cleavage		2
bdi-miR5173-5p	SoNHX7	4.5	-1.0	1	21	674	694	UCUCGUAUAUGCGGAUGUACC	:.:::..::::.:.: .::	AUUGCAUUUGCAUGUGCUGGA	Cleavage		1
bdi-miR5200a-5p	SoNHX7	4.5	-1.0	1	21	863	883	GCCUUAGGGAAUAUCUACACU	: ::::: :::::.. ..:::	AAUGUAGCUAUUCUUGGGGGC	Cleavage		1
bdi-miR5200b-5p	SoNHX7	4.5	-1.0	1	21	863	883	GCCUUAGAGAGUAUCUACACU	: ::::: ::.:::. ..:::	AAUGUAGCUAUUCUUGGGGGC	Cleavage		1
bdi-miR7711-3p.1	SoNHX7	5.0	-1.0	1	24	207	230	AGAUUGUUAAAGAGGCCAAGUAUU	:.::: :::::::: : ::::	UCUGCUUUUCCUCUUUAUCUAUCU	Cleavage		1
bdi-miR7748a-5p	SoNHX7	4.5	-1.0	1	24	1587	1610	AUCCAACAACAAGGGACGUGUUAG	:: :: :: ::: ::::::::	ACAAGACAUCACUUCUUGUUGGAA	Translation		1
bdi-miR7757-3p.1	SoNHX7	5.0	-1.0	1	21	1563	1583	GGUAGUUGAAUGUUUUGUUUA	::. ::::.::::....:::	UAGUCAAAGCAUUUGGUUACA	Cleavage		1
bdi-miR7771-3p	SoNHX7	5.0	-1.0	1	24	2035	2058	AUGUGUACUAUAGAAGUCAAGGGU	:.. :::.. ::::: :::.:::	AUUAUUGGUGUCUAUUGUAUACAA	Cleavage		1
bdi-miR7777-3p.1	SoNHX7	4.5	-1.0	1	21	1692	1712	UUGUUCCACCCAACAGAAGAU	: .: :::::: ::::::::	ACUUACUGUUGCUUGGAACAA	Translation		1
bdi-miR7782-3p	SoNHX7	5.0	-1.0	1	24	619	642	ACCUGCUCUGAUACCAUGUUGUGA	: .:. :: ::::::::: :::	CCUUAGAUUGAUAUCAGAGCUGGU	Cleavage		1
bdi-miR9486a	SoNHX7	4.5	-1.0	1	24	1475	1498	AUGCUUUCAAGGGAUUAGAGGUUC	.:: : :::.:::.:: :::	CAUGUUCAAUUCCUUUGGAAUCAU	Cleavage		1
bna-miR6029	SoNHX7	5.0	-1.0	1	21	1361	1381	UGGGGUUGUGAUUUCAGGCUU	: :::.:.:.:..:...::	GCGGCUGGAGUUAUGAUUUCA	Cleavage		1
bra-miR5716	SoNHX7	4.0	-1.0	1	21	1859	1879	UUGGAUAAUUGAAGAUAUAAA	::: ::::..:: .:::::	CGUAUUUCUUUGAUCGUCCAA	Cleavage		1
bra-miR5725	SoNHX7	5.0	-1.0	1	21	1406	1426	AUUUGGCACAAUCUGAUCUGC	:: ::::::: ::::: :	CUUGAACAGAUUGAGCCAAUU	Cleavage		1
bra-miR9560a-5p	SoNHX7	5.0	-1.0	1	24	1093	1116	ACAGGUGGUGGAACAAAUAUGAGU	:::::: :.. ..::::::	UUUGUUAUUUGCUUUCUUACCUGU	Cleavage		1
bra-miR9560b-5p	SoNHX7	5.0	-1.0	1	24	1093	1116	ACAGGUGGUGGAACAAAUAUGAGU	:::::: :.. ..::::::	UUUGUUAUUUGCUUUCUUACCUGU	Cleavage		1
cme-miR477b	SoNHX7	5.0	-1.0	1	20	1004	1023	CUCUCCCUCAAAGGCUUCUG	::::..::::: ::: ::	UUGAAGUUUUUGAUGGAAAG	Cleavage		1
cpa-miR8154	SoNHX7	3.0	-1.0	1	22	189	210	CAGAGGAGGAGAUGAAGAGGGA	:: .::: ::::.::::::::	UCAUUCUCGAUCUUCUCCUCUG	Cleavage		1
cre-miR1150.2	SoNHX7	5.0	-1.0	1	20	1177	1196	UCGCCGAGAGGGACAUUGAU	:.:.: :::.:.:.::: :	UUUAGUCUCCUUUUUGGCUA	Cleavage		1
cre-miR1160.2	SoNHX7	5.0	-1.0	1	21	1293	1313	UGACAAGGAAGCAGAGCGGAU	: .::::::: :::::..	UGGCUUUCUGCUUGCUUGUUG	Cleavage		1
esi-miR3461-3p	SoNHX7	5.0	-1.0	1	21	439	459	UCCGACCUCGCUGUAGGAGAA	.: ::: ::.::::::: :	GGUUGCUAGAGUGAGGUCGAA	Cleavage		1
ghr-miR7504a	SoNHX7	4.5	-1.0	1	24	910	933	UAUGAAACUGUGAUUCCACGUCAU	.:::::.: :::: :::::	CCUCUGUGGAGUAACAGCUUCAUU	Cleavage		1
gma-miR1511	SoNHX7	5.0	-1.0	1	20	625	643	AACCAGGCUCUGAUACCAUG	:: ::::::::: :::::	AUUGAUAUCAGAGC-UGGUU	Cleavage		1
gma-miR1512a-5p	SoNHX7	4.0	-1.0	1	22	2290	2311	UAACUGAAAAUUCUUAAAGUAU	::::.:::: ::.::::.	CAGAUUUAGGAAUGUUUAGUUG	Cleavage		1
gma-miR1512c	SoNHX7	5.0	-1.0	1	22	2287	2311	UAACUGAACAUUCUUAGA---GCAU	:::: :.::.:::::::.::::.	AUGCAGAUUUAGGAAUGUUUAGUUG	Cleavage		1
gma-miR408a-5p	SoNHX7	5.0	-1.0	1	21	895	915	CAGGGGAACAGGCAGAGCAUG	: ::.: : ::::::.:::	UUUCCUUUUCAUGUUCCUCUG	Translation		1
gma-miR408c-5p	SoNHX7	5.0	-1.0	1	21	895	915	CAGGGGAACAGGCAGAGCAUG	: ::.: : ::::::.:::	UUUCCUUUUCAUGUUCCUCUG	Translation		1
gma-miR4345	SoNHX7	5.0	-1.0	1	22	2212	2233	UAAGACGGAACUUACAAAGAUU	: ::::::::: :.:::	UAAUGUAGUAAGUUCCCUUUUA	Cleavage		1
gma-miR4387a	SoNHX7	3.5	-1.0	1	24	1583	1606	AACAAGACGUGAUGACGUGACACU	:: : :::::: :::::::	AACAACAAGACAUCACUUCUUGUU	Cleavage		1
gma-miR4393b	SoNHX7	5.0	-1.0	1	24	201	224	UUGAAAAGGGACAGCAGAGAAGCC	:: ::::::: :.::: ::.:	UUCUCCUCUGCUUUUCCUCUUUAU	Cleavage		1
gma-miR4416c	SoNHX7	5.0	-1.0	1	21	483	503	CUGGGUGAGAGAAACACGUAU	: : :::::::::.: ::	AGUCUUUUUUCUCUCAUCAAG	Cleavage		1
gma-miR482c-5p	SoNHX7	5.0	-1.0	1	23	962	984	AUUUGUGGGAAUGGGCUGAUUGG	.:..::..:::::... :::	UUUGUUGGCUUAUUCCUGUCAAU	Cleavage		1
gma-miR5030	SoNHX7	4.5	-1.0	1	22	2418	2439	AGAACAAUUUGUGUUUUACCGG	::.:::..:::::: :: :	UUAGUGAAAUGCAAAUUUUUAU	Cleavage		1
gma-miR9726	SoNHX7	3.5	-1.0	1	22	1016	1037	UAUAGGCAUUAUUUUUUUCUUC	.::::.::::::::.: .:.	AUGGAAAGAAAUAAUGUCAGUG	Cleavage		1
gma-miR9730	SoNHX7	5.0	-1.0	1	22	1541	1562	CGAUUGCUGUCAUAACUGCUGC	: :::::.:::. ::::: :	AAAACAGUUGUGAUUGCAAUAG	Cleavage		1
gra-miR530a	SoNHX7	5.0	-1.0	1	21	644	664	AGGUGCAGAUGCAGUUGCAGG	.::: :.::. :::::: ::	GUUGCCAUUGUCUCUGCAACU	Translation		2
gra-miR530a	SoNHX7	5.0	-1.0	1	21	668	688	AGGUGCAGAUGCAGUUGCAGG	:: :.:::::.::::. :	GGUGGCAUUGCAUUUGCAUGU	Cleavage		2
gra-miR7494b	SoNHX7	4.0	-1.0	1	23	199	221	AGAGGGAGAAGCAGAAGAGAAUA	: ::::: :::::::.:::. .:	UCUUCUCCUCUGCUUUUCCUCUU	Cleavage		1
gra-miR7504e	SoNHX7	5.0	-1.0	1	24	1627	1650	AGGAGAAAAAAAUCUGAUUUGUCA	::. .:::. : :::: ::::.::	UGGGGAAUUUGCUUUUGUUCUUCU	Cleavage		1
gra-miR7504f	SoNHX7	5.0	-1.0	1	24	1627	1650	AGGAGAAAAAAAUCUGAUUUGUCA	::. .:::. : :::: ::::.::	UGGGGAAUUUGCUUUUGUUCUUCU	Cleavage		1
gra-miR8655	SoNHX7	3.0	-1.0	1	21	2307	2327	AUAUGUUCUGAUUAUAUCUGU	.::::::::::.:::::	AGUUGUAUAAUCAGAGCAUAU	Cleavage		1
gra-miR8657a	SoNHX7	5.0	-1.0	1	24	281	304	UGUAGUAAUUGUAGAAGUUCAGGG	.::::::: : ::::::.	CUCACUGCUUCUACCAAUACUACG	Translation		1
gra-miR8657b	SoNHX7	5.0	-1.0	1	24	281	304	UGUAGUAAUUGUAGAAGUUCAGGG	.::::::: : ::::::.	CUCACUGCUUCUACCAAUACUACG	Translation		1
gra-miR8657c	SoNHX7	5.0	-1.0	1	24	281	304	UGUAGUAAUUGUAGAAGUUCAGGG	.::::::: : ::::::.	CUCACUGCUUCUACCAAUACUACG	Translation		1
gra-miR8657d	SoNHX7	5.0	-1.0	1	24	281	304	UGUAGUAAUUGUAGAAGUUCAGGG	.::::::: : ::::::.	CUCACUGCUUCUACCAAUACUACG	Translation		1
gra-miR8657e	SoNHX7	5.0	-1.0	1	24	281	304	UGUAGUAAUUGUAGAAGUUCAGGG	.::::::: : ::::::.	CUCACUGCUUCUACCAAUACUACG	Translation		1
gra-miR8713	SoNHX7	4.0	-1.0	1	24	1528	1551	AUGACUGUUUUAAUGAAGAUUGCG	:..::. :::: ::::::::..:	AGUGAUUAUCAUAAAAACAGUUGU	Cleavage		1
gra-miR8751a	SoNHX7	5.0	-1.0	1	24	219	242	UGAAAUUUGUAGAGACAAAACGCU	: : :::::..::: :::.	CUUUAUCUAUCUCUGUAAACUUCG	Cleavage		1
gra-miR8753	SoNHX7	5.0	-1.0	1	21	1057	1077	UGCCAAAUCAGGGAAGCGAAA	: :.: ::::::::: :::	UAUUGGAACCCUGAUUUUGCA	Cleavage		1
gra-miR8777	SoNHX7	5.0	-1.0	1	20	1046	1065	UUUCCAAUAGAAGAAUGACA	:::: .: :::::::::	GGUCAAGUUACUAUUGGAAC	Translation		1
gra-miR8783	SoNHX7	4.0	-1.0	1	21	2162	2182	UUUGUACGUGGCGGGAGAUAU	: :::::::..::::.:: :	UUUUCUCCCGUUACGUGCAUA	Cleavage		1
hbr-miR9387	SoNHX7	5.0	-1.0	1	19	2186	2204	GAACACAAUUAUAGGAAUC	::. :::::: ::::::	UUUUUGUAUAAUAGUGUUC	Cleavage		1
hme-miR-276	SoNHX7	5.0	-1.0	1	22	5	26	AGCGAGGUAUAGAGUUCCUACG	:::::.: :::.:.:.:.	GAAAGGAAUUAUAUGCUUUGUG	Cleavage		1
hme-miR-998	SoNHX7	5.0	-1.0	1	22	923	944	UAGCACCAUGGGAUUCAGCUCA	:::: ::. ..::::::::	ACAGCUUCAUUAUGUGGUGCUA	Translation		1
hvu-miR6182	SoNHX7	5.0	-1.0	1	22	32	54	UGAGUGUGUGAUGG-AUGGCUUU	: : .::: :.:::.:::::::.	ACACUCAUACUAUCGCACACUCG	Cleavage		1
hvu-miR6196	SoNHX7	5.0	-1.0	1	21	190	210	AGGACGAGGAGAUGGAGAGGA	.:::: ::::.::: ::.	CAUUCUCGAUCUUCUCCUCUG	Cleavage		1
lja-miR7526a	SoNHX7	4.5	-1.0	1	21	532	552	AUCAAGGUAGCUGUAACUUCC	::.: :::: :::: :::::	UGAGGAUACACCUACGUUGAU	Translation		1
lja-miR7526b	SoNHX7	4.5	-1.0	1	21	532	552	AUCAAGGUAGCUGUAACUUCC	::.: :::: :::: :::::	UGAGGAUACACCUACGUUGAU	Translation		1
lja-miR7526c	SoNHX7	4.5	-1.0	1	21	532	552	AUCAAGGUAGCUGUAACUUCC	::.: :::: :::: :::::	UGAGGAUACACCUACGUUGAU	Translation		1
lja-miR7526d	SoNHX7	4.5	-1.0	1	21	532	552	AUCAAGGUAGCUGUAACUUCC	::.: :::: :::: :::::	UGAGGAUACACCUACGUUGAU	Translation		1
lja-miR7526e	SoNHX7	4.5	-1.0	1	21	532	552	AUCAAGGUAGCUGUAACUUCC	::.: :::: :::: :::::	UGAGGAUACACCUACGUUGAU	Translation		1
lja-miR7526f	SoNHX7	4.5	-1.0	1	21	532	552	AUCAAGGUAGCUGUAACUUCC	::.: :::: :::: :::::	UGAGGAUACACCUACGUUGAU	Translation		1
lja-miR7526g	SoNHX7	4.5	-1.0	1	21	532	552	AUCAAGGUAGCUGUAACUUCC	::.: :::: :::: :::::	UGAGGAUACACCUACGUUGAU	Translation		1
lja-miR7526h	SoNHX7	4.5	-1.0	1	21	532	552	AUCAAGGUAGCUGUAACUUCC	::.: :::: :::: :::::	UGAGGAUACACCUACGUUGAU	Translation		1
lja-miR7539	SoNHX7	4.5	-1.0	1	21	1435	1455	UCGAGAGAGAGAGCGACGAGG	:.:.: :::::: :.:::::	CUUUGCCGCUCUGUUUCUCGC	Cleavage		1
mdm-miR1511	SoNHX7	5.0	-1.0	1	21	623	643	ACCUAGCUCUGAUACCAUGAA	:: ::::::::::.: :	AGAUUGAUAUCAGAGCUGGUU	Cleavage		1
mdm-miR164a	SoNHX7	5.0	-1.0	1	21	198	218	UGGAGAAGCAGGGCACAUGCC	: : : :.::::::.:::	AUCUUCUCCUCUGCUUUUCCU	Cleavage		1
mdm-miR171o	SoNHX7	4.0	-1.0	1	21	1490	1510	UGGGAUGUUGGUAUGGUUCAA	: :::.:::....::::...:	UGGAAUCAUGUUGACAUUUUA	Cleavage		1
mdm-miR477a	SoNHX7	5.0	-1.0	1	21	1004	1024	ACUCUCCCUCAAGAGCUUCUC	::::.:.:::: ::: ::	UUGAAGUUUUUGAUGGAAAGA	Cleavage		1
mdm-miR7122a	SoNHX7	4.0	-1.0	1	22	2175	2196	UUAUACAGAGAAAUCACGGUCG	:: : : ::::.:.:::::::	CGUGCAUAAUUUUUUUGUAUAA	Cleavage		1
mdm-miR7122b	SoNHX7	4.0	-1.0	1	22	2175	2196	UUAUACAGAGAAAUCACGGUCG	:: : : ::::.:.:::::::	CGUGCAUAAUUUUUUUGUAUAA	Cleavage		1
mdm-miR7127a	SoNHX7	5.0	-1.0	1	21	2061	2081	AUACUCAUCGAAUUUGUCAUA	: :::::::::.:: :::.	UCUGACAAAUUUGAGAAGUGA	Cleavage		1
mdm-miR7127b	SoNHX7	5.0	-1.0	1	21	2061	2081	AUACUCAUCGAAUUUGUCAUA	: :::::::::.:: :::.	UCUGACAAAUUUGAGAAGUGA	Cleavage		1
mes-miR164d	SoNHX7	5.0	-1.0	1	21	198	218	UGGAGAAGCAGGGCACAUGCU	: : : : :.::::::.:::	AUCUUCUCCUCUGCUUUUCCU	Cleavage		1
mtr-miR164d	SoNHX7	5.0	-1.0	1	21	198	218	UGGAGAAGCAGGGCACAUGCU	: : : : :.::::::.:::	AUCUUCUCCUCUGCUUUUCCU	Cleavage		1
mtr-miR2585a	SoNHX7	4.0	-1.0	1	22	1754	1775	CAGGAUUAGCGAUUACAGGGAC	: :::: :.:::.: :::.::	AUACCUGCAGUCGUUCAUCUUG	Cleavage		1
mtr-miR2585b	SoNHX7	4.0	-1.0	1	22	1754	1775	CAGGAUUAGCGAUUACAGGGAC	: :::: :.:::.: :::.::	AUACCUGCAGUCGUUCAUCUUG	Cleavage		1
mtr-miR2585c	SoNHX7	4.0	-1.0	1	22	1754	1775	CAGGAUUAGCGAUUACAGGGAC	: :::: :.:::.: :::.::	AUACCUGCAGUCGUUCAUCUUG	Cleavage		1
mtr-miR2585d	SoNHX7	4.0	-1.0	1	22	1754	1775	CAGGAUUAGCGAUUACAGGGAC	: :::: :.:::.: :::.::	AUACCUGCAGUCGUUCAUCUUG	Cleavage		1
mtr-miR2619b-5p	SoNHX7	4.5	-1.0	1	21	2307	2327	AUAUGUUUUGAUUCUUUGGCA	:... : :::::.:.:::::	AGUUGUAUAAUCAGAGCAUAU	Cleavage		1
mtr-miR2665	SoNHX7	4.5	-1.0	1	21	1337	1357	UGAUUUCAGGUCAAGAAUUGA	.:: :::::: :::..:::	CUAAGUCUUGAGCUGGGAUCC	Translation		1
mtr-miR5213-5p	SoNHX7	5.0	-1.0	1	22	524	545	UACGUGUGUCUUCACCUCUGAA	..:: :::.::.:::: ::	AAUGGACCUGAGGAUACACCUA	Cleavage		1
mtr-miR5240	SoNHX7	5.0	-1.0	1	21	2172	2192	UUGAAAAAAUUGUGGAUUUGA	:.: .: ::.::::::::..	UUACGUGCAUAAUUUUUUUGU	Cleavage		1
mtr-miR5259	SoNHX7	4.5	-1.0	1	21	1114	1134	CAAGGGGUAUUGCGGAGGAUA	:.::::. ::..::::.:: :	UGUCCUUGGCGGUACCUCUGG	Cleavage		1
mtr-miR5290	SoNHX7	5.0	-1.0	1	24	482	505	AAUUUGGAGAGAGAUAGACACAUA	:.: :::::: .:::.::	AAGUCUUUUUUCUCUCAUCAAGUU	Cleavage		1
mtr-miR5557-5p	SoNHX7	5.0	-1.0	1	21	1299	1319	AACAAGUACUAAGGAAGCACA	: ::::: :::. :.:::: :	UCUGCUUGCUUGUUGCUUGGU	Cleavage		1
mtr-miR7698-5p	SoNHX7	4.5	-1.0	1	21	1002	1022	UUUUCAUCAAAGUUUUCUGGA	::. :::. .:::::::.:::	UCUUGAAGUUUUUGAUGGAAA	Cleavage		1
nta-miR164c	SoNHX7	5.0	-1.0	1	21	198	218	UGGAGAAGCAGGGCACAUGCU	: : : : :.::::::.:::	AUCUUCUCCUCUGCUUUUCCU	Cleavage		1
nta-miR477b	SoNHX7	4.5	-1.0	1	21	1004	1024	UCUCUCCCUCAAGGGCUUCUC	::::...:::: ::: :::	UUGAAGUUUUUGAUGGAAAGA	Cleavage		1
osa-miR169f.2	SoNHX7	4.0	-1.0	1	21	1629	1649	UGAGGACAAGAGCUGAUUCGG	::::. :::.::::.::.	GGGAAUUUGCUUUUGUUCUUC	Cleavage		1
osa-miR1854-5p	SoNHX7	5.0	-1.0	1	21	293	314	UGGUGAAAUUUGUAG-AUUGGA	::::: ::::.:::: .::.:	ACCAAUACUACGAAUUCUACUA	Cleavage		1
osa-miR1863a	SoNHX7	4.5	-1.0	1	24	616	639	AGCUCUGAUACCAUGUUAGAUUAG	.::. :: ::::::::::	AGACCUUAGAUUGAUAUCAGAGCU	Translation		1
osa-miR1863b	SoNHX7	4.0	-1.0	1	24	616	639	AGCUCUGAUACCAUGUUAACUGUU	:::. :: ::::::::::	AGACCUUAGAUUGAUAUCAGAGCU	Translation		1
osa-miR1873	SoNHX7	5.0	-1.0	1	24	1480	1503	UCAACAUGGUAUCAGAGCUGGAAG	::.::. :.::::::::	UCAAUUCCUUUGGAAUCAUGUUGA	Translation		1
osa-miR1874-3p	SoNHX7	5.0	-1.0	1	24	530	553	UAUGGAUGGAGGUGUAACCCGAUG	:: ::::::: :.:. :::	CCUGAGGAUACACCUACGUUGAUA	Cleavage		1
osa-miR437	SoNHX7	5.0	-1.0	1	21	798	818	AAAGUUAGAGAAGUUUGACUU	::.: :.:::::: :.::	GUGUUAUAUUUCUCUUAUUUG	Cleavage		1
osa-miR530-3p	SoNHX7	4.5	-1.0	1	21	644	664	AGGUGCAGAGGCAGAUGCAAC	::::: .::.::::::: ::	GUUGCCAUUGUCUCUGCAACU	Cleavage		1
osa-miR5528	SoNHX7	5.0	-1.0	1	21	943	963	AAGACGGUUUUAGAUGUUGCC	::: :::.::. .:::::	UAAAACUUCUGAAGGUGUCUU	Cleavage		1
osa-miR5804	SoNHX7	5.0	-1.0	1	21	834	854	UGCGAAGUAGAGAUGCCGACU	:: :::::: .::::::.	UCUCUGCAUCUAAGCUUCGCG	Translation		1
osa-miR815a	SoNHX7	5.0	-1.0	1	21	1168	1188	AAGGGGAUUGAGGAGAUUGGG	... :: :.:.:.::.::::	GUUGCUCACUUUAGUCUCCUU	Cleavage		1
osa-miR815b	SoNHX7	5.0	-1.0	1	21	1168	1188	AAGGGGAUUGAGGAGAUUGGG	... :: :.:.:.::.::::	GUUGCUCACUUUAGUCUCCUU	Cleavage		1
osa-miR815c	SoNHX7	5.0	-1.0	1	21	1168	1188	AAGGGGAUUGAGGAGAUUGGG	... :: :.:.:.::.::::	GUUGCUCACUUUAGUCUCCUU	Cleavage		1
pab-miR1863	SoNHX7	4.5	-1.0	1	22	618	639	AGCUCUGAUACCAUGUUAGAUU	.::. :: ::::::::::	ACCUUAGAUUGAUAUCAGAGCU	Translation		1
pde-miR1312	SoNHX7	4.5	-1.0	1	22	642	663	UUUGGAGAGAAAAUGGCGACAU	:::.:::::: ::::: :::	UUGUUGCCAUUGUCUCUGCAAC	Translation		1
ppt-miR1079-3p	SoNHX7	5.0	-1.0	1	22	861	882	ACCAAAAGAAUAGCUAUGUGGU	:..::::::::::: ::	GAAAUGUAGCUAUUCUUGGGGG	Cleavage		1
ppt-miR1215	SoNHX7	4.5	-1.0	1	21	2197	2217	UCAUUGCAAAACUGUAUACGA	: ::.: :: :::::.::::	UAGUGUUCAUUUUUGUAAUGU	Cleavage		1
ppt-miR1222a	SoNHX7	5.0	-1.0	1	21	1124	1144	UUGAAGGAGUUCAUUGGUAUA	.:::: ::.. :.::::::	GGUACCUCUGGGAUUCUUCAA	Cleavage		2
ppt-miR1222a	SoNHX7	5.0	-1.0	1	21	1262	1282	UUGAAGGAGUUCAUUGGUAUA	: :: ::::::::.. :::.	CAGACAAAUGAACUUUAUCAG	Cleavage		2
ppt-miR1222b	SoNHX7	4.5	-1.0	1	21	1262	1282	CUGAAGGAGUUCAUUGGUACA	:: ::::::::.. ::::	CAGACAAAUGAACUUUAUCAG	Cleavage		1
ppt-miR1222c	SoNHX7	4.5	-1.0	1	21	1262	1282	CUGAAGGAGUUCAUUGGUACA	:: ::::::::.. ::::	CAGACAAAUGAACUUUAUCAG	Cleavage		1
ppt-miR1222e	SoNHX7	4.0	-1.0	1	21	1124	1144	UUGAAGGAGUUCAGUGGUACA	::::: :::.. :.::::::	GGUACCUCUGGGAUUCUUCAA	Cleavage		1
ppt-miR477a-5p	SoNHX7	5.0	-1.0	1	20	1004	1023	CUCUCCCUCAAAGGCUUCCA	: ::::..::::: ::: ::	UUGAAGUUUUUGAUGGAAAG	Cleavage		1
ppt-miR477b	SoNHX7	5.0	-1.0	1	20	1004	1023	CUCUCCCUCAAAGGCUUCCA	: ::::..::::: ::: ::	UUGAAGUUUUUGAUGGAAAG	Cleavage		1
ppt-miR477c	SoNHX7	5.0	-1.0	1	20	1004	1023	CUCUCCCUCAAAGGCUUCCA	: ::::..::::: ::: ::	UUGAAGUUUUUGAUGGAAAG	Cleavage		1
ppt-miR477d	SoNHX7	5.0	-1.0	1	20	1004	1023	CUCUCCCUCAAAGGCUUCCA	: ::::..::::: ::: ::	UUGAAGUUUUUGAUGGAAAG	Cleavage		1
ppt-miR477e	SoNHX7	5.0	-1.0	1	20	1004	1023	CUCUCCCUCAAAGGCUUCCA	: ::::..::::: ::: ::	UUGAAGUUUUUGAUGGAAAG	Cleavage		1
ppt-miR477h	SoNHX7	5.0	-1.0	1	19	1004	1022	UCUCCCUCAAAGGCUUCCA	: ::::..::::: ::: :	UUGAAGUUUUUGAUGGAAA	Cleavage		1
pta-miR1312	SoNHX7	4.5	-1.0	1	22	642	663	UUUGGAGAGAAAAUGGCGACAU	:::.:::::: ::::: :::	UUGUUGCCAUUGUCUCUGCAAC	Translation		1
ptc-miR164f	SoNHX7	5.0	-1.0	1	21	198	218	UGGAGAAGCAGGGCACAUGCU	: : : : :.::::::.:::	AUCUUCUCCUCUGCUUUUCCU	Cleavage		1
ptc-miR476a	SoNHX7	5.0	-1.0	1	21	1986	2006	UAGUAAUCCUUCUUUGCAAAG	:::::::.::: : :::.	GAGUGCAAAGGAGGUUGACUG	Cleavage		1
ptc-miR6427-3p	SoNHX7	4.0	-1.0	1	21	2192	2212	GUGGGAAUGAACAUUAUGAGA	: : :::.::::::::.....	UAUAAUAGUGUUCAUUUUUGU	Cleavage		1
ptc-miR7821	SoNHX7	5.0	-1.0	1	21	262	282	AGAUGGGCAUCGGCAUUGUGA	::::: :::::.. ::::	UAUCAAUGGCGAUGUUAAUCU	Cleavage		1
ptc-miR7828	SoNHX7	4.5	-1.0	1	21	970	990	GAUGACAUGGACACCAAAAUC	: :: :::: ::::::::	CUUAUUCCUGUCAAUGUCAUC	Cleavage		1
ptc-miR7831	SoNHX7	4.5	-1.0	1	21	825	845	UACAUGUAGAGACCACCAAAC	: :::: : :::::.::: ::	GCUUGGAGUUCUCUGCAUCUA	Cleavage		1
rco-miR164d	SoNHX7	5.0	-1.0	1	21	198	218	UGGAGAAGCAGGGCACAUGCU	: : : : :.::::::.:::	AUCUUCUCCUCUGCUUUUCCU	Cleavage		1
rgl-miR5139	SoNHX7	5.0	-1.0	1	19	627	645	AAACCUGGCUCUGAUACCA	:: :::::::::..: : :	UGAUAUCAGAGCUGGUUGU	Cleavage		1
sbi-miR437a	SoNHX7	5.0	-1.0	1	21	798	818	AAAGUUAGAGAAGUUUGACUU	::.: :.:::::: :.::	GUGUUAUAUUUCUCUUAUUUG	Cleavage		1
sbi-miR437b	SoNHX7	5.0	-1.0	1	21	798	818	AAAGUUAGAGAAGUUUGACUU	::.: :.:::::: :.::	GUGUUAUAUUUCUCUUAUUUG	Cleavage		1
sbi-miR437c	SoNHX7	5.0	-1.0	1	21	798	818	AAAGUUAGAGAAGUUUGACUU	::.: :.:::::: :.::	GUGUUAUAUUUCUCUUAUUUG	Cleavage		1
sbi-miR437d	SoNHX7	5.0	-1.0	1	21	798	818	AAAGUUAGAGAAGUUUGACUU	::.: :.:::::: :.::	GUGUUAUAUUUCUCUUAUUUG	Cleavage		1
sbi-miR437e	SoNHX7	5.0	-1.0	1	21	798	818	AAAGUUAGAGAAGUUUGACUU	::.: :.:::::: :.::	GUGUUAUAUUUCUCUUAUUUG	Cleavage		1
sbi-miR437f	SoNHX7	5.0	-1.0	1	21	798	818	AAAGUUAGAGAAGUUUGACUU	::.: :.:::::: :.::	GUGUUAUAUUUCUCUUAUUUG	Cleavage		1
sbi-miR437g	SoNHX7	5.0	-1.0	1	21	798	818	AAAGUUAGAGAAGUUUGACUU	::.: :.:::::: :.::	GUGUUAUAUUUCUCUUAUUUG	Cleavage		1
sbi-miR437i	SoNHX7	5.0	-1.0	1	21	798	818	AAAGUUAGAGAAGUUUGACUU	::.: :.:::::: :.::	GUGUUAUAUUUCUCUUAUUUG	Cleavage		1
sbi-miR437j	SoNHX7	5.0	-1.0	1	21	798	818	AAAGUUAGAGAAGUUUGACUU	::.: :.:::::: :.::	GUGUUAUAUUUCUCUUAUUUG	Cleavage		1
sbi-miR437k	SoNHX7	5.0	-1.0	1	21	798	818	AAAGUUAGAGAAGUUUGACUU	::.: :.:::::: :.::	GUGUUAUAUUUCUCUUAUUUG	Cleavage		1
sbi-miR437l	SoNHX7	5.0	-1.0	1	21	798	818	AAAGUUAGAGAAGUUUGACUU	::.: :.:::::: :.::	GUGUUAUAUUUCUCUUAUUUG	Cleavage		1
sbi-miR437m	SoNHX7	5.0	-1.0	1	21	798	818	AAAGUUAGAGAAGUUUGACUU	::.: :.:::::: :.::	GUGUUAUAUUUCUCUUAUUUG	Cleavage		1
sbi-miR437n	SoNHX7	5.0	-1.0	1	21	798	818	AAAGUUAGAGAAGUUUGACUU	::.: :.:::::: :.::	GUGUUAUAUUUCUCUUAUUUG	Cleavage		1
sbi-miR437o	SoNHX7	5.0	-1.0	1	21	798	818	AAAGUUAGAGAAGUUUGACUU	::.: :.:::::: :.::	GUGUUAUAUUUCUCUUAUUUG	Cleavage		1
sbi-miR437p	SoNHX7	5.0	-1.0	1	21	798	818	AAAGUUAGAGAAGUUUGACUU	::.: :.:::::: :.::	GUGUUAUAUUUCUCUUAUUUG	Cleavage		1
sbi-miR437q	SoNHX7	5.0	-1.0	1	21	798	818	AAAGUUAGAGAAGUUUGACUU	::.: :.:::::: :.::	GUGUUAUAUUUCUCUUAUUUG	Cleavage		1
sbi-miR437r	SoNHX7	5.0	-1.0	1	21	798	818	AAAGUUAGAGAAGUUUGACUU	::.: :.:::::: :.::	GUGUUAUAUUUCUCUUAUUUG	Cleavage		1
sbi-miR437s	SoNHX7	5.0	-1.0	1	21	798	818	AAAGUUAGAGAAGUUUGACUU	::.: :.:::::: :.::	GUGUUAUAUUUCUCUUAUUUG	Cleavage		1
sbi-miR437t	SoNHX7	5.0	-1.0	1	21	798	818	AAAGUUAGAGAAGUUUGACUU	::.: :.:::::: :.::	GUGUUAUAUUUCUCUUAUUUG	Cleavage		1
sbi-miR437u	SoNHX7	5.0	-1.0	1	21	798	818	AAAGUUAGAGAAGUUUGACUU	::.: :.:::::: :.::	GUGUUAUAUUUCUCUUAUUUG	Cleavage		1
sbi-miR437v	SoNHX7	5.0	-1.0	1	21	798	818	AAAGUUAGAGAAGUUUGACUU	::.: :.:::::: :.::	GUGUUAUAUUUCUCUUAUUUG	Cleavage		1
sbi-miR437w	SoNHX7	5.0	-1.0	1	21	798	818	AAAGUUAGAGAAGUUUGACUU	::.: :.:::::: :.::	GUGUUAUAUUUCUCUUAUUUG	Cleavage		1
sbi-miR6225-3p	SoNHX7	5.0	-1.0	1	24	733	756	GAAACGAAUCUUUUAAGUCUAAUU	:::.::: :..:.:.:::: ::.	UAUUGGACCUGGAGGGUUCGGUUU	Cleavage		1
sbi-miR6234a-5p	SoNHX7	4.5	-1.0	1	24	1617	1640	AAGUGUGUUCCUCUAUUUGACGCU	::::: :.::::. ..:::	UGGCACAAAUUGGGGAAUUUGCUU	Cleavage		1
sbi-miR6234b-5p	SoNHX7	4.5	-1.0	1	24	1617	1640	AAGUGUGUUCCUCUAUUUGACGCU	::::: :.::::. ..:::	UGGCACAAAUUGGGGAAUUUGCUU	Cleavage		1
sly-miR5303	SoNHX7	5.0	-1.0	1	21	1127	1147	UUUUUGAAGAGUUCGAGCAAC	:: :.:.:::::::..:	ACCUCUGGGAUUCUUCAAGGA	Cleavage		1
sly-miR9473-5p	SoNHX7	5.0	-1.0	1	21	1812	1832	UGGCUGUAAAUCUAAACUCGU	..::: ::.:::::: :: :.	GUGAGAUUGGAUUUAAAGGCG	Cleavage		1
smo-miR1097	SoNHX7	4.5	-1.0	1	21	138	158	UAGCCAUUGUUGUUGUUGGAA	: :: :..:::::::::: :	GUGCACCGGCAACAAUGGCGA	Cleavage		1
smo-miR1099	SoNHX7	3.5	-1.0	1	21	1726	1746	UAUAGCAAUGGUGUUUUUGUC	:...: ::::::::::::.:	GGUGACAACACCAUUGCUGUU	Cleavage		1
ssp-miR437a	SoNHX7	5.0	-1.0	1	21	798	818	AAAGUUAGAGAAGUUUGACUU	::.: :.:::::: :.::	GUGUUAUAUUUCUCUUAUUUG	Cleavage		1
ssp-miR437c	SoNHX7	5.0	-1.0	1	21	798	818	AAAGUUAGAGAAGUCUGACUU	::.: :.:::::: :.::	GUGUUAUAUUUCUCUUAUUUG	Cleavage		1
stu-miR164-5p	SoNHX7	5.0	-1.0	1	21	198	218	UGGAGAAGCAGGGCACAUGCU	: : : : :.::::::.:::	AUCUUCUCCUCUGCUUUUCCU	Cleavage		1
stu-miR172c-5p	SoNHX7	5.0	-1.0	1	19	2393	2411	AGCAUCUUCAAGAUUCACA	: :: :::::::: :: ::	UUUGUAUCUUGAAUAUCCU	Cleavage		1
stu-miR319-3p	SoNHX7	5.0	-1.0	1	21	2255	2275	UUGGACUGAAGGGUUCCCUUC	: ::....:::.:::..:.	AUAUGGGGUUCUUUAGUUUAG	Cleavage		1
stu-miR477b-5p	SoNHX7	5.0	-1.0	1	21	1004	1024	ACUCUCCCUCAAAGGCUUCUG	::::..::::: ::: ::	UUGAAGUUUUUGAUGGAAAGA	Cleavage		1
stu-miR482e-5p	SoNHX7	5.0	-1.0	1	21	2016	2037	AGUGG-GUGGUGUGGUAAGAUU	: ::::.::::::..: :::.:	ACUCUUGCCACACUGCGCCAUU	Cleavage		1
stu-miR5303a	SoNHX7	4.5	-1.0	1	24	1123	1146	UUUUGGAGAAUCCGACACGCACCC	::: : : : :::::::.:::..	CGGUACCUCUGGGAUUCUUCAAGG	Cleavage		1
stu-miR5303b	SoNHX7	4.5	-1.0	1	24	1123	1146	UUUUGGAGAAUCCGACACGCACCC	::: : : : :::::::.:::..	CGGUACCUCUGGGAUUCUUCAAGG	Cleavage		1
stu-miR5303c	SoNHX7	4.5	-1.0	1	24	1123	1146	UUUUGGAGAAUCCGACACGCACCC	::: : : : :::::::.:::..	CGGUACCUCUGGGAUUCUUCAAGG	Cleavage		1
stu-miR5303d	SoNHX7	4.5	-1.0	1	24	1123	1146	UUUUGGAGAAUCCGACACGCACCC	::: : : : :::::::.:::..	CGGUACCUCUGGGAUUCUUCAAGG	Cleavage		1
stu-miR8007a-3p	SoNHX7	4.5	-1.0	1	24	2422	2445	CGAAAAAUGAAAAGUGCCACAUAA	:: : ::::.:::::::	UGAAAUGCAAAUUUUUAUUUUUCA	Cleavage		1
stu-miR8007b-3p	SoNHX7	4.5	-1.0	1	24	2422	2445	CGAAAAAUGAAAAGUACCACAUAA	:: : ::::.:::::::	UGAAAUGCAAAUUUUUAUUUUUCA	Cleavage		1
tae-miR1118	SoNHX7	4.5	-1.0	1	23	2199	2221	CACUACAUUAUGGAAUGGAGGGA	.:: ::...:::::::::	GUGUUCAUUUUUGUAAUGUAGUA	Cleavage		1
tae-miR1124	SoNHX7	4.5	-1.0	1	22	2383	2404	GCAGGACGUGAAGAGCGAGUCC	:::::::::... ::.::	UUUCUCGCUCUUUGUAUCUUGA	Cleavage		1
tae-miR1129	SoNHX7	4.5	-1.0	1	24	1290	1313	CAGCGAGCCAGCGGAGACCGGCAG	: :. : :.::.::: :::.:.::	CGGUGGCUUUCUGCUUGCUUGUUG	Cleavage		1
tae-miR1137a	SoNHX7	4.0	-1.0	1	20	784	803	UAGUACAAAGUUGAGUCAUC	.::.:::::.:: ::..::	AGUGGCUCAAUUUGGUGUUA	Cleavage		1
tae-miR9673-5p	SoNHX7	5.0	-1.0	1	20	1091	1111	UAAG-AAGCAAAUAGCACAUG	.: ::.::::::::: ::::	GGUUUGUUAUUUGCUUUCUUA	Cleavage		1
tcc-miR164c	SoNHX7	5.0	-1.0	1	21	198	218	UGGAGAAGCAGGGCACAUGCU	: : : : :.::::::.:::	AUCUUCUCCUCUGCUUUUCCU	Cleavage		1
vvi-miR164b	SoNHX7	5.0	-1.0	1	21	198	218	UGGAGAAGCAGGGCACAUGCU	: : : : :.::::::.:::	AUCUUCUCCUCUGCUUUUCCU	Cleavage		1
vvi-miR3625-3p	SoNHX7	4.5	-1.0	1	21	1782	1802	CGGGAGAUGACUACUGGAAGC	:: :.::.::. :::::.:	UGUUGCGGUGGUUUUCUCCUG	Cleavage		1
vvi-miR3625-5p	SoNHX7	4.5	-1.0	1	21	429	449	UUCCAGCAGUCAUCUCCAAGG	..::::::: :..:::: ::.	UUUUGGAGACGGUUGCUAGAG	Cleavage		1
vvi-miR845a	SoNHX7	3.5	-1.0	1	21	620	640	UAGCUCUGAUACCAAUUGAUA	: .:::: ::::::::::.	CUUAGAUUGAUAUCAGAGCUG	Cleavage		1
vvi-miR845b	SoNHX7	3.5	-1.0	1	21	620	640	UAGCUCUGAUACCAAUUGAUA	: .:::: ::::::::::.	CUUAGAUUGAUAUCAGAGCUG	Cleavage		1
vvi-miR845c	SoNHX7	4.5	-1.0	1	21	620	640	AGGCUCUGAUACCAAUUGAUG	: : .:::: :::::::::.	CUUAGAUUGAUAUCAGAGCUG	Cleavage		1
vvi-miR845d	SoNHX7	4.0	-1.0	1	21	620	640	UGGCUCUGAUACCAAUUGAUG	: : .:::: :::::::::..	CUUAGAUUGAUAUCAGAGCUG	Cleavage		1
vvi-miR845e	SoNHX7	4.0	-1.0	1	21	620	640	UGGCUCUGAUACCAAUUGAUG	: : .:::: :::::::::..	CUUAGAUUGAUAUCAGAGCUG	Cleavage		1
zma-miR166j-5p	SoNHX7	3.5	-1.0	1	22	1917	1938	GGUUUGUUUGUCUGGUUCAAGG	::::::::.:: ::.::::..	ACUUGAACCGGAAAAGCAAAUU	Translation		1
zma-miR395k-5p	SoNHX7	4.5	-1.0	1	22	1002	1023	GUUUCCUUCAAGCACUUCACAU	:::::: .:::: :::::	UCUUGAAGUUUUUGAUGGAAAG	Cleavage		1
aly-miR3435-3p	SoNHX8	5.0	-1.0	1	21	966	986	AAUUGACAGUAUUAUGCCAGA	.:::: :: : ::::::::	GUUGGCUUAUUCCUGUCAAUG	Translation		2
aly-miR3435-3p	SoNHX8	5.0	-1.0	1	21	2027	2047	AAUUGACAGUAUUAUGCCAGA	:.: :.:::::: :::. :::	UUUUGUAUAAUAGUGUUCAUU	Cleavage		2
aly-miR3441-3p.2	SoNHX8	5.0	-1.0	1	21	470	490	AACGACUUCAUCUUCUUUGCU	: :::: .::. :::::: ::	AACAAAAGAGGAGAAGUCUUU	Translation		1
aly-miR3444a-5p	SoNHX8	5.0	-1.0	1	21	491	511	UUGGGAGCUCGAUGAGAUCGA	::::::: ::.:..:::	UUUCUCUCAUCAAGUUUUCAA	Translation		1
aly-miR408-5p	SoNHX8	5.0	-1.0	1	21	1299	1318	CAGGGAACAAGCAGAGCAUGG	:::: :::::::: :.::	UUCUGCU-UGCUUGUUGCUUG	Cleavage		1
aly-miR774b-5p	SoNHX8	5.0	-1.0	1	21	2263	2283	UGAGAUGAAGAUUUGGAUGAC	:: :::::.::.::.:.	GAAAUGCAAAUUUUUAUUUUU	Cleavage		1
aly-miR829-3p	SoNHX8	5.0	-1.0	1	21	738	758	CAAAUCAAAUCUUCAAGGUAC	: :::: ::.:.:: :.:::	GGACCUGGAGGGUUCGGUUUU	Cleavage		1
aly-miR845a-3p	SoNHX8	4.0	-1.0	1	21	621	641	CGGCUCUGAUACCAGUUGAUG	: : .:.:: :::::::::.:	CUUAGAUUGAUAUCAGAGCUG	Cleavage		1
aly-miR861-3p	SoNHX8	5.0	-1.0	1	21	1140	1160	GAUGGAUAUAUCUUCAAGAAC	::: :.:: :::::::::	CUUCAAGGAGUUAUAUCCAUG	Translation		1
aqc-miR477f	SoNHX8	5.0	-1.0	1	20	1005	1024	CUCUCCUUCAAAGGCUUCUA	: ::::..::::: ::: ::	UUGAAGUUUUUGAUGGAAAG	Cleavage		1
ata-miR2275a-3p	SoNHX8	5.0	-1.0	1	22	449	470	UUUGUUUUUCUCCAAUAUCUCA	: :: .: : :::::::..::	AGUGAGGUCGAAGAAAAAUGAA	Cleavage		1
ata-miR9863a-3p	SoNHX8	4.5	-1.0	1	22	1091	1112	UGAGAAGGUAGAUCAUAAUAGC	::.: ::.:.:.::::.:	AGGUUUGUUAUUUGCUUUCUUA	Cleavage		1
ata-miR9863b-3p	SoNHX8	4.5	-1.0	1	22	1091	1112	UGAGAAGGUAGAUCAUAAUAGC	::.: ::.:.:.::::.:	AGGUUUGUUAUUUGCUUUCUUA	Cleavage		1
ath-miR406	SoNHX8	5.0	-1.0	1	21	1550	1570	UAGAAUGCUAUUGUAAUCCAG	::::.::::::.: :: :	UGUGAUUGCAAUAGUAGUCAA	Cleavage		1
ath-miR408-5p	SoNHX8	5.0	-1.0	1	21	1300	1319	ACAGGGAACAAGCAGAGCAUG	:::: :::::::: :.::	UCUGCU-UGCUUGUUGCUUGG	Cleavage		1
ath-miR5021	SoNHX8	4.5	-1.0	1	20	1634	1653	UGAGAAGAAGAAGAAGAAAA	::: :.:: :::::::.:	AUUUGCUUUUGUUCUUCUUA	Translation		1
ath-miR5628	SoNHX8	5.0	-1.0	1	21	563	583	GAAAUAGCGAAGAUAUGAUUA	.:: ::.::::: .::: ::	GGAUAAUGUCUUCAUUAUAUC	Cleavage		1
ath-miR5663-5p	SoNHX8	5.0	-1.0	1	21	2262	2281	AGCUAAGGAUUUGCAUUCUCA	::: :::::::::..::: .:	UGA-AAUGCAAAUUUUUAUUU	Cleavage		1
ath-miR826a	SoNHX8	5.0	-1.0	1	21	1888	1908	UAGUCCGGUUUUGGAUACGUG	.:::: :::::.: ::: :	AUUGUAUACAAAAUCUGACAA	Cleavage		1
ath-miR829-3p.1	SoNHX8	5.0	-1.0	1	24	617	640	AGCUCUGAUACCAAAUGAUGGAAU	:: : . ::: ::::::::::	AGACCUUAGAUUGAUAUCAGAGCU	Translation		1
ath-miR844-5p	SoNHX8	5.0	-1.0	1	21	1185	1205	UGGUAAGAUUGCUUAUAAGCU	::: : .:: :::::..::	UCCUUUUUGGCUAUCUUGUCA	Translation		1
ath-miR845a	SoNHX8	3.5	-1.0	1	21	621	641	CGGCUCUGAUACCAAUUGAUG	: : .:::: :::::::::.:	CUUAGAUUGAUAUCAGAGCUG	Cleavage		1
ath-miR863-5p	SoNHX8	4.5	-1.0	1	21	1578	1598	UUAUGUCUUGUUGAUCUCAAU	: : : ::::::::::: :	GGUUACAACAACAAGACAUCA	Cleavage		1
bdi-miR5170	SoNHX8	4.5	-1.0	1	21	782	802	UCAUCAAGUUGAGUGACCGUA	:: :: .:::::.:::.::	GACAGUGGCUCAAUUUGGUGU	Cleavage		2
bdi-miR5170	SoNHX8	5.0	-1.0	1	21	1228	1248	UCAUCAAGUUGAGUGACCGUA	.::::. ::.:: ::::::	CGCGGUUUCUUAAGCUGAUGA	Cleavage		2
bdi-miR5173-5p	SoNHX8	4.5	-1.0	1	21	675	695	UCUCGUAUAUGCGGAUGUACC	:.:::..::::.:.: .::	AUUGCAUUUGCAUGUGCUGGA	Cleavage		1
bdi-miR5200a-5p	SoNHX8	4.5	-1.0	1	21	864	884	GCCUUAGGGAAUAUCUACACU	: ::::: :::::.. ..:::	AAUGUAGCUAUUCUUGGGGGC	Cleavage		1
bdi-miR5200b-5p	SoNHX8	4.5	-1.0	1	21	864	884	GCCUUAGAGAGUAUCUACACU	: ::::: ::.:::. ..:::	AAUGUAGCUAUUCUUGGGGGC	Cleavage		1
bdi-miR7711-3p.1	SoNHX8	5.0	-1.0	1	24	208	231	AGAUUGUUAAAGAGGCCAAGUAUU	:.::: :::::::: : ::::	UCUGCUUUUCCUCUUUAUCUAUCU	Cleavage		1
bdi-miR7748a-5p	SoNHX8	4.5	-1.0	1	24	1588	1611	AUCCAACAACAAGGGACGUGUUAG	:: :: :: ::: ::::::::	ACAAGACAUCACUUCUUGUUGGAA	Translation		1
bdi-miR7757-3p.1	SoNHX8	5.0	-1.0	1	21	1564	1584	GGUAGUUGAAUGUUUUGUUUA	::. ::::.::::....:::	UAGUCAAAGCAUUUGGUUACA	Cleavage		1
bdi-miR7771-3p	SoNHX8	5.0	-1.0	1	24	1875	1898	AUGUGUACUAUAGAAGUCAAGGGU	:.. :::.. ::::: :::.:::	AUUAUUGGUGUCUAUUGUAUACAA	Cleavage		1
bdi-miR7777-3p.1	SoNHX8	4.5	-1.0	1	21	1693	1713	UUGUUCCACCCAACAGAAGAU	: .: :::::: ::::::::	ACUUACUGUUGCUUGGAACAA	Translation		1
bdi-miR7782-3p	SoNHX8	5.0	-1.0	1	24	620	643	ACCUGCUCUGAUACCAUGUUGUGA	: .:. :: ::::::::: :::	CCUUAGAUUGAUAUCAGAGCUGGU	Cleavage		1
bdi-miR9486a	SoNHX8	4.5	-1.0	1	24	1476	1499	AUGCUUUCAAGGGAUUAGAGGUUC	.:: : :::.:::.:: :::	CAUGUUCAAUUCCUUUGGAAUCAU	Cleavage		1
bna-miR6029	SoNHX8	5.0	-1.0	1	21	1362	1382	UGGGGUUGUGAUUUCAGGCUU	: :::.:.:.:..:...::	GCGGCUGGAGUUAUGAUUUCA	Cleavage		1
bra-miR5725	SoNHX8	5.0	-1.0	1	21	1407	1427	AUUUGGCACAAUCUGAUCUGC	:: ::::::: ::::: :	CUUGAACAGAUUGAGCCAAUU	Cleavage		1
bra-miR9560a-5p	SoNHX8	5.0	-1.0	1	24	1094	1117	ACAGGUGGUGGAACAAAUAUGAGU	:::::: :.. ..::::::	UUUGUUAUUUGCUUUCUUACCUGU	Cleavage		1
bra-miR9560b-5p	SoNHX8	5.0	-1.0	1	24	1094	1117	ACAGGUGGUGGAACAAAUAUGAGU	:::::: :.. ..::::::	UUUGUUAUUUGCUUUCUUACCUGU	Cleavage		1
cme-miR477b	SoNHX8	5.0	-1.0	1	20	1005	1024	CUCUCCCUCAAAGGCUUCUG	::::..::::: ::: ::	UUGAAGUUUUUGAUGGAAAG	Cleavage		1
cpa-miR8154	SoNHX8	3.0	-1.0	1	22	190	211	CAGAGGAGGAGAUGAAGAGGGA	:: .::: ::::.::::::::	UCAUUCUCGAUCUUCUCCUCUG	Cleavage		1
cre-miR1150.2	SoNHX8	5.0	-1.0	1	20	1178	1197	UCGCCGAGAGGGACAUUGAU	:.:.: :::.:.:.::: :	UUUAGUCUCCUUUUUGGCUA	Cleavage		1
cre-miR1160.2	SoNHX8	5.0	-1.0	1	21	1294	1314	UGACAAGGAAGCAGAGCGGAU	: .::::::: :::::..	UGGCUUUCUGCUUGCUUGUUG	Cleavage		1
esi-miR3461-3p	SoNHX8	5.0	-1.0	1	21	440	460	UCCGACCUCGCUGUAGGAGAA	.: ::: ::.::::::: :	GGUUGCUAGAGUGAGGUCGAA	Cleavage		1
ghr-miR7504a	SoNHX8	4.5	-1.0	1	24	911	934	UAUGAAACUGUGAUUCCACGUCAU	.:::::.: :::: :::::	CCUCUGUGGAGUAACAGCUUCAUU	Cleavage		1
gma-miR1511	SoNHX8	5.0	-1.0	1	20	626	644	AACCAGGCUCUGAUACCAUG	:: ::::::::: :::::	AUUGAUAUCAGAGC-UGGUU	Cleavage		1
gma-miR1512a-5p	SoNHX8	4.0	-1.0	1	22	2130	2151	UAACUGAAAAUUCUUAAAGUAU	::::.:::: ::.::::.	CAGAUUUAGGAAUGUUUAGUUG	Cleavage		1
gma-miR1512c	SoNHX8	5.0	-1.0	1	22	2127	2151	UAACUGAACAUUCUUAGA---GCAU	:::: :.::.:::::::.::::.	AUGCAGAUUUAGGAAUGUUUAGUUG	Cleavage		1
gma-miR408a-5p	SoNHX8	5.0	-1.0	1	21	896	916	CAGGGGAACAGGCAGAGCAUG	: ::.: : ::::::.:::	UUUCCUUUUCAUGUUCCUCUG	Translation		1
gma-miR408c-5p	SoNHX8	5.0	-1.0	1	21	896	916	CAGGGGAACAGGCAGAGCAUG	: ::.: : ::::::.:::	UUUCCUUUUCAUGUUCCUCUG	Translation		1
gma-miR4345	SoNHX8	5.0	-1.0	1	22	2052	2073	UAAGACGGAACUUACAAAGAUU	: ::::::::: :.:::	UAAUGUAGUAAGUUCCCUUUUA	Cleavage		1
gma-miR4387a	SoNHX8	3.5	-1.0	1	24	1584	1607	AACAAGACGUGAUGACGUGACACU	:: : :::::: :::::::	AACAACAAGACAUCACUUCUUGUU	Cleavage		1
gma-miR4393b	SoNHX8	5.0	-1.0	1	24	202	225	UUGAAAAGGGACAGCAGAGAAGCC	:: ::::::: :.::: ::.:	UUCUCCUCUGCUUUUCCUCUUUAU	Cleavage		1
gma-miR4416c	SoNHX8	5.0	-1.0	1	21	484	504	CUGGGUGAGAGAAACACGUAU	: : :::::::::.: ::	AGUCUUUUUUCUCUCAUCAAG	Cleavage		1
gma-miR482c-5p	SoNHX8	5.0	-1.0	1	23	963	985	AUUUGUGGGAAUGGGCUGAUUGG	.:..::..:::::... :::	UUUGUUGGCUUAUUCCUGUCAAU	Cleavage		1
gma-miR5030	SoNHX8	4.5	-1.0	1	22	2258	2279	AGAACAAUUUGUGUUUUACCGG	::.:::..:::::: :: :	UUAGUGAAAUGCAAAUUUUUAU	Cleavage		1
gma-miR9726	SoNHX8	3.5	-1.0	1	22	1017	1038	UAUAGGCAUUAUUUUUUUCUUC	.::::.::::::::.: .:.	AUGGAAAGAAAUAAUGUCAGUG	Cleavage		1
gma-miR9730	SoNHX8	5.0	-1.0	1	22	1542	1563	CGAUUGCUGUCAUAACUGCUGC	: :::::.:::. ::::: :	AAAACAGUUGUGAUUGCAAUAG	Cleavage		1
gra-miR530a	SoNHX8	5.0	-1.0	1	21	645	665	AGGUGCAGAUGCAGUUGCAGG	.::: :.::. :::::: ::	GUUGCCAUUGUCUCUGCAACU	Translation		2
gra-miR530a	SoNHX8	5.0	-1.0	1	21	669	689	AGGUGCAGAUGCAGUUGCAGG	:: :.:::::.::::. :	GGUGGCAUUGCAUUUGCAUGU	Cleavage		2
gra-miR7494b	SoNHX8	4.0	-1.0	1	23	200	222	AGAGGGAGAAGCAGAAGAGAAUA	: ::::: :::::::.:::. .:	UCUUCUCCUCUGCUUUUCCUCUU	Cleavage		1
gra-miR7504e	SoNHX8	5.0	-1.0	1	24	1628	1651	AGGAGAAAAAAAUCUGAUUUGUCA	::. .:::. : :::: ::::.::	UGGGGAAUUUGCUUUUGUUCUUCU	Cleavage		1
gra-miR7504f	SoNHX8	5.0	-1.0	1	24	1628	1651	AGGAGAAAAAAAUCUGAUUUGUCA	::. .:::. : :::: ::::.::	UGGGGAAUUUGCUUUUGUUCUUCU	Cleavage		1
gra-miR8655	SoNHX8	3.0	-1.0	1	21	2147	2167	AUAUGUUCUGAUUAUAUCUGU	.::::::::::.:::::	AGUUGUAUAAUCAGAGCAUAU	Cleavage		1
gra-miR8657a	SoNHX8	5.0	-1.0	1	24	282	305	UGUAGUAAUUGUAGAAGUUCAGGG	.::::::: : ::::::.	CUCACUGCUUCUACCAAUACUACG	Translation		1
gra-miR8657b	SoNHX8	5.0	-1.0	1	24	282	305	UGUAGUAAUUGUAGAAGUUCAGGG	.::::::: : ::::::.	CUCACUGCUUCUACCAAUACUACG	Translation		1
gra-miR8657c	SoNHX8	5.0	-1.0	1	24	282	305	UGUAGUAAUUGUAGAAGUUCAGGG	.::::::: : ::::::.	CUCACUGCUUCUACCAAUACUACG	Translation		1
gra-miR8657d	SoNHX8	5.0	-1.0	1	24	282	305	UGUAGUAAUUGUAGAAGUUCAGGG	.::::::: : ::::::.	CUCACUGCUUCUACCAAUACUACG	Translation		1
gra-miR8657e	SoNHX8	5.0	-1.0	1	24	282	305	UGUAGUAAUUGUAGAAGUUCAGGG	.::::::: : ::::::.	CUCACUGCUUCUACCAAUACUACG	Translation		1
gra-miR8713	SoNHX8	4.0	-1.0	1	24	1529	1552	AUGACUGUUUUAAUGAAGAUUGCG	:..::. :::: ::::::::..:	AGUGAUUAUCAUAAAAACAGUUGU	Cleavage		1
gra-miR8751a	SoNHX8	5.0	-1.0	1	24	220	243	UGAAAUUUGUAGAGACAAAACGCU	: : :::::..::: :::.	CUUUAUCUAUCUCUGUAAACUUCG	Cleavage		1
gra-miR8753	SoNHX8	5.0	-1.0	1	21	1058	1078	UGCCAAAUCAGGGAAGCGAAA	: :.: ::::::::: :::	UAUUGGAACCCUGAUUUUGCA	Cleavage		1
gra-miR8777	SoNHX8	5.0	-1.0	1	20	1047	1066	UUUCCAAUAGAAGAAUGACA	:::: .: :::::::::	GGUCAAGUUACUAUUGGAAC	Translation		1
gra-miR8783	SoNHX8	4.0	-1.0	1	21	2002	2022	UUUGUACGUGGCGGGAGAUAU	: :::::::..::::.:: :	UUUUCUCCCGUUACGUGCAUA	Cleavage		1
hbr-miR9387	SoNHX8	5.0	-1.0	1	19	2026	2044	GAACACAAUUAUAGGAAUC	::. :::::: ::::::	UUUUUGUAUAAUAGUGUUC	Cleavage		1
hme-miR-276	SoNHX8	5.0	-1.0	1	22	6	27	AGCGAGGUAUAGAGUUCCUACG	:::::.: :::.:.:.:.	GAAAGGAAUUAUAUGCUUUGUG	Cleavage		1
hme-miR-998	SoNHX8	5.0	-1.0	1	22	924	945	UAGCACCAUGGGAUUCAGCUCA	:::: ::. ..::::::::	ACAGCUUCAUUAUGUGGUGCUA	Translation		1
hvu-miR6182	SoNHX8	5.0	-1.0	1	22	33	55	UGAGUGUGUGAUGG-AUGGCUUU	: : .::: :.:::.:::::::.	ACACUCAUACUAUCGCACACUCG	Cleavage		1
hvu-miR6196	SoNHX8	5.0	-1.0	1	21	191	211	AGGACGAGGAGAUGGAGAGGA	.:::: ::::.::: ::.	CAUUCUCGAUCUUCUCCUCUG	Cleavage		1
lja-miR7526a	SoNHX8	4.5	-1.0	1	21	533	553	AUCAAGGUAGCUGUAACUUCC	::.: :::: :::: :::::	UGAGGAUACACCUACGUUGAU	Translation		1
lja-miR7526b	SoNHX8	4.5	-1.0	1	21	533	553	AUCAAGGUAGCUGUAACUUCC	::.: :::: :::: :::::	UGAGGAUACACCUACGUUGAU	Translation		1
lja-miR7526c	SoNHX8	4.5	-1.0	1	21	533	553	AUCAAGGUAGCUGUAACUUCC	::.: :::: :::: :::::	UGAGGAUACACCUACGUUGAU	Translation		1
lja-miR7526d	SoNHX8	4.5	-1.0	1	21	533	553	AUCAAGGUAGCUGUAACUUCC	::.: :::: :::: :::::	UGAGGAUACACCUACGUUGAU	Translation		1
lja-miR7526e	SoNHX8	4.5	-1.0	1	21	533	553	AUCAAGGUAGCUGUAACUUCC	::.: :::: :::: :::::	UGAGGAUACACCUACGUUGAU	Translation		1
lja-miR7526f	SoNHX8	4.5	-1.0	1	21	533	553	AUCAAGGUAGCUGUAACUUCC	::.: :::: :::: :::::	UGAGGAUACACCUACGUUGAU	Translation		1
lja-miR7526g	SoNHX8	4.5	-1.0	1	21	533	553	AUCAAGGUAGCUGUAACUUCC	::.: :::: :::: :::::	UGAGGAUACACCUACGUUGAU	Translation		1
lja-miR7526h	SoNHX8	4.5	-1.0	1	21	533	553	AUCAAGGUAGCUGUAACUUCC	::.: :::: :::: :::::	UGAGGAUACACCUACGUUGAU	Translation		1
lja-miR7539	SoNHX8	4.5	-1.0	1	21	1436	1456	UCGAGAGAGAGAGCGACGAGG	:.:.: :::::: :.:::::	CUUUGCCGCUCUGUUUCUCGC	Cleavage		1
mdm-miR1511	SoNHX8	5.0	-1.0	1	21	624	644	ACCUAGCUCUGAUACCAUGAA	:: ::::::::::.: :	AGAUUGAUAUCAGAGCUGGUU	Cleavage		1
mdm-miR164a	SoNHX8	5.0	-1.0	1	21	199	219	UGGAGAAGCAGGGCACAUGCC	: : : :.::::::.:::	AUCUUCUCCUCUGCUUUUCCU	Cleavage		1
mdm-miR171o	SoNHX8	4.0	-1.0	1	21	1491	1511	UGGGAUGUUGGUAUGGUUCAA	: :::.:::....::::...:	UGGAAUCAUGUUGACAUUUUA	Cleavage		1
mdm-miR477a	SoNHX8	5.0	-1.0	1	21	1005	1025	ACUCUCCCUCAAGAGCUUCUC	::::.:.:::: ::: ::	UUGAAGUUUUUGAUGGAAAGA	Cleavage		1
mdm-miR7122a	SoNHX8	4.0	-1.0	1	22	2015	2036	UUAUACAGAGAAAUCACGGUCG	:: : : ::::.:.:::::::	CGUGCAUAAUUUUUUUGUAUAA	Cleavage		1
mdm-miR7122b	SoNHX8	4.0	-1.0	1	22	2015	2036	UUAUACAGAGAAAUCACGGUCG	:: : : ::::.:.:::::::	CGUGCAUAAUUUUUUUGUAUAA	Cleavage		1
mdm-miR7127a	SoNHX8	5.0	-1.0	1	21	1901	1921	AUACUCAUCGAAUUUGUCAUA	: :::::::::.:: :::.	UCUGACAAAUUUGAGAAGUGA	Cleavage		1
mdm-miR7127b	SoNHX8	5.0	-1.0	1	21	1901	1921	AUACUCAUCGAAUUUGUCAUA	: :::::::::.:: :::.	UCUGACAAAUUUGAGAAGUGA	Cleavage		1
mes-miR164d	SoNHX8	5.0	-1.0	1	21	199	219	UGGAGAAGCAGGGCACAUGCU	: : : : :.::::::.:::	AUCUUCUCCUCUGCUUUUCCU	Cleavage		1
mtr-miR164d	SoNHX8	5.0	-1.0	1	21	199	219	UGGAGAAGCAGGGCACAUGCU	: : : : :.::::::.:::	AUCUUCUCCUCUGCUUUUCCU	Cleavage		1
mtr-miR2585a	SoNHX8	4.0	-1.0	1	22	1755	1776	CAGGAUUAGCGAUUACAGGGAC	: :::: :.:::.: :::.::	AUACCUGCAGUCGUUCAUCUUG	Cleavage		1
mtr-miR2585b	SoNHX8	4.0	-1.0	1	22	1755	1776	CAGGAUUAGCGAUUACAGGGAC	: :::: :.:::.: :::.::	AUACCUGCAGUCGUUCAUCUUG	Cleavage		1
mtr-miR2585c	SoNHX8	4.0	-1.0	1	22	1755	1776	CAGGAUUAGCGAUUACAGGGAC	: :::: :.:::.: :::.::	AUACCUGCAGUCGUUCAUCUUG	Cleavage		1
mtr-miR2585d	SoNHX8	4.0	-1.0	1	22	1755	1776	CAGGAUUAGCGAUUACAGGGAC	: :::: :.:::.: :::.::	AUACCUGCAGUCGUUCAUCUUG	Cleavage		1
mtr-miR2619b-5p	SoNHX8	4.5	-1.0	1	21	2147	2167	AUAUGUUUUGAUUCUUUGGCA	:... : :::::.:.:::::	AGUUGUAUAAUCAGAGCAUAU	Cleavage		1
mtr-miR2665	SoNHX8	4.5	-1.0	1	21	1338	1358	UGAUUUCAGGUCAAGAAUUGA	.:: :::::: :::..:::	CUAAGUCUUGAGCUGGGAUCC	Translation		1
mtr-miR5213-5p	SoNHX8	5.0	-1.0	1	22	525	546	UACGUGUGUCUUCACCUCUGAA	..:: :::.::.:::: ::	AAUGGACCUGAGGAUACACCUA	Cleavage		1
mtr-miR5240	SoNHX8	5.0	-1.0	1	21	2012	2032	UUGAAAAAAUUGUGGAUUUGA	:.: .: ::.::::::::..	UUACGUGCAUAAUUUUUUUGU	Cleavage		1
mtr-miR5259	SoNHX8	4.5	-1.0	1	21	1115	1135	CAAGGGGUAUUGCGGAGGAUA	:.::::. ::..::::.:: :	UGUCCUUGGCGGUACCUCUGG	Cleavage		1
mtr-miR5290	SoNHX8	5.0	-1.0	1	24	483	506	AAUUUGGAGAGAGAUAGACACAUA	:.: :::::: .:::.::	AAGUCUUUUUUCUCUCAUCAAGUU	Cleavage		1
mtr-miR5557-5p	SoNHX8	5.0	-1.0	1	21	1300	1320	AACAAGUACUAAGGAAGCACA	: ::::: :::. :.:::: :	UCUGCUUGCUUGUUGCUUGGU	Cleavage		1
mtr-miR7698-5p	SoNHX8	4.5	-1.0	1	21	1003	1023	UUUUCAUCAAAGUUUUCUGGA	::. :::. .:::::::.:::	UCUUGAAGUUUUUGAUGGAAA	Cleavage		1
nta-miR164c	SoNHX8	5.0	-1.0	1	21	199	219	UGGAGAAGCAGGGCACAUGCU	: : : : :.::::::.:::	AUCUUCUCCUCUGCUUUUCCU	Cleavage		1
nta-miR477b	SoNHX8	4.5	-1.0	1	21	1005	1025	UCUCUCCCUCAAGGGCUUCUC	::::...:::: ::: :::	UUGAAGUUUUUGAUGGAAAGA	Cleavage		1
osa-miR169f.2	SoNHX8	4.0	-1.0	1	21	1630	1650	UGAGGACAAGAGCUGAUUCGG	::::. :::.::::.::.	GGGAAUUUGCUUUUGUUCUUC	Cleavage		1
osa-miR1854-5p	SoNHX8	5.0	-1.0	1	21	294	315	UGGUGAAAUUUGUAG-AUUGGA	::::: ::::.:::: .::.:	ACCAAUACUACGAAUUCUACUA	Cleavage		1
osa-miR1863a	SoNHX8	4.5	-1.0	1	24	617	640	AGCUCUGAUACCAUGUUAGAUUAG	.::. :: ::::::::::	AGACCUUAGAUUGAUAUCAGAGCU	Translation		1
osa-miR1863b	SoNHX8	4.0	-1.0	1	24	617	640	AGCUCUGAUACCAUGUUAACUGUU	:::. :: ::::::::::	AGACCUUAGAUUGAUAUCAGAGCU	Translation		1
osa-miR1873	SoNHX8	5.0	-1.0	1	24	1481	1504	UCAACAUGGUAUCAGAGCUGGAAG	::.::. :.::::::::	UCAAUUCCUUUGGAAUCAUGUUGA	Translation		1
osa-miR1874-3p	SoNHX8	5.0	-1.0	1	24	531	554	UAUGGAUGGAGGUGUAACCCGAUG	:: ::::::: :.:. :::	CCUGAGGAUACACCUACGUUGAUA	Cleavage		1
osa-miR437	SoNHX8	5.0	-1.0	1	21	799	819	AAAGUUAGAGAAGUUUGACUU	::.: :.:::::: :.::	GUGUUAUAUUUCUCUUAUUUG	Cleavage		1
osa-miR530-3p	SoNHX8	4.5	-1.0	1	21	645	665	AGGUGCAGAGGCAGAUGCAAC	::::: .::.::::::: ::	GUUGCCAUUGUCUCUGCAACU	Cleavage		1
osa-miR5528	SoNHX8	5.0	-1.0	1	21	944	964	AAGACGGUUUUAGAUGUUGCC	::: :::.::. .:::::	UAAAACUUCUGAAGGUGUCUU	Cleavage		1
osa-miR5804	SoNHX8	5.0	-1.0	1	21	835	855	UGCGAAGUAGAGAUGCCGACU	:: :::::: .::::::.	UCUCUGCAUCUAAGCUUCGCG	Translation		1
osa-miR815a	SoNHX8	5.0	-1.0	1	21	1169	1189	AAGGGGAUUGAGGAGAUUGGG	... :: :.:.:.::.::::	GUUGCUCACUUUAGUCUCCUU	Cleavage		1
osa-miR815b	SoNHX8	5.0	-1.0	1	21	1169	1189	AAGGGGAUUGAGGAGAUUGGG	... :: :.:.:.::.::::	GUUGCUCACUUUAGUCUCCUU	Cleavage		1
osa-miR815c	SoNHX8	5.0	-1.0	1	21	1169	1189	AAGGGGAUUGAGGAGAUUGGG	... :: :.:.:.::.::::	GUUGCUCACUUUAGUCUCCUU	Cleavage		1
pab-miR1863	SoNHX8	4.5	-1.0	1	22	619	640	AGCUCUGAUACCAUGUUAGAUU	.::. :: ::::::::::	ACCUUAGAUUGAUAUCAGAGCU	Translation		1
pde-miR1312	SoNHX8	4.5	-1.0	1	22	643	664	UUUGGAGAGAAAAUGGCGACAU	:::.:::::: ::::: :::	UUGUUGCCAUUGUCUCUGCAAC	Translation		1
ppt-miR1079-3p	SoNHX8	5.0	-1.0	1	22	862	883	ACCAAAAGAAUAGCUAUGUGGU	:..::::::::::: ::	GAAAUGUAGCUAUUCUUGGGGG	Cleavage		1
ppt-miR1215	SoNHX8	4.5	-1.0	1	21	2037	2057	UCAUUGCAAAACUGUAUACGA	: ::.: :: :::::.::::	UAGUGUUCAUUUUUGUAAUGU	Cleavage		1
ppt-miR1222a	SoNHX8	5.0	-1.0	1	21	1125	1145	UUGAAGGAGUUCAUUGGUAUA	.:::: ::.. :.::::::	GGUACCUCUGGGAUUCUUCAA	Cleavage		2
ppt-miR1222a	SoNHX8	5.0	-1.0	1	21	1263	1283	UUGAAGGAGUUCAUUGGUAUA	: :: ::::::::.. :::.	CAGACAAAUGAACUUUAUCAG	Cleavage		2
ppt-miR1222b	SoNHX8	4.5	-1.0	1	21	1263	1283	CUGAAGGAGUUCAUUGGUACA	:: ::::::::.. ::::	CAGACAAAUGAACUUUAUCAG	Cleavage		1
ppt-miR1222c	SoNHX8	4.5	-1.0	1	21	1263	1283	CUGAAGGAGUUCAUUGGUACA	:: ::::::::.. ::::	CAGACAAAUGAACUUUAUCAG	Cleavage		1
ppt-miR1222e	SoNHX8	4.0	-1.0	1	21	1125	1145	UUGAAGGAGUUCAGUGGUACA	::::: :::.. :.::::::	GGUACCUCUGGGAUUCUUCAA	Cleavage		1
ppt-miR477a-5p	SoNHX8	5.0	-1.0	1	20	1005	1024	CUCUCCCUCAAAGGCUUCCA	: ::::..::::: ::: ::	UUGAAGUUUUUGAUGGAAAG	Cleavage		1
ppt-miR477b	SoNHX8	5.0	-1.0	1	20	1005	1024	CUCUCCCUCAAAGGCUUCCA	: ::::..::::: ::: ::	UUGAAGUUUUUGAUGGAAAG	Cleavage		1
ppt-miR477c	SoNHX8	5.0	-1.0	1	20	1005	1024	CUCUCCCUCAAAGGCUUCCA	: ::::..::::: ::: ::	UUGAAGUUUUUGAUGGAAAG	Cleavage		1
ppt-miR477d	SoNHX8	5.0	-1.0	1	20	1005	1024	CUCUCCCUCAAAGGCUUCCA	: ::::..::::: ::: ::	UUGAAGUUUUUGAUGGAAAG	Cleavage		1
ppt-miR477e	SoNHX8	5.0	-1.0	1	20	1005	1024	CUCUCCCUCAAAGGCUUCCA	: ::::..::::: ::: ::	UUGAAGUUUUUGAUGGAAAG	Cleavage		1
ppt-miR477h	SoNHX8	5.0	-1.0	1	19	1005	1023	UCUCCCUCAAAGGCUUCCA	: ::::..::::: ::: :	UUGAAGUUUUUGAUGGAAA	Cleavage		1
pta-miR1312	SoNHX8	4.5	-1.0	1	22	643	664	UUUGGAGAGAAAAUGGCGACAU	:::.:::::: ::::: :::	UUGUUGCCAUUGUCUCUGCAAC	Translation		1
ptc-miR164f	SoNHX8	5.0	-1.0	1	21	199	219	UGGAGAAGCAGGGCACAUGCU	: : : : :.::::::.:::	AUCUUCUCCUCUGCUUUUCCU	Cleavage		1
ptc-miR476a	SoNHX8	5.0	-1.0	1	21	1826	1846	UAGUAAUCCUUCUUUGCAAAG	:::::::.::: : :::.	GAGUGCAAAGGAGGUUGACUG	Cleavage		1
ptc-miR6427-3p	SoNHX8	4.0	-1.0	1	21	2032	2052	GUGGGAAUGAACAUUAUGAGA	: : :::.::::::::.....	UAUAAUAGUGUUCAUUUUUGU	Cleavage		1
ptc-miR7821	SoNHX8	5.0	-1.0	1	21	263	283	AGAUGGGCAUCGGCAUUGUGA	::::: :::::.. ::::	UAUCAAUGGCGAUGUUAAUCU	Cleavage		1
ptc-miR7828	SoNHX8	4.5	-1.0	1	21	971	991	GAUGACAUGGACACCAAAAUC	: :: :::: ::::::::	CUUAUUCCUGUCAAUGUCAUC	Cleavage		1
ptc-miR7831	SoNHX8	4.5	-1.0	1	21	826	846	UACAUGUAGAGACCACCAAAC	: :::: : :::::.::: ::	GCUUGGAGUUCUCUGCAUCUA	Cleavage		1
rco-miR164d	SoNHX8	5.0	-1.0	1	21	199	219	UGGAGAAGCAGGGCACAUGCU	: : : : :.::::::.:::	AUCUUCUCCUCUGCUUUUCCU	Cleavage		1
rgl-miR5139	SoNHX8	5.0	-1.0	1	19	628	646	AAACCUGGCUCUGAUACCA	:: :::::::::..: : :	UGAUAUCAGAGCUGGUUGU	Cleavage		1
sbi-miR437a	SoNHX8	5.0	-1.0	1	21	799	819	AAAGUUAGAGAAGUUUGACUU	::.: :.:::::: :.::	GUGUUAUAUUUCUCUUAUUUG	Cleavage		1
sbi-miR437b	SoNHX8	5.0	-1.0	1	21	799	819	AAAGUUAGAGAAGUUUGACUU	::.: :.:::::: :.::	GUGUUAUAUUUCUCUUAUUUG	Cleavage		1
sbi-miR437c	SoNHX8	5.0	-1.0	1	21	799	819	AAAGUUAGAGAAGUUUGACUU	::.: :.:::::: :.::	GUGUUAUAUUUCUCUUAUUUG	Cleavage		1
sbi-miR437d	SoNHX8	5.0	-1.0	1	21	799	819	AAAGUUAGAGAAGUUUGACUU	::.: :.:::::: :.::	GUGUUAUAUUUCUCUUAUUUG	Cleavage		1
sbi-miR437e	SoNHX8	5.0	-1.0	1	21	799	819	AAAGUUAGAGAAGUUUGACUU	::.: :.:::::: :.::	GUGUUAUAUUUCUCUUAUUUG	Cleavage		1
sbi-miR437f	SoNHX8	5.0	-1.0	1	21	799	819	AAAGUUAGAGAAGUUUGACUU	::.: :.:::::: :.::	GUGUUAUAUUUCUCUUAUUUG	Cleavage		1
sbi-miR437g	SoNHX8	5.0	-1.0	1	21	799	819	AAAGUUAGAGAAGUUUGACUU	::.: :.:::::: :.::	GUGUUAUAUUUCUCUUAUUUG	Cleavage		1
sbi-miR437i	SoNHX8	5.0	-1.0	1	21	799	819	AAAGUUAGAGAAGUUUGACUU	::.: :.:::::: :.::	GUGUUAUAUUUCUCUUAUUUG	Cleavage		1
sbi-miR437j	SoNHX8	5.0	-1.0	1	21	799	819	AAAGUUAGAGAAGUUUGACUU	::.: :.:::::: :.::	GUGUUAUAUUUCUCUUAUUUG	Cleavage		1
sbi-miR437k	SoNHX8	5.0	-1.0	1	21	799	819	AAAGUUAGAGAAGUUUGACUU	::.: :.:::::: :.::	GUGUUAUAUUUCUCUUAUUUG	Cleavage		1
sbi-miR437l	SoNHX8	5.0	-1.0	1	21	799	819	AAAGUUAGAGAAGUUUGACUU	::.: :.:::::: :.::	GUGUUAUAUUUCUCUUAUUUG	Cleavage		1
sbi-miR437m	SoNHX8	5.0	-1.0	1	21	799	819	AAAGUUAGAGAAGUUUGACUU	::.: :.:::::: :.::	GUGUUAUAUUUCUCUUAUUUG	Cleavage		1
sbi-miR437n	SoNHX8	5.0	-1.0	1	21	799	819	AAAGUUAGAGAAGUUUGACUU	::.: :.:::::: :.::	GUGUUAUAUUUCUCUUAUUUG	Cleavage		1
sbi-miR437o	SoNHX8	5.0	-1.0	1	21	799	819	AAAGUUAGAGAAGUUUGACUU	::.: :.:::::: :.::	GUGUUAUAUUUCUCUUAUUUG	Cleavage		1
sbi-miR437p	SoNHX8	5.0	-1.0	1	21	799	819	AAAGUUAGAGAAGUUUGACUU	::.: :.:::::: :.::	GUGUUAUAUUUCUCUUAUUUG	Cleavage		1
sbi-miR437q	SoNHX8	5.0	-1.0	1	21	799	819	AAAGUUAGAGAAGUUUGACUU	::.: :.:::::: :.::	GUGUUAUAUUUCUCUUAUUUG	Cleavage		1
sbi-miR437r	SoNHX8	5.0	-1.0	1	21	799	819	AAAGUUAGAGAAGUUUGACUU	::.: :.:::::: :.::	GUGUUAUAUUUCUCUUAUUUG	Cleavage		1
sbi-miR437s	SoNHX8	5.0	-1.0	1	21	799	819	AAAGUUAGAGAAGUUUGACUU	::.: :.:::::: :.::	GUGUUAUAUUUCUCUUAUUUG	Cleavage		1
sbi-miR437t	SoNHX8	5.0	-1.0	1	21	799	819	AAAGUUAGAGAAGUUUGACUU	::.: :.:::::: :.::	GUGUUAUAUUUCUCUUAUUUG	Cleavage		1
sbi-miR437u	SoNHX8	5.0	-1.0	1	21	799	819	AAAGUUAGAGAAGUUUGACUU	::.: :.:::::: :.::	GUGUUAUAUUUCUCUUAUUUG	Cleavage		1
sbi-miR437v	SoNHX8	5.0	-1.0	1	21	799	819	AAAGUUAGAGAAGUUUGACUU	::.: :.:::::: :.::	GUGUUAUAUUUCUCUUAUUUG	Cleavage		1
sbi-miR437w	SoNHX8	5.0	-1.0	1	21	799	819	AAAGUUAGAGAAGUUUGACUU	::.: :.:::::: :.::	GUGUUAUAUUUCUCUUAUUUG	Cleavage		1
sbi-miR6225-3p	SoNHX8	5.0	-1.0	1	24	734	757	GAAACGAAUCUUUUAAGUCUAAUU	:::.::: :..:.:.:::: ::.	UAUUGGACCUGGAGGGUUCGGUUU	Cleavage		1
sbi-miR6234a-5p	SoNHX8	4.5	-1.0	1	24	1618	1641	AAGUGUGUUCCUCUAUUUGACGCU	::::: :.::::. ..:::	UGGCACAAAUUGGGGAAUUUGCUU	Cleavage		1
sbi-miR6234b-5p	SoNHX8	4.5	-1.0	1	24	1618	1641	AAGUGUGUUCCUCUAUUUGACGCU	::::: :.::::. ..:::	UGGCACAAAUUGGGGAAUUUGCUU	Cleavage		1
sly-miR5303	SoNHX8	5.0	-1.0	1	21	1128	1148	UUUUUGAAGAGUUCGAGCAAC	:: :.:.:::::::..:	ACCUCUGGGAUUCUUCAAGGA	Cleavage		1
smo-miR1097	SoNHX8	4.5	-1.0	1	21	139	159	UAGCCAUUGUUGUUGUUGGAA	: :: :..:::::::::: :	GUGCACCGGCAACAAUGGCGA	Cleavage		1
smo-miR1099	SoNHX8	3.5	-1.0	1	21	1727	1747	UAUAGCAAUGGUGUUUUUGUC	:...: ::::::::::::.:	GGUGACAACACCAUUGCUGUU	Cleavage		1
ssp-miR437a	SoNHX8	5.0	-1.0	1	21	799	819	AAAGUUAGAGAAGUUUGACUU	::.: :.:::::: :.::	GUGUUAUAUUUCUCUUAUUUG	Cleavage		1
ssp-miR437c	SoNHX8	5.0	-1.0	1	21	799	819	AAAGUUAGAGAAGUCUGACUU	::.: :.:::::: :.::	GUGUUAUAUUUCUCUUAUUUG	Cleavage		1
stu-miR164-5p	SoNHX8	5.0	-1.0	1	21	199	219	UGGAGAAGCAGGGCACAUGCU	: : : : :.::::::.:::	AUCUUCUCCUCUGCUUUUCCU	Cleavage		1
stu-miR172c-5p	SoNHX8	5.0	-1.0	1	19	2233	2251	AGCAUCUUCAAGAUUCACA	: :: :::::::: :: ::	UUUGUAUCUUGAAUAUCCU	Cleavage		1
stu-miR319-3p	SoNHX8	5.0	-1.0	1	21	2095	2115	UUGGACUGAAGGGUUCCCUUC	: ::....:::.:::..:.	AUAUGGGGUUCUUUAGUUUAG	Cleavage		1
stu-miR477b-5p	SoNHX8	5.0	-1.0	1	21	1005	1025	ACUCUCCCUCAAAGGCUUCUG	::::..::::: ::: ::	UUGAAGUUUUUGAUGGAAAGA	Cleavage		1
stu-miR482e-5p	SoNHX8	5.0	-1.0	1	21	1856	1877	AGUGG-GUGGUGUGGUAAGAUU	: ::::.::::::..: :::.:	ACUCUUGCCACACUGCGCCAUU	Cleavage		1
stu-miR5303a	SoNHX8	4.5	-1.0	1	24	1124	1147	UUUUGGAGAAUCCGACACGCACCC	::: : : : :::::::.:::..	CGGUACCUCUGGGAUUCUUCAAGG	Cleavage		1
stu-miR5303b	SoNHX8	4.5	-1.0	1	24	1124	1147	UUUUGGAGAAUCCGACACGCACCC	::: : : : :::::::.:::..	CGGUACCUCUGGGAUUCUUCAAGG	Cleavage		1
stu-miR5303c	SoNHX8	4.5	-1.0	1	24	1124	1147	UUUUGGAGAAUCCGACACGCACCC	::: : : : :::::::.:::..	CGGUACCUCUGGGAUUCUUCAAGG	Cleavage		1
stu-miR5303d	SoNHX8	4.5	-1.0	1	24	1124	1147	UUUUGGAGAAUCCGACACGCACCC	::: : : : :::::::.:::..	CGGUACCUCUGGGAUUCUUCAAGG	Cleavage		1
stu-miR8007a-3p	SoNHX8	4.5	-1.0	1	24	2262	2285	CGAAAAAUGAAAAGUGCCACAUAA	:: : ::::.:::::::	UGAAAUGCAAAUUUUUAUUUUUCA	Cleavage		1
stu-miR8007b-3p	SoNHX8	4.5	-1.0	1	24	2262	2285	CGAAAAAUGAAAAGUACCACAUAA	:: : ::::.:::::::	UGAAAUGCAAAUUUUUAUUUUUCA	Cleavage		1
tae-miR1118	SoNHX8	4.5	-1.0	1	23	2039	2061	CACUACAUUAUGGAAUGGAGGGA	.:: ::...:::::::::	GUGUUCAUUUUUGUAAUGUAGUA	Cleavage		1
tae-miR1124	SoNHX8	4.5	-1.0	1	22	2223	2244	GCAGGACGUGAAGAGCGAGUCC	:::::::::... ::.::	UUUCUCGCUCUUUGUAUCUUGA	Cleavage		1
tae-miR1129	SoNHX8	4.5	-1.0	1	24	1291	1314	CAGCGAGCCAGCGGAGACCGGCAG	: :. : :.::.::: :::.:.::	CGGUGGCUUUCUGCUUGCUUGUUG	Cleavage		1
tae-miR1137a	SoNHX8	4.0	-1.0	1	20	785	804	UAGUACAAAGUUGAGUCAUC	.::.:::::.:: ::..::	AGUGGCUCAAUUUGGUGUUA	Cleavage		1
tae-miR9673-5p	SoNHX8	5.0	-1.0	1	20	1092	1112	UAAG-AAGCAAAUAGCACAUG	.: ::.::::::::: ::::	GGUUUGUUAUUUGCUUUCUUA	Cleavage		1
tcc-miR164c	SoNHX8	5.0	-1.0	1	21	199	219	UGGAGAAGCAGGGCACAUGCU	: : : : :.::::::.:::	AUCUUCUCCUCUGCUUUUCCU	Cleavage		1
vvi-miR164b	SoNHX8	5.0	-1.0	1	21	199	219	UGGAGAAGCAGGGCACAUGCU	: : : : :.::::::.:::	AUCUUCUCCUCUGCUUUUCCU	Cleavage		1
vvi-miR3625-3p	SoNHX8	4.5	-1.0	1	21	1783	1803	CGGGAGAUGACUACUGGAAGC	:: :.::.::. :::::.:	UGUUGCGGUGGUUUUCUCCUG	Cleavage		1
vvi-miR3625-5p	SoNHX8	4.5	-1.0	1	21	430	450	UUCCAGCAGUCAUCUCCAAGG	..::::::: :..:::: ::.	UUUUGGAGACGGUUGCUAGAG	Cleavage		1
vvi-miR845a	SoNHX8	3.5	-1.0	1	21	621	641	UAGCUCUGAUACCAAUUGAUA	: .:::: ::::::::::.	CUUAGAUUGAUAUCAGAGCUG	Cleavage		1
vvi-miR845b	SoNHX8	3.5	-1.0	1	21	621	641	UAGCUCUGAUACCAAUUGAUA	: .:::: ::::::::::.	CUUAGAUUGAUAUCAGAGCUG	Cleavage		1
vvi-miR845c	SoNHX8	4.5	-1.0	1	21	621	641	AGGCUCUGAUACCAAUUGAUG	: : .:::: :::::::::.	CUUAGAUUGAUAUCAGAGCUG	Cleavage		1
vvi-miR845d	SoNHX8	4.0	-1.0	1	21	621	641	UGGCUCUGAUACCAAUUGAUG	: : .:::: :::::::::..	CUUAGAUUGAUAUCAGAGCUG	Cleavage		1
vvi-miR845e	SoNHX8	4.0	-1.0	1	21	621	641	UGGCUCUGAUACCAAUUGAUG	: : .:::: :::::::::..	CUUAGAUUGAUAUCAGAGCUG	Cleavage		1
zma-miR395k-5p	SoNHX8	4.5	-1.0	1	22	1003	1024	GUUUCCUUCAAGCACUUCACAU	:::::: .:::: :::::	UCUUGAAGUUUUUGAUGGAAAG	Cleavage		1
aau-miR168	SoNHX9	5.0	-1.0	1	24	2918	2941	AUUCAGUUGAUGCAAGGCGGGAUC	: :. : .:::::: ::::::.:	GUUUGCUUCUUGCAGAAACUGAGU	Translation		1
ahy-miR167-5p	SoNHX9	5.0	-1.0	1	21	3091	3111	UGAAGCUGCCAGCAUGAUCUU	:::: :::::::.. :::.:	AAGACAAUGCUGGUGACUUUA	Cleavage		1
ahy-miR3511-3p	SoNHX9	4.5	-1.0	1	21	620	640	UGUUACUAUGGCAUCUGGUAA	: .:.::.::.:: :::::..	UAGCUAGGUGUCAGAGUAAUG	Cleavage		1
ahy-miR3515	SoNHX9	5.0	-1.0	1	21	1827	1847	AAUGUAGAAAAUGAACGGUAU	:: .::::. ::::::.:::	AUCUCGUUUCUUUUCUGCAUC	Cleavage		1
aly-miR167a-5p	SoNHX9	5.0	-1.0	1	21	3091	3111	UGAAGCUGCCAGCAUGAUCUA	::: :::::::.. :::.:	AAGACAAUGCUGGUGACUUUA	Cleavage		1
aly-miR167b-5p	SoNHX9	5.0	-1.0	1	21	3091	3111	UGAAGCUGCCAGCAUGAUCUA	::: :::::::.. :::.:	AAGACAAUGCUGGUGACUUUA	Cleavage		1
aly-miR167d-5p	SoNHX9	5.0	-1.0	1	22	3090	3111	UGAAGCUGCCAGCAUGAUCUGG	: ::: :::::::.. :::.:	CAAGACAAUGCUGGUGACUUUA	Cleavage		1
aly-miR169b-3p	SoNHX9	5.0	-1.0	1	22	3168	3189	GGCAAGUUGUCCUUCGGCUACA	:.:.:::: ::.:::::	UGCUCCUGGAGGAGAAUUUGCC	Cleavage		1
aly-miR169n-3p	SoNHX9	5.0	-1.0	1	19	1311	1329	GGCAGUCUCUUUGGCUAUC	:: :::..:::::. ::..	GAAAGCUGAAGAGGAUGUU	Cleavage		1
aly-miR171c-5p	SoNHX9	5.0	-1.0	1	21	3577	3597	AGAUAUUGGUGCGGUUCAAUC	: ::: .:.::: ::::: ::	GCUUGCGCUGCAGCAAUAACU	Cleavage		1
aly-miR173a-3p	SoNHX9	4.5	-1.0	1	21	4044	4064	GAUUCUCUGUGCAAGUGGAAG	:. :::::.:.::: :::.	GGUUAACUUGUAUAGAAAAUU	Cleavage		1
aly-miR173b-3p	SoNHX9	4.5	-1.0	1	21	4044	4064	GAUUCUCUGUGCAAGUGGAAG	:. :::::.:.::: :::.	GGUUAACUUGUAUAGAAAAUU	Cleavage		1
aly-miR3440-3p	SoNHX9	5.0	-1.0	1	22	2259	2280	UGGAUUGGUCAAGAGAACCGCA	::: : : ::::::....::::	UGCUGGUAUCUUGAUUGGUCCA	Cleavage		1
aly-miR390a-5p	SoNHX9	5.0	-1.0	1	21	1888	1908	AAGCUCAGGAGGGAUAGCGCC	:::.:...:: ::.::::	GCGGCUGUUUUUCGUGGGCUU	Cleavage		1
aly-miR390b-3p	SoNHX9	5.0	-1.0	1	21	604	624	CGCUAUCCAUCCUGAGUUCCA	::..:..::: ::.::::	GAGAGUUUGGGAGGGGUAGCU	Cleavage		1
aly-miR390b-5p	SoNHX9	5.0	-1.0	1	21	1888	1908	AAGCUCAGGAGGGAUAGCGCC	:::.:...:: ::.::::	GCGGCUGUUUUUCGUGGGCUU	Cleavage		1
aly-miR398c-3p	SoNHX9	5.0	-1.0	1	23	3098	3120	UGUGUUAACUCAGGUCACCCCUG	::::::.: ::::...: :	UGCUGGUGACUUUAGUUGGUAGA	Translation		1
aly-miR835-3p	SoNHX9	5.0	-1.0	1	21	2984	3004	UGAAGAAGAUACGCAAGAAAG	.: :.::: :: :.:::::::	UUCUUUUGGGUCUUUUCUUCA	Translation		1
aly-miR837-5p	SoNHX9	5.0	-1.0	1	21	1677	1697	CAUUGUUUCUUGUUUUUUUCA	: ::.::.:.:.::::. ::	UAAAGAAGAUAGGAAAUCAUA	Cleavage		1
aly-miR838-3p	SoNHX9	3.5	-1.0	1	21	765	785	UUUUCUUCUUCUUCUUGCACA	:: : :.:::::::::::..:	UGAGAAGGAAGAAGAAGAGGA	Cleavage		2
aly-miR838-3p	SoNHX9	4.5	-1.0	1	21	1251	1271	UUUUCUUCUUCUUCUUGCACA	: ::.:::::.: :::.:.	GCUACAGGAAGAGGUAGAGAG	Cleavage		2
aqc-miR168	SoNHX9	4.5	-1.0	1	21	3851	3871	UGGCUUAGUGCAGCUCGGGGA	:.::::::..: ::::.:	UGACUGAGCUGUGCGAAGCUA	Cleavage		1
aqc-miR477f	SoNHX9	5.0	-1.0	1	20	686	705	CUCUCCUUCAAAGGCUUCUA	: ::: .: :::::::::	GAAAAGAUUCUGAAGGAGAA	Translation		1
ata-miR167a-5p	SoNHX9	5.0	-1.0	1	21	3091	3111	UGAAGCUGCCAGCAUGAUCUA	::: :::::::.. :::.:	AAGACAAUGCUGGUGACUUUA	Cleavage		1
ata-miR167b-5p	SoNHX9	5.0	-1.0	1	22	3090	3111	UGAAGCUGCCAGCAUGAUCUGA	::: :::::::.. :::.:	CAAGACAAUGCUGGUGACUUUA	Cleavage		1
ata-miR167c-5p	SoNHX9	5.0	-1.0	1	21	3091	3111	UGAAGCUGCCAGCAUGAUCUA	::: :::::::.. :::.:	AAGACAAUGCUGGUGACUUUA	Cleavage		1
ata-miR167d-5p	SoNHX9	5.0	-1.0	1	22	3090	3111	UGAAGCUGCCAGCAUGAUCUGA	::: :::::::.. :::.:	CAAGACAAUGCUGGUGACUUUA	Cleavage		1
ata-miR167e-5p	SoNHX9	5.0	-1.0	1	21	3091	3111	UGAAGCUGCCAGCAUGAUCUA	::: :::::::.. :::.:	AAGACAAUGCUGGUGACUUUA	Cleavage		1
ata-miR167f-5p	SoNHX9	5.0	-1.0	1	22	3090	3111	UGAAGCUGCCAGCAUGAUCUGC	::: :::::::.. :::.:	CAAGACAAUGCUGGUGACUUUA	Cleavage		1
ata-miR390-3p	SoNHX9	5.0	-1.0	1	20	605	624	CGCUAUCUAUCCUGAGCUCC	:::.:..::: .:.::::	AGAGUUUGGGAGGGGUAGCU	Cleavage		1
ata-miR390-5p	SoNHX9	5.0	-1.0	1	21	1888	1908	AAGCUCAGGAGGGAUAGCGCC	:::.:...:: ::.::::	GCGGCUGUUUUUCGUGGGCUU	Cleavage		1
ata-miR395d-5p	SoNHX9	5.0	-1.0	1	22	459	480	AGUUCCCUUCAAGCACUUUACG	.::: . :::::::::.:	AAAGAAGAAUGUGAAGGGAAUU	Cleavage		1
ata-miR5181-3p	SoNHX9	4.5	-1.0	1	21	233	253	CACUUAUUUUGGACCGGAGGG	::.::::: : :::::::	UGCUUCGGUCAACAAUAAGUC	Translation		1
ata-miR6201-3p	SoNHX9	4.5	-1.0	1	21	3728	3748	GUACGAGUGUCUCAGGGCCAA	::: ::::::::::.: : ::	UUGUCCCUGAGACAUUGGAAC	Cleavage		1
ata-miR9863a-5p	SoNHX9	5.0	-1.0	1	21	3412	3432	UGUUAUGAUCUGCUUCUCAUC	.:: :.. :::::::::.:	CGUGUGGGCCAGAUCAUAGCU	Cleavage		1
ata-miR9863b-5p	SoNHX9	5.0	-1.0	1	21	3412	3432	UGUUAUGAUCUGCUUCUCAUC	.:: :.. :::::::::.:	CGUGUGGGCCAGAUCAUAGCU	Cleavage		1
ath-miR167a-5p	SoNHX9	5.0	-1.0	1	21	3091	3111	UGAAGCUGCCAGCAUGAUCUA	::: :::::::.. :::.:	AAGACAAUGCUGGUGACUUUA	Cleavage		1
ath-miR167b	SoNHX9	5.0	-1.0	1	21	3091	3111	UGAAGCUGCCAGCAUGAUCUA	::: :::::::.. :::.:	AAGACAAUGCUGGUGACUUUA	Cleavage		1
ath-miR167d	SoNHX9	5.0	-1.0	1	22	3090	3111	UGAAGCUGCCAGCAUGAUCUGG	: ::: :::::::.. :::.:	CAAGACAAUGCUGGUGACUUUA	Cleavage		1
ath-miR169b-3p	SoNHX9	5.0	-1.0	1	22	3168	3189	GGCAAGUUGUCCUUCGGCUACA	:.:.:::: ::.:::::	UGCUCCUGGAGGAGAAUUUGCC	Cleavage		1
ath-miR171c-5p	SoNHX9	5.0	-1.0	1	21	3577	3597	AGAUAUUGGUGCGGUUCAAUC	: ::: .:.::: ::::: ::	GCUUGCGCUGCAGCAAUAACU	Cleavage		1
ath-miR1886.1	SoNHX9	5.0	-1.0	1	21	1821	1841	UGAGAGAAGUGAGAUGAAAUC	:: :::::::..::::.:.	GAAGUCAUCUCGUUUCUUUUC	Cleavage		1
ath-miR390a-5p	SoNHX9	5.0	-1.0	1	21	1888	1908	AAGCUCAGGAGGGAUAGCGCC	:::.:...:: ::.::::	GCGGCUGUUUUUCGUGGGCUU	Cleavage		1
ath-miR390b-3p	SoNHX9	5.0	-1.0	1	20	605	624	CGCUAUCCAUCCUGAGUUCC	::..:..::: ::.::::	AGAGUUUGGGAGGGGUAGCU	Cleavage		1
ath-miR390b-5p	SoNHX9	5.0	-1.0	1	21	1888	1908	AAGCUCAGGAGGGAUAGCGCC	:::.:...:: ::.::::	GCGGCUGUUUUUCGUGGGCUU	Cleavage		1
ath-miR5024-5p	SoNHX9	2.5	-1.0	1	22	2509	2530	AUGACAAGGCCAAGAUAUAACA	::. ::::::::::::::	GGGAAUGGCUUGGCCUUGUCAU	Cleavage		1
ath-miR5637	SoNHX9	5.0	-1.0	1	21	1962	1981	AAUGCGCAACUCUAUAUUUCC	:.:. : .::::::::.:::	UGGAGCA-GGAGUUGCGUAUU	Cleavage		1
ath-miR5642a	SoNHX9	4.5	-1.0	1	20	2548	2567	UCUCGCGCUUGUACGGCUUU	:.:.: :.:::: :::::.	CAGGUCUUGCAAGAGCGAGG	Cleavage		1
ath-miR5642b	SoNHX9	4.5	-1.0	1	20	2548	2567	UCUCGCGCUUGUACGGCUUU	:.:.: :.:::: :::::.	CAGGUCUUGCAAGAGCGAGG	Cleavage		1
ath-miR5654-5p	SoNHX9	5.0	-1.0	1	20	1493	1512	AUAAAUCCCAACAUCUUCCA	::::::::::: ::: :	AUGAAGAUGUUGGUAUUCAG	Cleavage		1
ath-miR5664	SoNHX9	5.0	-1.0	1	21	334	354	AUAGUCAAUUUUAUCGGUCUG	::.. ::..:::::: :.:	UUGAUUCAUGGAAUUGAGUGU	Cleavage		1
ath-miR773b-3p	SoNHX9	5.0	-1.0	1	21	3133	3153	UUUGAUUCCAGCUUUUGUCUC	::::. : ::: :::::.:	UCGACAGUAUCUGCAAUCAGA	Cleavage		1
ath-miR779.2	SoNHX9	4.5	-1.0	1	21	1272	1292	UGAUUGGAAAUUUCGUUGACU	: : ::.:::.:: :..::::	AUUGAAUGAAGUUGCUGAUCA	Cleavage		1
ath-miR837-5p	SoNHX9	4.5	-1.0	1	21	1626	1646	AUCAGUUUCUUGUUCGUUUCA	:::: :.: :::: :::::	CAAAACAAGCCAGAACCUGAU	Translation		1
ath-miR838	SoNHX9	5.0	-1.0	1	21	765	785	UUUUCUUCUACUUCUUGCACA	:: : :.:::: ::::::..:	UGAGAAGGAAGAAGAAGAGGA	Translation		1
ath-miR839-5p	SoNHX9	4.5	-1.0	1	21	695	714	UACCAACCUUUCAUCGUUCCC	::: :: :::.::::::::	CUGAAGGA-GAAGGGUUGGUA	Cleavage		1
ath-miR841a-3p	SoNHX9	5.0	-1.0	1	21	368	388	AUUUCUAGUGGGUCGUAUUCA	:.:: . :.::::: :::::	CGGAUUUUAUCCACUCGAAAU	Cleavage		1
ath-miR841b-3p	SoNHX9	4.5	-1.0	1	21	370	390	CAAUUUCUAGUGGGUCGUAUU	.:: . :.::::: :::::::	GAUUUUAUCCACUCGAAAUUG	Cleavage		1
bdi-miR159b-5p.3	SoNHX9	5.0	-1.0	1	21	3630	3650	AGCUGCUUGUUCAUGGUUCCC	:..:. :::.:::::: .:	CUGGGCUUUGAGCAAGCAUUU	Cleavage		1
bdi-miR167a	SoNHX9	5.0	-1.0	1	21	3091	3111	UGAAGCUGCCAGCAUGAUCUA	::: :::::::.. :::.:	AAGACAAUGCUGGUGACUUUA	Cleavage		1
bdi-miR167b	SoNHX9	5.0	-1.0	1	21	3091	3111	UGAAGCUGCCAGCAUGAUCUA	::: :::::::.. :::.:	AAGACAAUGCUGGUGACUUUA	Cleavage		1
bdi-miR167c-5p	SoNHX9	5.0	-1.0	1	22	3090	3111	UGAAGCUGCCAGCAUGAUCUGA	::: :::::::.. :::.:	CAAGACAAUGCUGGUGACUUUA	Cleavage		1
bdi-miR167d-5p	SoNHX9	5.0	-1.0	1	22	3090	3111	UGAAGCUGCCAGCAUGAUCUGA	::: :::::::.. :::.:	CAAGACAAUGCUGGUGACUUUA	Cleavage		1
bdi-miR167e-5p	SoNHX9	5.0	-1.0	1	22	3090	3111	UGAAGCUGCCAGCAUGAUCUGA	::: :::::::.. :::.:	CAAGACAAUGCUGGUGACUUUA	Cleavage		1
bdi-miR167f	SoNHX9	5.0	-1.0	1	21	3091	3111	UGAAGCUGCCAGCAUGAUCUA	::: :::::::.. :::.:	AAGACAAUGCUGGUGACUUUA	Cleavage		1
bdi-miR167g	SoNHX9	5.0	-1.0	1	22	3090	3111	UGAAGCUGCCAGCAUGAUCUGA	::: :::::::.. :::.:	CAAGACAAUGCUGGUGACUUUA	Cleavage		1
bdi-miR169i	SoNHX9	4.5	-1.0	1	22	2897	2918	CCAGCCAAGAAUGGCUUGCCUA	..: ::::.::::::::	CAUUGGGGGCAUUUUUGGCUGG	Cleavage		1
bdi-miR2118b	SoNHX9	5.0	-1.0	1	22	838	859	UUCCUGAUGCCUCCCAUUCCUA	.::::: :::::: ::: ::	AGGGAAUUGGAGGCUUCACGAC	Cleavage		1
bdi-miR390a-3p	SoNHX9	5.0	-1.0	1	21	604	624	CGCUAUCUAUCCUGAGCUCCA	:::.:..::: .:.::::	GAGAGUUUGGGAGGGGUAGCU	Cleavage		1
bdi-miR390a-5p	SoNHX9	5.0	-1.0	1	21	1888	1908	AAGCUCAGGAGGGAUAGCGCC	:::.:...:: ::.::::	GCGGCUGUUUUUCGUGGGCUU	Cleavage		1
bdi-miR395c-5p	SoNHX9	5.0	-1.0	1	21	825	844	GUUCCCUGCAAGCACUUCAUG	:::: :: :::::::::.	GCAGAAG-GCAUGCAGGGAAU	Translation		1
bdi-miR395h-5p	SoNHX9	5.0	-1.0	1	21	825	844	GUUCCCUGCAAGCACUUCACG	:::: :: :::::::::.	GCAGAAG-GCAUGCAGGGAAU	Translation		1
bdi-miR395k-5p	SoNHX9	5.0	-1.0	1	21	825	844	GUUCCCUGCAAGCACUUCAUG	:::: :: :::::::::.	GCAGAAG-GCAUGCAGGGAAU	Translation		1
bdi-miR395l-5p	SoNHX9	5.0	-1.0	1	21	825	844	GUUCCCUGCAAGCACUUCACG	:::: :: :::::::::.	GCAGAAG-GCAUGCAGGGAAU	Translation		1
bdi-miR395n-5p	SoNHX9	5.0	-1.0	1	21	825	844	GUUCCCUGCAAGCACUUCACC	:::: :: :::::::::.	GCAGAAG-GCAUGCAGGGAAU	Translation		1
bdi-miR437	SoNHX9	4.5	-1.0	1	21	3870	3890	GAACUUAGAGAAGUUUGACUU	::: .:: :::::::.:::	UAGUGGAAGUUCUCUAGGUUA	Cleavage		1
bdi-miR5063	SoNHX9	4.0	-1.0	1	22	2046	2067	UCCACUGGAAAAGGCUUUUGCU	: :.:::.:: ::: ::::::	UGAAGAAGUCUCUUCAAGUGGA	Translation		2
bdi-miR5063	SoNHX9	5.0	-1.0	1	22	253	274	UCCACUGGAAAAGGCUUUUGCU	:.:.::::.:: :..::: ::	CGUAGAAGCUUUGUUUAGUUGA	Translation		2
bdi-miR5169a	SoNHX9	5.0	-1.0	1	21	442	461	UUUGACCAAGUUUGUAGAACA	::::: .::.::: :.:::	GUUUCUA-GAAUUUGCUUAAA	Cleavage		1
bdi-miR5169b	SoNHX9	5.0	-1.0	1	21	442	461	UUUGACCAAGUUUGUAGAACA	::::: .::.::: :.:::	GUUUCUA-GAAUUUGCUUAAA	Cleavage		1
bdi-miR5172-3p	SoNHX9	2.5	-1.0	1	21	969	989	UGAUCUACUAGCUCCUCGGCA	..:::::::::::: ::::	GAUUGAGGAGCUAGUAAAUCA	Cleavage		1
bdi-miR5175b	SoNHX9	5.0	-1.0	1	21	1562	1582	CCUCUGUUCCUAAAUUCUUGU	: ::::::::.: ...::: :	AAAAGAAUUUGGUGGUAGAAG	Cleavage		1
bdi-miR5181d	SoNHX9	4.5	-1.0	1	21	232	252	ACUUAUUAUGGACCGGAGGGA	::.::::: : :::::::	GUGCUUCGGUCAACAAUAAGU	Translation		1
bdi-miR5184	SoNHX9	4.0	-1.0	1	21	3326	3346	UUCUAACAUUAUGCACAUCUA	: :: :::::.::::: :::	UUGAGCUGCAUGAUGUUCGAA	Cleavage		2
bdi-miR5184	SoNHX9	5.0	-1.0	1	21	3461	3481	UUCUAACAUUAUGCACAUCUA	: : :: : :.:::::::::	UUGUUGCACUUGAUGUUAGAA	Cleavage		2
bdi-miR5185a-3p	SoNHX9	5.0	-1.0	1	21	4146	4166	UUUGAGAAUUGAACUAGAAGC	::: :::: ::::::::	UAUUCAUGUUCCUUUCUCAAA	Translation		1
bdi-miR5185b-3p	SoNHX9	5.0	-1.0	1	21	4146	4166	UUUGAGAAUUGAACUAGAAGC	::: :::: ::::::::	UAUUCAUGUUCCUUUCUCAAA	Translation		1
bdi-miR5185c-3p	SoNHX9	5.0	-1.0	1	21	4146	4166	UUUGAGAAUUGAACUAGAAGC	::: :::: ::::::::	UAUUCAUGUUCCUUUCUCAAA	Translation		1
bdi-miR5185d-3p	SoNHX9	5.0	-1.0	1	21	4146	4166	UUUGAGAAUUGAACUAGAAGC	::: :::: ::::::::	UAUUCAUGUUCCUUUCUCAAA	Translation		1
bdi-miR5185e-3p	SoNHX9	5.0	-1.0	1	21	4146	4166	UUUGAGAAUUGAACUAGAAGC	::: :::: ::::::::	UAUUCAUGUUCCUUUCUCAAA	Translation		1
bdi-miR5185f-3p	SoNHX9	5.0	-1.0	1	21	4146	4166	UUUGAGAAUUGAACUAGAAGC	::: :::: ::::::::	UAUUCAUGUUCCUUUCUCAAA	Translation		1
bdi-miR5185g-3p	SoNHX9	5.0	-1.0	1	21	4146	4166	UUUGAGAAUUGAACUAGAAGC	::: :::: ::::::::	UAUUCAUGUUCCUUUCUCAAA	Translation		1
bdi-miR5185h-3p	SoNHX9	5.0	-1.0	1	21	4146	4166	UUUGAGAAUUGAACUAGAAGC	::: :::: ::::::::	UAUUCAUGUUCCUUUCUCAAA	Translation		1
bdi-miR5185i-3p	SoNHX9	5.0	-1.0	1	21	4146	4166	UUUGAGAAUUGAACUAGAAGC	::: :::: ::::::::	UAUUCAUGUUCCUUUCUCAAA	Translation		1
bdi-miR5185j-3p	SoNHX9	5.0	-1.0	1	21	4146	4166	UUUGAGAAUUGAACUAGAAGC	::: :::: ::::::::	UAUUCAUGUUCCUUUCUCAAA	Translation		1
bdi-miR5185k-3p	SoNHX9	5.0	-1.0	1	21	4146	4166	UUUGAGAAUUGAACUAGAAGC	::: :::: ::::::::	UAUUCAUGUUCCUUUCUCAAA	Translation		1
bdi-miR5185l-3p	SoNHX9	4.0	-1.0	1	21	430	450	UUUGGAGAUUGACUUAGAAGC	::: :.:::..:.::.:.:	AAUUCAAGGUCGGUUUCUAGA	Cleavage		1
bdi-miR7738-5p	SoNHX9	5.0	-1.0	1	21	3361	3381	AGAGUCGUUUGUCAAGCUCGG	:::. ::::.:.::::.	GAGAGUGAGACAGAUGACUUG	Cleavage		1
bdi-miR7752-3p	SoNHX9	4.5	-1.0	1	25	89	113	AAAAUGAUAGGUUGGAAGAACACGC	: :::: :::...:.:: ::::	GAUUUUUCUGCCAGUUUGUCCUUUU	Cleavage		1
bdi-miR7780-5p	SoNHX9	5.0	-1.0	1	24	3870	3892	GAUAAUUUAGUGGCCUUCCUACUU	::: ::::: .: :::..::::	UAGU-GGAAGUUCUCUAGGUUAUG	Translation		1
bdi-miR9486b	SoNHX9	5.0	-1.0	1	21	3069	3089	UAAGUGAUUAGAGGUUCCAGU	:.:::.::.::::::...:	AUUGGGACUUCUAAUUGUUGG	Cleavage		1
bdi-miR9493	SoNHX9	5.0	-1.0	1	24	72	95	AAGAAUUAUGAAACGAAGGGAGUA	:...::. :::: :.:::.::	CUAUUUUUUUAUUUCCUGAUUUUU	Cleavage		1
bna-miR167a	SoNHX9	5.0	-1.0	1	22	3090	3111	UGAAGCUGCCAGCAUGAUCUAA	::: :::::::.. :::.:	CAAGACAAUGCUGGUGACUUUA	Cleavage		1
bna-miR167b	SoNHX9	5.0	-1.0	1	22	3090	3111	UGAAGCUGCCAGCAUGAUCUAA	::: :::::::.. :::.:	CAAGACAAUGCUGGUGACUUUA	Cleavage		1
bna-miR167c	SoNHX9	5.0	-1.0	1	21	3091	3111	UGAAGCUGCCAGCAUGAUCUA	::: :::::::.. :::.:	AAGACAAUGCUGGUGACUUUA	Cleavage		1
bna-miR167d	SoNHX9	5.0	-1.0	1	20	3092	3111	UGAAGCUGCCAGCAUGAUCU	::: :::::::.. :::.:	AGACAAUGCUGGUGACUUUA	Cleavage		1
bna-miR390a	SoNHX9	5.0	-1.0	1	21	1888	1908	AAGCUCAGGAGGGAUAGCGCC	:::.:...:: ::.::::	GCGGCUGUUUUUCGUGGGCUU	Cleavage		1
bna-miR390b	SoNHX9	5.0	-1.0	1	21	1888	1908	AAGCUCAGGAGGGAUAGCGCC	:::.:...:: ::.::::	GCGGCUGUUUUUCGUGGGCUU	Cleavage		1
bna-miR390c	SoNHX9	5.0	-1.0	1	21	1888	1908	AAGCUCAGGAGGGAUAGCGCC	:::.:...:: ::.::::	GCGGCUGUUUUUCGUGGGCUU	Cleavage		1
bra-miR158-3p	SoNHX9	5.0	-1.0	1	21	3689	3709	UUUCCAAAUGUAGACAAAGCA	: : ::::: :::: ::::	AUCAUGGUCUAAAUUUAGAAA	Translation		1
bra-miR161-3p	SoNHX9	5.0	-1.0	1	21	3349	3369	GUCACUUUCAAUGCGUUGAUC	: :: :.::::.:::::	UUACUACCCGUUGAGAGUGAG	Cleavage		1
bra-miR167a	SoNHX9	5.0	-1.0	1	21	3091	3111	UGAAGCUGCCAGCAUGAUCUA	::: :::::::.. :::.:	AAGACAAUGCUGGUGACUUUA	Cleavage		1
bra-miR167b	SoNHX9	5.0	-1.0	1	21	3091	3111	UGAAGCUGCCAGCAUGAUCUA	::: :::::::.. :::.:	AAGACAAUGCUGGUGACUUUA	Cleavage		1
bra-miR167c	SoNHX9	5.0	-1.0	1	21	3091	3111	UGAAGCUGCCAGCAUGAUCUA	::: :::::::.. :::.:	AAGACAAUGCUGGUGACUUUA	Cleavage		1
bra-miR167d	SoNHX9	5.0	-1.0	1	21	3091	3111	UGAAGCUGCCAGCAUGAUCUA	::: :::::::.. :::.:	AAGACAAUGCUGGUGACUUUA	Cleavage		1
bra-miR172d-5p	SoNHX9	5.0	-1.0	1	21	993	1013	GCAGCAUCAUUAAGAUUCACA	::::.: ::: :::::::.	AGUGAGUGCUAAGGAUGCUGU	Cleavage		1
bra-miR1885a	SoNHX9	4.5	-1.0	1	22	1842	1864	CAUC-AAUGAAAGGUAUGAUUCC	: ::::: :.::::::: ::::	UGCAUCAUUCUUUUCAUUUGAUG	Cleavage		1
bra-miR390-5p	SoNHX9	5.0	-1.0	1	21	1888	1908	AAGCUCAGGAGGGAUAGCGCC	:::.:...:: ::.::::	GCGGCUGUUUUUCGUGGGCUU	Cleavage		1
bra-miR9556-5p	SoNHX9	5.0	-1.0	1	21	2750	2770	GUCAAUUGGUGAUAGUAGUUC	:.:::.:::..:...: :::	CAGCUAUUAUUGCUGGUGGAC	Cleavage		1
bra-miR9563b-3p	SoNHX9	5.0	-1.0	1	22	64	85	AAAUUAAGAGAUGAAUUCUUAC	::::: .::.:.:: ::::	UGAAGAAACUAUUUUUUUAUUU	Cleavage		1
bra-miR9566-3p	SoNHX9	5.0	-1.0	1	24	4133	4156	GAGCCUAAGUAUUUGUCAACAAUG	:: :: :::::::::.: : :.::	CAAUGAUGACAAAUAUUCAUGUUC	Cleavage		1
cca-miR167	SoNHX9	5.0	-1.0	1	22	3090	3111	UGAAGCUGCCAGCAUGAUCUGG	: ::: :::::::.. :::.:	CAAGACAAUGCUGGUGACUUUA	Cleavage		1
cca-miR390	SoNHX9	5.0	-1.0	1	21	1888	1908	AAGCUCAGGAGGGAUAGCGUC	:::.:...:: ::.::::	GCGGCUGUUUUUCGUGGGCUU	Cleavage		1
ccl-miR167a	SoNHX9	5.0	-1.0	1	22	3090	3111	UGAAGCUGCCAGCAUGAUCUGA	::: :::::::.. :::.:	CAAGACAAUGCUGGUGACUUUA	Cleavage		1
ccl-miR167b	SoNHX9	5.0	-1.0	1	22	3090	3111	UGAAGCUGCCAGCAUGAUCUGA	::: :::::::.. :::.:	CAAGACAAUGCUGGUGACUUUA	Cleavage		1
cme-miR167a	SoNHX9	5.0	-1.0	1	21	3091	3111	UGAAGCUGCCAGCAUGAUCUA	::: :::::::.. :::.:	AAGACAAUGCUGGUGACUUUA	Cleavage		1
cme-miR167b	SoNHX9	5.0	-1.0	1	21	3091	3111	UGAAGCUGCCAGCAUGAUCUA	::: :::::::.. :::.:	AAGACAAUGCUGGUGACUUUA	Cleavage		1
cme-miR167c	SoNHX9	5.0	-1.0	1	21	3091	3111	UGAAGCUGCCAGCAUGAUCUU	:::: :::::::.. :::.:	AAGACAAUGCUGGUGACUUUA	Cleavage		1
cme-miR167d	SoNHX9	5.0	-1.0	1	21	3091	3111	UGAAGCUGCCAGCAUGAUCUG	::: :::::::.. :::.:	AAGACAAUGCUGGUGACUUUA	Cleavage		1
cme-miR167f	SoNHX9	5.0	-1.0	1	21	3091	3111	UGAAGCUGCCAGCAUGAUCUG	::: :::::::.. :::.:	AAGACAAUGCUGGUGACUUUA	Cleavage		1
cme-miR390a	SoNHX9	5.0	-1.0	1	21	1888	1908	AAGCUCAGGAGGGAUAGCGCC	:::.:...:: ::.::::	GCGGCUGUUUUUCGUGGGCUU	Cleavage		1
cme-miR390b	SoNHX9	5.0	-1.0	1	21	1888	1908	AAGCUCAGGAGGGAUAGCGCC	:::.:...:: ::.::::	GCGGCUGUUUUUCGUGGGCUU	Cleavage		1
cme-miR390c	SoNHX9	5.0	-1.0	1	21	1888	1908	AAGCUCAGGAGGGAUAGCGCC	:::.:...:: ::.::::	GCGGCUGUUUUUCGUGGGCUU	Cleavage		1
cme-miR390d	SoNHX9	5.0	-1.0	1	21	1888	1908	AAGCUCAGGAGGGAUAGCGCC	:::.:...:: ::.::::	GCGGCUGUUUUUCGUGGGCUU	Cleavage		1
cpa-miR167a	SoNHX9	5.0	-1.0	1	21	3091	3111	UGAAGCUGCCAGCAUGAUCUA	::: :::::::.. :::.:	AAGACAAUGCUGGUGACUUUA	Cleavage		1
cpa-miR167b	SoNHX9	5.0	-1.0	1	21	3091	3111	UGAAGCUGCCAGCAUGAUCUA	::: :::::::.. :::.:	AAGACAAUGCUGGUGACUUUA	Cleavage		1
cpa-miR167c	SoNHX9	5.0	-1.0	1	21	3091	3111	UGAAGCUGCCAGCAUGAUCUU	:::: :::::::.. :::.:	AAGACAAUGCUGGUGACUUUA	Cleavage		1
cpa-miR167d	SoNHX9	5.0	-1.0	1	22	3090	3111	UGAAGCUGCCAGCAUGAUCUGA	::: :::::::.. :::.:	CAAGACAAUGCUGGUGACUUUA	Cleavage		1
cpa-miR390a	SoNHX9	5.0	-1.0	1	21	1888	1908	AAGCUCAGGAGGGAUAGCGCC	:::.:...:: ::.::::	GCGGCUGUUUUUCGUGGGCUU	Cleavage		1
cpa-miR390b	SoNHX9	5.0	-1.0	1	21	1888	1908	AAGCUCAGGAGGGAUAGCGCC	:::.:...:: ::.::::	GCGGCUGUUUUUCGUGGGCUU	Cleavage		1
cpa-miR8151	SoNHX9	3.5	-1.0	1	20	2251	2270	UGGAUACCAGUAGACAGAUA	:::.:: ::.::::::::.	UAUUUGGCUGCUGGUAUCUU	Cleavage		2
cpa-miR8151	SoNHX9	5.0	-1.0	1	20	3289	3308	UGGAUACCAGUAGACAGAUA	:. ::: ::.:::::. :::	UGGCUGGCUGCUGGUGGCCA	Cleavage		2
cpa-miR8152	SoNHX9	4.5	-1.0	1	21	1784	1804	UUGGACUGCUAGGUGGCCCAU	:: :::::.:::::::	GUUCUCCUCCUAGUAGUCCAA	Cleavage		1
cre-miR1161a	SoNHX9	4.0	-1.0	1	19	2433	2451	UACUGGAGUUCUCAACAGC	:::::: : :.::.:::::	GCUGUUAACAGCUUCAGUA	Translation		1
cre-miR1161b	SoNHX9	4.0	-1.0	1	19	2433	2451	UACUGGAGUUCUCAACAGC	:::::: : :.::.:::::	GCUGUUAACAGCUUCAGUA	Translation		1
cre-miR1168.1	SoNHX9	4.5	-1.0	1	21	2512	2532	UGUGGACAAGGCCAAGUCCGA	:.:::::::::::: ::	AAUGGCUUGGCCUUGUCAUCA	Cleavage		1
cre-miR1169-5p	SoNHX9	4.5	-1.0	1	22	1946	1967	UAUCCAGCAAGCAACAUCCACA	: :: ::::::::::::	UUGGAAUAUUGCUUGCUGGAGC	Cleavage		1
cre-miR910	SoNHX9	4.5	-1.0	1	21	1363	1383	AGCAGCGUCGGGCUCGACCGC	:: :.::::.::: ::::::	GCUUUUGAGCUCGAGGCUGCU	Cleavage		1
csi-miR167a	SoNHX9	5.0	-1.0	1	21	3091	3111	UGAAGCUGCCAGCAUGAUCUG	::: :::::::.. :::.:	AAGACAAUGCUGGUGACUUUA	Cleavage		1
csi-miR167b	SoNHX9	5.0	-1.0	1	21	3091	3111	UGAAGCUGCCAGCAUGAUCUU	:::: :::::::.. :::.:	AAGACAAUGCUGGUGACUUUA	Cleavage		1
csi-miR167c	SoNHX9	5.0	-1.0	1	21	3091	3111	UGAAGCUGCCAGCAUGAUCUG	::: :::::::.. :::.:	AAGACAAUGCUGGUGACUUUA	Cleavage		1
csi-miR390	SoNHX9	5.0	-1.0	1	21	1888	1908	AAGCUCAGGAGGGAUAGCGCC	:::.:...:: ::.::::	GCGGCUGUUUUUCGUGGGCUU	Cleavage		1
ctr-miR167	SoNHX9	5.0	-1.0	1	22	3090	3111	UGAAGCUGCCAGCAUGAUCUGA	::: :::::::.. :::.:	CAAGACAAUGCUGGUGACUUUA	Cleavage		1
dpr-miR167a	SoNHX9	5.0	-1.0	1	21	3091	3111	UGAAGCUGCCAGCAUGAUCUA	::: :::::::.. :::.:	AAGACAAUGCUGGUGACUUUA	Cleavage		1
dpr-miR167b	SoNHX9	5.0	-1.0	1	21	3091	3111	UGAAGCUGCCAGCAUGAUCUA	::: :::::::.. :::.:	AAGACAAUGCUGGUGACUUUA	Cleavage		1
dpr-miR167c	SoNHX9	5.0	-1.0	1	21	3091	3111	UGAAGCUGCCAGCAUGAUCUG	::: :::::::.. :::.:	AAGACAAUGCUGGUGACUUUA	Cleavage		1
ghr-miR167a	SoNHX9	5.0	-1.0	1	21	3091	3111	UGAAGCUGCCAGCAUGAUCUA	::: :::::::.. :::.:	AAGACAAUGCUGGUGACUUUA	Cleavage		1
ghr-miR167b	SoNHX9	5.0	-1.0	1	21	3091	3111	UGAAGCUGCCAGCAUGAUCUA	::: :::::::.. :::.:	AAGACAAUGCUGGUGACUUUA	Cleavage		1
ghr-miR2949a-3p	SoNHX9	5.0	-1.0	1	21	2905	2924	UGCAAAUCCAGUCAAAAGUUA	:.:::::.:::: :::::	GCAUUUUUGGCUGG-UUUGCU	Cleavage		1
ghr-miR390a	SoNHX9	5.0	-1.0	1	21	1888	1908	AAGCUCAGGAGGGAUAGCGCC	:::.:...:: ::.::::	GCGGCUGUUUUUCGUGGGCUU	Cleavage		1
ghr-miR390b	SoNHX9	5.0	-1.0	1	21	1888	1908	AAGCUCAGGAGGGAUAGCGCC	:::.:...:: ::.::::	GCGGCUGUUUUUCGUGGGCUU	Cleavage		1
ghr-miR390c	SoNHX9	5.0	-1.0	1	21	1888	1908	AAGCUCAGGAGGGAUAGCGCC	:::.:...:: ::.::::	GCGGCUGUUUUUCGUGGGCUU	Cleavage		1
ghr-miR7485	SoNHX9	4.5	-1.0	1	24	2323	2346	AAAGACAUCUUUGAAUUCUUGGAG	.::::::..:: ::: :::	AUUGCGGAAUUCGGAGUUGUGUUU	Cleavage		1
ghr-miR7486a	SoNHX9	4.5	-1.0	1	24	1568	1592	AAGGAAGCGCUUUGU-CCACGUGGA	:::: : ::.:.:::::.::	AUUUGGUGGUAGAAGGUGCUUCUUU	Cleavage		1
ghr-miR7486b	SoNHX9	4.5	-1.0	1	24	1568	1592	AAGGAAGCGCUUUGU-CCACGUGGA	:::: : ::.:.:::::.::	AUUUGGUGGUAGAAGGUGCUUCUUU	Cleavage		1
ghr-miR7490	SoNHX9	5.0	-1.0	1	24	3865	3889	AGUCUAGAAAACUU-CACUGACGGU	: .:::: ::::: :::::..:	GAAGCUAGUGGAAGUUCUCUAGGUU	Cleavage		1
ghr-miR7493	SoNHX9	3.5	-1.0	1	24	1933	1955	AAUAUUUUAAUAAUUCAAUCGUCA	::::: ::.::..::::::	CCAAAAUUGA-UUGUUGGAAUAUU	Cleavage		1
ghr-miR7511	SoNHX9	4.0	-1.0	1	24	3015	3038	AGAAGUUUUGCAUGUGUAGCUGAG	:::. :: ::::::::::	GAUGUCUAUUGAUCCAAAACUUCU	Translation		1
gma-miR1520f-5p	SoNHX9	4.0	-1.0	1	24	1762	1785	AUUGUCACGUGUCAUGUUCUGAUU	::.: .:::: :::::::.:	CAAAAGGAAGUGACCCGUGACAGU	Translation		1
gma-miR1525	SoNHX9	5.0	-1.0	1	21	2260	2280	UGGGUUAAUUAAGUUUUUAGU	.::.. : :::.:::...:::	GCUGGUAUCUUGAUUGGUCCA	Cleavage		1
gma-miR1535a	SoNHX9	5.0	-1.0	1	19	2471	2489	CUUGUUUGUGGUGAUGUCU	: :. :::..:::..::.:	AUAUUUCAUUACAGGCAGG	Cleavage		1
gma-miR1535b	SoNHX9	5.0	-1.0	1	21	2469	2489	CUUGUUUGUGGUGAUGUCUAG	.:: :. :::..:::..::.:	UUAUAUUUCAUUACAGGCAGG	Cleavage		1
gma-miR167a	SoNHX9	5.0	-1.0	1	21	3091	3111	UGAAGCUGCCAGCAUGAUCUA	::: :::::::.. :::.:	AAGACAAUGCUGGUGACUUUA	Cleavage		1
gma-miR167b	SoNHX9	5.0	-1.0	1	21	3091	3111	UGAAGCUGCCAGCAUGAUCUA	::: :::::::.. :::.:	AAGACAAUGCUGGUGACUUUA	Cleavage		1
gma-miR167c	SoNHX9	5.0	-1.0	1	21	3091	3111	UGAAGCUGCCAGCAUGAUCUG	::: :::::::.. :::.:	AAGACAAUGCUGGUGACUUUA	Cleavage		1
gma-miR167d	SoNHX9	5.0	-1.0	1	21	3091	3111	UGAAGCUGCCAGCAUGAUCUA	::: :::::::.. :::.:	AAGACAAUGCUGGUGACUUUA	Cleavage		1
gma-miR167e	SoNHX9	5.0	-1.0	1	21	3091	3111	UGAAGCUGCCAGCAUGAUCUU	:::: :::::::.. :::.:	AAGACAAUGCUGGUGACUUUA	Cleavage		1
gma-miR167f	SoNHX9	5.0	-1.0	1	21	3091	3111	UGAAGCUGCCAGCAUGAUCUU	:::: :::::::.. :::.:	AAGACAAUGCUGGUGACUUUA	Cleavage		1
gma-miR167g	SoNHX9	5.0	-1.0	1	22	3090	3111	UGAAGCUGCCAGCAUGAUCUGA	::: :::::::.. :::.:	CAAGACAAUGCUGGUGACUUUA	Cleavage		1
gma-miR167j	SoNHX9	5.0	-1.0	1	21	3091	3111	UGAAGCUGCCAGCAUGAUCUG	::: :::::::.. :::.:	AAGACAAUGCUGGUGACUUUA	Cleavage		1
gma-miR169j-3p	SoNHX9	5.0	-1.0	1	21	240	260	UUUCGACGAGUUGUUCUUGGC	:.::: ::.:: :::: :::.	GUCAACAAUAAGUCGUAGAAG	Translation		1
gma-miR169t	SoNHX9	3.5	-1.0	1	22	2231	2252	UAGCCAAGGAUGGACUUGCCUA	.::::. ::.:::::::.::	GGGGCAGUCCCGUCCUUGGUUA	Cleavage		1
gma-miR171c-5p	SoNHX9	5.0	-1.0	1	21	3577	3597	AGAUAUUGGUGCGGUUCAAUC	: ::: .:.::: ::::: ::	GCUUGCGCUGCAGCAAUAACU	Cleavage		1
gma-miR390a-5p	SoNHX9	5.0	-1.0	1	21	1888	1908	AAGCUCAGGAGGGAUAGCGCC	:::.:...:: ::.::::	GCGGCUGUUUUUCGUGGGCUU	Cleavage		1
gma-miR390b-5p	SoNHX9	5.0	-1.0	1	21	1888	1908	AAGCUCAGGAGGGAUAGCACC	:::.:...:: ::.::::	GCGGCUGUUUUUCGUGGGCUU	Cleavage		1
gma-miR390d	SoNHX9	5.0	-1.0	1	21	1888	1908	AAGCUCAGGAGGGAUAGCACC	:::.:...:: ::.::::	GCGGCUGUUUUUCGUGGGCUU	Cleavage		1
gma-miR390f	SoNHX9	5.0	-1.0	1	21	1888	1908	AAGCUCAGGAGGGAUAGCGCC	:::.:...:: ::.::::	GCGGCUGUUUUUCGUGGGCUU	Cleavage		1
gma-miR390g	SoNHX9	5.0	-1.0	1	21	1888	1908	AAGCUCAGGAGGGAUAGCGCC	:::.:...:: ::.::::	GCGGCUGUUUUUCGUGGGCUU	Cleavage		1
gma-miR4358	SoNHX9	5.0	-1.0	1	22	3490	3510	CAGUGCAUGACUAUAUCGCCAG	:::: :: :.:::.::::::	GUGGCAAU-UGGUCGUGCACUU	Cleavage		1
gma-miR4385	SoNHX9	5.0	-1.0	1	24	1828	1850	AAUCGAUGUAGAAAAGUGAUUGGU	:. .:. :::::::.:::: :::	UCUCGUUUCUUUUCUGCAUC-AUU	Cleavage		1
gma-miR4397-5p	SoNHX9	4.5	-1.0	1	22	475	496	CAUCGUUGACGCUGACUGUACG	: :. : .:::::::..:.::	GGAAUUGGUAGCGUCAGUGGUG	Cleavage		1
gma-miR4998	SoNHX9	5.0	-1.0	1	22	1115	1136	AGUUUCGUGACUACAACUUCUG	:::: ::::::..::: .:	GUGAAGAGGUAGUCGUGAACUU	Cleavage		1
gma-miR5776	SoNHX9	5.0	-1.0	1	21	2413	2433	AACUUGGGCUGAGCUUAGGUG	...::.::::.:: ::.::	GGUUUAGGCUCGGCACAGGUG	Cleavage		1
gma-miR6299	SoNHX9	5.0	-1.0	1	22	3811	3832	AUUUAAAAUUAUUGAUUUGUCA	.::::::.: ::::.::	UCCGCGAUCAAUGAAUUUAGAU	Cleavage		1
gma-miR9766	SoNHX9	5.0	-1.0	1	21	125	145	UUUGAAGGGAAGGAAUGAAAC	:::. : :: :.:.::::::	UUUUUUUCCCCUUCUUUCAAA	Translation		1
gra-miR7494b	SoNHX9	5.0	-1.0	1	23	1832	1854	AGAGGGAGAAGCAGAAGAGAAUA	::::.:::::: :: ..::.:	GUUUCUUUUCUGCAUCAUUCUUU	Translation		1
gra-miR8653a	SoNHX9	3.5	-1.0	1	21	3389	3409	UAAAUCUACGUAUGGAAAUUC	::: ..:::.::.:::::.	AUAUUAUUAUAUGUGGAUUUG	Cleavage		1
gra-miR8663a	SoNHX9	5.0	-1.0	1	24	1072	1095	UUUGAACUUGGCAACUUUUUUCAC	:.::: ::.::::: :: :	UCUGUAGAAGCUGUCAAGUCCACA	Cleavage		1
gra-miR8674a	SoNHX9	5.0	-1.0	1	24	426	449	UUAGAAAGGGACCAUGGAUGAUGU	: .: ::.:: :::: ::::::.	AAGUAAUUCAAGGUCGGUUUCUAG	Cleavage		1
gra-miR8674b	SoNHX9	4.0	-1.0	1	24	426	449	UUAGAAAUGGACCAUGGAUGAUGU	: .: ::.:: :::: .::::::.	AAGUAAUUCAAGGUCGGUUUCUAG	Cleavage		1
gra-miR8675b	SoNHX9	4.0	-1.0	1	24	2961	2984	AGGUGAUGAUGUGGUACAAUCUCA	:: :::: ::::.:::.: .:::	AGACAUUGCACCAUAUCGUGGCCU	Cleavage		1
gra-miR8675c	SoNHX9	4.0	-1.0	1	24	2961	2984	AGGUGAUGAUGUGGUACAAUCUUA	.: :::: ::::.:::.: .:::	AGACAUUGCACCAUAUCGUGGCCU	Cleavage		1
gra-miR8694a	SoNHX9	5.0	-1.0	1	24	87	110	AGGAUGCACUGUCAGCAAAAGUAU	:. :::: ::: :::: ..::::	CUGAUUUUUCUGCCAGUUUGUCCU	Cleavage		1
gra-miR8694b	SoNHX9	5.0	-1.0	1	24	87	110	AGGAUGCACUGUCAGCAAAAGUAU	:. :::: ::: :::: ..::::	CUGAUUUUUCUGCCAGUUUGUCCU	Cleavage		1
gra-miR8695	SoNHX9	3.5	-1.0	1	21	68	88	AGGAUGUAAAAGAAUAGGUGA	: :::::.:::::. ::::	GAAACUAUUUUUUUAUUUCCU	Cleavage		1
gra-miR8700	SoNHX9	5.0	-1.0	1	24	2523	2546	AGGGCGACAACGGUUACUGUGAUU	:: :::.: :::.:.:::	CUUGUCAUCAACUGCUGUUGUCCU	Translation		1
gra-miR8708	SoNHX9	5.0	-1.0	1	23	3019	3041	AGGAGGAGUUAUGGAUAGUUUUA	::::: ::::.:::::	UCUAUUGAUCCAAAACUUCUCCU	Translation		1
gra-miR8743c	SoNHX9	5.0	-1.0	1	24	95	118	UAUGAAAAGUUACAAAAUGGUCAU	.::: ::::: .::::.:::	UCUGCCAGUUUGUCCUUUUUUAUA	Translation		1
gra-miR8743d	SoNHX9	5.0	-1.0	1	24	95	118	UAUGAAAAGUUACAAAAUGGUCAU	.::: ::::: .::::.:::	UCUGCCAGUUUGUCCUUUUUUAUA	Translation		1
gra-miR8743e	SoNHX9	5.0	-1.0	1	24	95	118	UAUGAAAAGUUACAAAAUGGUCAU	.::: ::::: .::::.:::	UCUGCCAGUUUGUCCUUUUUUAUA	Translation		1
gra-miR8756	SoNHX9	4.5	-1.0	1	24	307	331	UGGACUG-UUAAAAUUUUAAUGGCA	::: :.:::::: :::::::	GUUGCUUAUAGUUUUAAACAGUCCA	Cleavage		1
gra-miR8781a	SoNHX9	5.0	-1.0	1	24	311	334	UAUUGAAUUAUUUAGAACUAGGAU	:. :::::.:::: :.: ::::	CUUAUAGUUUUAAACAGUCCAAUU	Translation		1
gra-miR8785	SoNHX9	4.5	-1.0	1	21	2714	2733	UUUUACAGCAGCUACAUCCAU	:::: :.:::::::: ::.	UAGGAU-UGGCUGCUGUUAAG	Cleavage		1
gso-miR167a	SoNHX9	5.0	-1.0	1	21	3091	3111	UGAAGCUGCCAGCAUGAUCUG	::: :::::::.. :::.:	AAGACAAUGCUGGUGACUUUA	Cleavage		1
hbr-miR6483	SoNHX9	5.0	-1.0	1	22	4052	4073	UAUUGUAGAAAUUUUCAGGAUC	.: . ::::::::. .:::::	UGUAUAGAAAAUUUUGGCAAUA	Cleavage		1
hex-miR390a	SoNHX9	5.0	-1.0	1	21	1888	1908	AAGCUCAGGAGGGAUAGCGCC	:::.:...:: ::.::::	GCGGCUGUUUUUCGUGGGCUU	Cleavage		1
hex-miR390b	SoNHX9	5.0	-1.0	1	21	1888	1908	AAGCUCAGGAGGGAUAGCGCC	:::.:...:: ::.::::	GCGGCUGUUUUUCGUGGGCUU	Cleavage		1
hme-miR-14	SoNHX9	4.5	-1.0	1	22	1255	1276	UCAGUCUUUUUCUCUCUCCUAU	.: ::::. :.:.:::.:::	CAGGAAGAGGUAGAGAGAUUGA	Cleavage		1
hvu-miR5049f	SoNHX9	5.0	-1.0	1	21	214	234	AAUUAAUAUGGAUCGGAGGGA	..:: .:::::.:.::..:	CUUCUAUGAUCCGUGUUGGUG	Cleavage		1
hvu-miR6192	SoNHX9	5.0	-1.0	1	22	122	143	UAGGAGAGGGGGGAAGGGAUCU	:...::.::::.:::.. :	ACCUUUUUUUCCCCUUCUUUCA	Cleavage		1
lja-miR167	SoNHX9	5.0	-1.0	1	21	3091	3111	UGAAGCUGCCAGCAUGAUCUG	::: :::::::.. :::.:	AAGACAAUGCUGGUGACUUUA	Cleavage		1
lja-miR167a	SoNHX9	5.0	-1.0	1	20	3092	3111	UGAAGCUGCCAGCAUGAUCU	::: :::::::.. :::.:	AGACAAUGCUGGUGACUUUA	Cleavage		1
lja-miR167b	SoNHX9	5.0	-1.0	1	20	3092	3111	UGAAGCUGCCAGCAUGAUCU	::: :::::::.. :::.:	AGACAAUGCUGGUGACUUUA	Cleavage		1
lja-miR167c	SoNHX9	5.0	-1.0	1	20	3092	3111	UGAAGCUGCCAGCAUGAUCU	::: :::::::.. :::.:	AGACAAUGCUGGUGACUUUA	Cleavage		1
lja-miR390a-5p	SoNHX9	5.0	-1.0	1	21	1888	1908	AAGCUCAGGAGGGAUAGCGCC	:::.:...:: ::.::::	GCGGCUGUUUUUCGUGGGCUU	Cleavage		1
lja-miR390b-5p	SoNHX9	5.0	-1.0	1	21	1888	1908	AAGCUCAGGAGGGAUAGCGCC	:::.:...:: ::.::::	GCGGCUGUUUUUCGUGGGCUU	Cleavage		1
lja-miR7538	SoNHX9	4.5	-1.0	1	20	2362	2381	UCAACGGAGAGCUUGCUGUC	:.: ..::::.::.:::::	GGCCUUGAGCUUUCUGUUGA	Cleavage		1
mdm-miR167b	SoNHX9	5.0	-1.0	1	21	3091	3111	UGAAGCUGCCAGCAUGAUCUA	::: :::::::.. :::.:	AAGACAAUGCUGGUGACUUUA	Cleavage		1
mdm-miR167c	SoNHX9	5.0	-1.0	1	21	3091	3111	UGAAGCUGCCAGCAUGAUCUA	::: :::::::.. :::.:	AAGACAAUGCUGGUGACUUUA	Cleavage		1
mdm-miR167d	SoNHX9	5.0	-1.0	1	21	3091	3111	UGAAGCUGCCAGCAUGAUCUA	::: :::::::.. :::.:	AAGACAAUGCUGGUGACUUUA	Cleavage		1
mdm-miR167e	SoNHX9	5.0	-1.0	1	21	3091	3111	UGAAGCUGCCAGCAUGAUCUA	::: :::::::.. :::.:	AAGACAAUGCUGGUGACUUUA	Cleavage		1
mdm-miR167f	SoNHX9	5.0	-1.0	1	21	3091	3111	UGAAGCUGCCAGCAUGAUCUA	::: :::::::.. :::.:	AAGACAAUGCUGGUGACUUUA	Cleavage		1
mdm-miR167g	SoNHX9	5.0	-1.0	1	21	3091	3111	UGAAGCUGCCAGCAUGAUCUA	::: :::::::.. :::.:	AAGACAAUGCUGGUGACUUUA	Cleavage		1
mdm-miR167h	SoNHX9	5.0	-1.0	1	22	3090	3111	UGAAGCUGCCAGCAUGAUCUUA	:::: :::::::.. :::.:	CAAGACAAUGCUGGUGACUUUA	Cleavage		1
mdm-miR167i	SoNHX9	5.0	-1.0	1	22	3090	3111	UGAAGCUGCCAGCAUGAUCUUA	:::: :::::::.. :::.:	CAAGACAAUGCUGGUGACUUUA	Cleavage		1
mdm-miR167j	SoNHX9	5.0	-1.0	1	22	3090	3111	UGAAGCUGCCAGCAUGAUCUUA	:::: :::::::.. :::.:	CAAGACAAUGCUGGUGACUUUA	Cleavage		1
mdm-miR390a	SoNHX9	5.0	-1.0	1	21	1888	1908	AAGCUCAGGAGGGAUAGCGCC	:::.:...:: ::.::::	GCGGCUGUUUUUCGUGGGCUU	Cleavage		1
mdm-miR390b	SoNHX9	5.0	-1.0	1	21	1888	1908	AAGCUCAGGAGGGAUAGCGCC	:::.:...:: ::.::::	GCGGCUGUUUUUCGUGGGCUU	Cleavage		1
mdm-miR390c	SoNHX9	5.0	-1.0	1	21	1888	1908	AAGCUCAGGAGGGAUAGCGCC	:::.:...:: ::.::::	GCGGCUGUUUUUCGUGGGCUU	Cleavage		1
mdm-miR390d	SoNHX9	5.0	-1.0	1	21	1888	1908	AAGCUCAGGAGGGAUAGCGCC	:::.:...:: ::.::::	GCGGCUGUUUUUCGUGGGCUU	Cleavage		1
mdm-miR390e	SoNHX9	5.0	-1.0	1	21	1888	1908	AAGCUCAGGAGGGAUAGCGCC	:::.:...:: ::.::::	GCGGCUGUUUUUCGUGGGCUU	Cleavage		1
mdm-miR390f	SoNHX9	5.0	-1.0	1	21	1888	1908	AAGCUCAGGAGGGAUAGCGCC	:::.:...:: ::.::::	GCGGCUGUUUUUCGUGGGCUU	Cleavage		1
mes-miR1446	SoNHX9	5.0	-1.0	1	20	596	615	UUCUGAACUCUCUCCCUCAU	: :: .:::::::..:.:	UUAAGUCGGAGAGUUUGGGA	Cleavage		1
mes-miR167a	SoNHX9	5.0	-1.0	1	21	3091	3111	UGAAGCUGCCAGCAUGAUCUG	::: :::::::.. :::.:	AAGACAAUGCUGGUGACUUUA	Cleavage		1
mes-miR167b	SoNHX9	5.0	-1.0	1	21	3091	3111	UGAAGCUGCCAGCAUGAUCUA	::: :::::::.. :::.:	AAGACAAUGCUGGUGACUUUA	Cleavage		1
mes-miR167c	SoNHX9	5.0	-1.0	1	21	3091	3111	UGAAGCUGCCAGCAUGAUCUA	::: :::::::.. :::.:	AAGACAAUGCUGGUGACUUUA	Cleavage		1
mes-miR167d	SoNHX9	5.0	-1.0	1	22	3090	3111	UGAAGCUGCCAGCAUGAUCUGA	::: :::::::.. :::.:	CAAGACAAUGCUGGUGACUUUA	Cleavage		1
mes-miR167e	SoNHX9	5.0	-1.0	1	22	3090	3111	UGAAGCUGCCAGCAUGAUCUGA	::: :::::::.. :::.:	CAAGACAAUGCUGGUGACUUUA	Cleavage		1
mes-miR167f	SoNHX9	5.0	-1.0	1	22	3090	3111	UGAAGCUGCCAGCAUGAUCUGA	::: :::::::.. :::.:	CAAGACAAUGCUGGUGACUUUA	Cleavage		1
mes-miR167g	SoNHX9	5.0	-1.0	1	21	3091	3111	UGAAGCUGCCAGCAUGAUCUU	:::: :::::::.. :::.:	AAGACAAUGCUGGUGACUUUA	Cleavage		1
mes-miR167h	SoNHX9	5.0	-1.0	1	21	3091	3111	UGAAGCUGCCAGCAUGAUCUU	:::: :::::::.. :::.:	AAGACAAUGCUGGUGACUUUA	Cleavage		1
mtr-miR1509a-3p	SoNHX9	5.0	-1.0	1	21	1521	1541	ACCGGAUUUCCUUGAUUAAAG	.: :..:::::::: ::.::	UUCUGGUCAAGGAACUCUGGG	Cleavage		1
mtr-miR167a	SoNHX9	5.0	-1.0	1	21	3091	3111	UGAAGCUGCCAGCAUGAUCUA	::: :::::::.. :::.:	AAGACAAUGCUGGUGACUUUA	Cleavage		1
mtr-miR167b-5p	SoNHX9	5.0	-1.0	1	21	3091	3111	UGAAGCUGCCAGCAUGAUCUG	::: :::::::.. :::.:	AAGACAAUGCUGGUGACUUUA	Cleavage		1
mtr-miR2199	SoNHX9	4.5	-1.0	1	21	219	239	UGAUACACUAGCACGGAUCAC	:::::::::.:.::: ::.	AUGAUCCGUGUUGGUGCUUCG	Cleavage		1
mtr-miR2592bm-5p	SoNHX9	4.0	-1.0	1	22	2803	2823	CUCGGCAUUCAUGUUUUUCCUU	::::: :: ::::::::::	GCAGAAAAUCA-GAAUGCCGAG	Translation		1
mtr-miR2592bn-5p	SoNHX9	4.0	-1.0	1	22	2803	2823	CUCGGCAUUCAUGUUUUUCCUU	::::: :: ::::::::::	GCAGAAAAUCA-GAAUGCCGAG	Translation		1
mtr-miR2595	SoNHX9	5.0	-1.0	1	21	453	473	UACAUUUUCUUCUUUAUGUCU	.: :::::::::: .:: :	UUGCUUAAAGAAGAAUGUGAA	Cleavage		1
mtr-miR2600b	SoNHX9	4.5	-1.0	1	24	1009	1032	AAGCAUUGUGGCAUUGUGAUUGGU	.:.. ::: :: :::::::::. :	GCUGUUCAGAAGGCCACAAUGUCU	Cleavage		1
mtr-miR2600c	SoNHX9	4.5	-1.0	1	24	1009	1032	AAGCAUUGUGGCAUUGUGAUUGGU	.:.. ::: :: :::::::::. :	GCUGUUCAGAAGGCCACAAUGUCU	Cleavage		1
mtr-miR2600d	SoNHX9	4.5	-1.0	1	24	1009	1032	AAGCAUUGUGGCAUUGUGAUUGGU	.:.. ::: :: :::::::::. :	GCUGUUCAGAAGGCCACAAUGUCU	Cleavage		1
mtr-miR2600e	SoNHX9	4.5	-1.0	1	24	1009	1032	AAGCAUUGUGGCAUUGUGAUUGGC	::.. ::: :: :::::::::. :	GCUGUUCAGAAGGCCACAAUGUCU	Cleavage		1
mtr-miR2616	SoNHX9	4.5	-1.0	1	22	3900	3921	AUUGGGUUUGGUUCGGGCGGAU	.:.: .:::::::::::	UCGUGUCAUGACCAAACCCAAG	Cleavage		1
mtr-miR2617a	SoNHX9	5.0	-1.0	1	20	2584	2603	UGUAGUGUAGCAUGCCCGUU	::::::.:::::::.:	CACGGGCGUGCUACAUUUUC	Cleavage		1
mtr-miR2617b	SoNHX9	5.0	-1.0	1	20	2584	2603	UGUAGUGUAGCAUGCCCGUU	::::::.:::::::.:	CACGGGCGUGCUACAUUUUC	Cleavage		1
mtr-miR2617c	SoNHX9	5.0	-1.0	1	20	2584	2603	UGUAGUGUAGCAUGCCCGUU	::::::.:::::::.:	CACGGGCGUGCUACAUUUUC	Cleavage		1
mtr-miR2634	SoNHX9	4.5	-1.0	1	21	1411	1431	UUUAUUCUCAGUUUGUUGCUC	:::.:::.:::: :: ::.	UUGCAGCAAGCUGAAAAGAAG	Cleavage		1
mtr-miR2673a	SoNHX9	3.0	-1.0	1	22	763	784	CCUCUUCCUCUUCCUCUUCCAC	::. ::::::: :::::::	GAUGAGAAGGAAGAAGAAGAGG	Cleavage		1
mtr-miR2673b	SoNHX9	3.0	-1.0	1	22	763	784	CCUCUUCCUCUUCCUCUUCCAC	::. ::::::: :::::::	GAUGAGAAGGAAGAAGAAGAGG	Cleavage		1
mtr-miR2676a	SoNHX9	4.5	-1.0	1	21	3079	3099	CAUUGUUUGGAUAAUAAUUUG	: ::::.::. : :.::::::	CUAAUUGUUGGCAAGACAAUG	Translation		1
mtr-miR2676b	SoNHX9	4.5	-1.0	1	21	3079	3099	CAUUGUUUGGAUAAUAAUUUG	: ::::.::. : :.::::::	CUAAUUGUUGGCAAGACAAUG	Translation		1
mtr-miR2676c	SoNHX9	4.5	-1.0	1	21	3079	3099	CAUUGUUUGGAUAAUAAUUUG	: ::::.::. : :.::::::	CUAAUUGUUGGCAAGACAAUG	Translation		1
mtr-miR2676d	SoNHX9	4.5	-1.0	1	21	3079	3099	CAUUGUUUGGAUAAUAAUUUG	: ::::.::. : :.::::::	CUAAUUGUUGGCAAGACAAUG	Translation		1
mtr-miR2676e	SoNHX9	4.5	-1.0	1	21	3079	3099	CAUUGUUUGGAUAAUAAUUUG	: ::::.::. : :.::::::	CUAAUUGUUGGCAAGACAAUG	Translation		1
mtr-miR2676f	SoNHX9	4.5	-1.0	1	21	3079	3099	CAUUGUUUGGAUAAUAAUUUG	: ::::.::. : :.::::::	CUAAUUGUUGGCAAGACAAUG	Translation		1
mtr-miR390	SoNHX9	5.0	-1.0	1	21	1888	1908	AAGCUCAGGAGGGAUAGCGCC	:::.:...:: ::.::::	GCGGCUGUUUUUCGUGGGCUU	Cleavage		1
mtr-miR482-3p	SoNHX9	5.0	-1.0	1	21	607	627	CUUACCUACACCUCCCAUGCC	:. ::::::: :::: ::.:	AGUUUGGGAGGGGUAGCUAGG	Translation		1
mtr-miR5224b	SoNHX9	5.0	-1.0	1	22	1773	1794	CGGAAGAGGAUUGUCGAGGACA	:: .::::.:.::: :::	GACCCGUGACAGUUCUCCUCCU	Cleavage		1
mtr-miR5243	SoNHX9	5.0	-1.0	1	21	82	102	UGGGCAGAGAAAUCGUGAGGC	..:: .:::::.::::::	AUUUCCUGAUUUUUCUGCCAG	Cleavage		1
mtr-miR5258	SoNHX9	4.5	-1.0	1	21	1842	1862	UCAAGUGACAAGGAAGAUCUU	::: :.::: :::.::::	UGCAUCAUUCUUUUCAUUUGA	Cleavage		1
mtr-miR5261	SoNHX9	4.0	-1.0	1	21	1799	1819	UCAUUGUAGAUGGCUUUGGCU	:::::: :::: ::..:::	GUCCAAAGACAUCAACGGUGA	Cleavage		1
mtr-miR5286a	SoNHX9	3.5	-1.0	1	24	88	111	CAGGACAAACUGGAGGCAAGGGAC	..:: :. ::::::::::::	UGAUUUUUCUGCCAGUUUGUCCUU	Cleavage		1
mtr-miR5298a	SoNHX9	5.0	-1.0	1	24	3890	3913	UGGAUAUGAUAUGAAGAUGAAGAA	.::. ::.:.::::. :::	AUGGAUAUUCUCGUGUCAUGACCA	Cleavage		1
mtr-miR5557-3p	SoNHX9	4.5	-1.0	1	21	991	1011	UGCUUCCUUAGUACUUGUUGA	:...:::.::::::: ::	GAAGUGAGUGCUAAGGAUGCU	Cleavage		1
mtr-miR5558-5p	SoNHX9	4.5	-1.0	1	21	726	746	UUUUCCAAUUCUAAGUCUAUC	: :::::::::::: : :.	UCUCGACUUAGAAUUGAAUAG	Cleavage		1
mtr-miR5561-3p	SoNHX9	5.0	-1.0	1	21	3355	3375	GUCUAUCUCUCUCUAAAUGGA	::.:: :::: :::: :::.	CCCGUUGAGAGUGAGACAGAU	Translation		1
mtr-miR5561-5p	SoNHX9	5.0	-1.0	1	21	2045	2065	CAUUUGGAGAGACAUAGACAA	::: : ::::::.:::.::	UUGAAGAAGUCUCUUCAAGUG	Cleavage		1
mtr-miR5749	SoNHX9	5.0	-1.0	1	22	365	386	UUCGGGUUGAUAAUAUUUUCUU	..:: ::::: ::.::::	GUUCGGAUUUUAUCCACUCGAA	Cleavage		1
nta-miR167a	SoNHX9	5.0	-1.0	1	22	3090	3111	UGAAGCUGCCAGCAUGAUCUGG	: ::: :::::::.. :::.:	CAAGACAAUGCUGGUGACUUUA	Cleavage		1
nta-miR167b	SoNHX9	5.0	-1.0	1	22	3090	3111	UGAAGCUGCCAGCAUGAUCUGG	: ::: :::::::.. :::.:	CAAGACAAUGCUGGUGACUUUA	Cleavage		1
nta-miR167c	SoNHX9	5.0	-1.0	1	22	3090	3111	UGAAGCUGCCAGCAUGAUCUGG	: ::: :::::::.. :::.:	CAAGACAAUGCUGGUGACUUUA	Cleavage		1
nta-miR167d	SoNHX9	5.0	-1.0	1	21	3091	3111	UGAAGCUGCCAGCAUGAUCUA	::: :::::::.. :::.:	AAGACAAUGCUGGUGACUUUA	Cleavage		1
nta-miR167e	SoNHX9	5.0	-1.0	1	21	3091	3111	UGAAGCUGCCAGCAUGAUCUA	::: :::::::.. :::.:	AAGACAAUGCUGGUGACUUUA	Cleavage		1
nta-miR1919	SoNHX9	5.0	-1.0	1	21	3364	3384	GAGCGAGUCAUCUGUGACAGG	:: ::::::::::.::	AGUGAGACAGAUGACUUGCAG	Cleavage		1
nta-miR390a	SoNHX9	5.0	-1.0	1	21	1888	1908	AAGCUCAGGAGGGAUAGCACC	:::.:...:: ::.::::	GCGGCUGUUUUUCGUGGGCUU	Cleavage		1
nta-miR390b	SoNHX9	5.0	-1.0	1	21	1888	1908	AAGCUCAGGAGGGAUAGCGCC	:::.:...:: ::.::::	GCGGCUGUUUUUCGUGGGCUU	Cleavage		1
nta-miR390c	SoNHX9	5.0	-1.0	1	21	1888	1908	AAGCUCAGGAGGGAUAGCGCC	:::.:...:: ::.::::	GCGGCUGUUUUUCGUGGGCUU	Cleavage		1
nta-miR6025d	SoNHX9	5.0	-1.0	1	22	3233	3254	AACAAUUGAGAUAACAUCUAGG	:: :: ::: ::::. .:::::	CCCAGCUGUCAUCUUUGUUGUU	Cleavage		1
nta-miR6145c	SoNHX9	4.5	-1.0	1	20	3389	3408	CAGUGCACAUAUAACAGUAA	::.: ::::::::: :.:	AUAUUAUUAUAUGUGGAUUU	Cleavage		1
osa-miR156f-3p	SoNHX9	5.0	-1.0	1	22	1755	1776	GCUCACUUCUCUUUCUGUCAGC	::.: ::: .::::::: :	AGAGAUACAAAAGGAAGUGACC	Translation		1
osa-miR156h-3p	SoNHX9	5.0	-1.0	1	22	1755	1776	GCUCACUUCUCUUUCUGUCAGC	::.: ::: .::::::: :	AGAGAUACAAAAGGAAGUGACC	Translation		1
osa-miR156l-3p	SoNHX9	5.0	-1.0	1	22	1755	1776	GCUCACUUCUCUUUCUGUCAGC	::.: ::: .::::::: :	AGAGAUACAAAAGGAAGUGACC	Translation		1
osa-miR167a-5p	SoNHX9	5.0	-1.0	1	21	3091	3111	UGAAGCUGCCAGCAUGAUCUA	::: :::::::.. :::.:	AAGACAAUGCUGGUGACUUUA	Cleavage		1
osa-miR167b	SoNHX9	5.0	-1.0	1	21	3091	3111	UGAAGCUGCCAGCAUGAUCUA	::: :::::::.. :::.:	AAGACAAUGCUGGUGACUUUA	Cleavage		1
osa-miR167c-5p	SoNHX9	5.0	-1.0	1	21	3091	3111	UGAAGCUGCCAGCAUGAUCUA	::: :::::::.. :::.:	AAGACAAUGCUGGUGACUUUA	Cleavage		1
osa-miR167d-5p	SoNHX9	5.0	-1.0	1	21	3091	3111	UGAAGCUGCCAGCAUGAUCUG	::: :::::::.. :::.:	AAGACAAUGCUGGUGACUUUA	Cleavage		1
osa-miR167e-5p	SoNHX9	5.0	-1.0	1	21	3091	3111	UGAAGCUGCCAGCAUGAUCUG	::: :::::::.. :::.:	AAGACAAUGCUGGUGACUUUA	Cleavage		1
osa-miR167f	SoNHX9	5.0	-1.0	1	21	3091	3111	UGAAGCUGCCAGCAUGAUCUG	::: :::::::.. :::.:	AAGACAAUGCUGGUGACUUUA	Cleavage		1
osa-miR167g	SoNHX9	5.0	-1.0	1	21	3091	3111	UGAAGCUGCCAGCAUGAUCUG	::: :::::::.. :::.:	AAGACAAUGCUGGUGACUUUA	Cleavage		1
osa-miR167h-5p	SoNHX9	5.0	-1.0	1	21	3091	3111	UGAAGCUGCCAGCAUGAUCUG	::: :::::::.. :::.:	AAGACAAUGCUGGUGACUUUA	Cleavage		1
osa-miR167i-5p	SoNHX9	5.0	-1.0	1	21	3091	3111	UGAAGCUGCCAGCAUGAUCUG	::: :::::::.. :::.:	AAGACAAUGCUGGUGACUUUA	Cleavage		1
osa-miR167j	SoNHX9	5.0	-1.0	1	21	3091	3111	UGAAGCUGCCAGCAUGAUCUG	::: :::::::.. :::.:	AAGACAAUGCUGGUGACUUUA	Cleavage		1
osa-miR169p	SoNHX9	4.5	-1.0	1	22	95	116	UAGCCAAGGACAAACUUGCCGG	.: :: ::::::::::: .::	UCUGCCAGUUUGUCCUUUUUUA	Cleavage		1
osa-miR1857-5p	SoNHX9	5.0	-1.0	1	21	54	74	UGGUUUUUUUGGAGCAUGAGG	: ::: .:...::.::::.:	ACCCAUUUUUUGAAGAAACUA	Cleavage		1
osa-miR1862e	SoNHX9	5.0	-1.0	1	24	3807	3830	CUAGAUUUGUUUAUUUUGGGACGG	.::. .:: ::..:::.:::	AGCAUCCGCGAUCAAUGAAUUUAG	Cleavage		1
osa-miR1882a	SoNHX9	5.0	-1.0	1	24	2888	2911	AGAUUGCUUUCAAGGUCAUUUCUU	:::.: :::...::: :.:	UAUCCAUGGCAUUGGGGGCAUUUU	Cleavage		1
osa-miR1882b	SoNHX9	5.0	-1.0	1	24	2888	2911	AGAUUGCUUUCAAGGUCAUUUCUU	:::.: :::...::: :.:	UAUCCAUGGCAUUGGGGGCAUUUU	Cleavage		1
osa-miR1882c	SoNHX9	5.0	-1.0	1	24	2888	2911	AGAUUGCUUUCAAGGUCAUUUCUU	:::.: :::...::: :.:	UAUCCAUGGCAUUGGGGGCAUUUU	Cleavage		1
osa-miR1882d	SoNHX9	5.0	-1.0	1	24	2888	2911	AGAUUGCUUUCAAGGUCAUUUCUU	:::.: :::...::: :.:	UAUCCAUGGCAUUGGGGGCAUUUU	Cleavage		1
osa-miR1882e-5p	SoNHX9	5.0	-1.0	1	24	2888	2911	AGAUUGCUUUCAAGGUCAUUUCUU	:::.: :::...::: :.:	UAUCCAUGGCAUUGGGGGCAUUUU	Cleavage		1
osa-miR1882f	SoNHX9	5.0	-1.0	1	24	2888	2911	AGAUUGCUUUCAAGGUCAUUUCUU	:::.: :::...::: :.:	UAUCCAUGGCAUUGGGGGCAUUUU	Cleavage		1
osa-miR1882g	SoNHX9	5.0	-1.0	1	24	2888	2911	AGAUUGCUUUCAAGGUCAUUUCUU	:::.: :::...::: :.:	UAUCCAUGGCAUUGGGGGCAUUUU	Cleavage		1
osa-miR1882h	SoNHX9	5.0	-1.0	1	24	2888	2911	AGAUUGCUUUCAAGGUCAUUUCUU	:::.: :::...::: :.:	UAUCCAUGGCAUUGGGGGCAUUUU	Cleavage		1
osa-miR1883a	SoNHX9	4.5	-1.0	1	24	2409	2432	ACCUGUGACGGGCCGAGAAUGGAA	::.:. :.: :::.:: :::::::	UUUCGGUUUAGGCUCGGCACAGGU	Cleavage		1
osa-miR1883b	SoNHX9	4.5	-1.0	1	24	2409	2432	ACCUGUGACGGGCCGAGAAUGGAA	::.:. :.: :::.:: :::::::	UUUCGGUUUAGGCUCGGCACAGGU	Cleavage		1
osa-miR2118f	SoNHX9	5.0	-1.0	1	22	838	859	UUCCUGAUGCCUCCCAUUCCUA	.::::: :::::: ::: ::	AGGGAAUUGGAGGCUUCACGAC	Cleavage		1
osa-miR2118j	SoNHX9	5.0	-1.0	1	22	838	859	UUCCUGAUGCCUCCCAUUCCUA	.::::: :::::: ::: ::	AGGGAAUUGGAGGCUUCACGAC	Cleavage		1
osa-miR2118m	SoNHX9	5.0	-1.0	1	22	838	859	UUCCUGAUGCCUCCCAUUCCUA	.::::: :::::: ::: ::	AGGGAAUUGGAGGCUUCACGAC	Cleavage		1
osa-miR2919	SoNHX9	4.5	-1.0	1	19	123	141	AAGGGGGGGGGGGGAAAGA	::::....::::..:.::	CCUUUUUUUCCCCUUCUUU	Cleavage		1
osa-miR2922	SoNHX9	4.5	-1.0	1	20	529	548	AAUAAGUGAUUACCGAAAUU	.:::::: :..:::.::.:	GAUUUCGAUGGUCAUUUGUG	Cleavage		1
osa-miR2931	SoNHX9	4.5	-1.0	1	20	1802	1821	CUUUAUUGUUGAUGUCAAAA	:::::::::..:.:::	CAAAGACAUCAACGGUGAAG	Cleavage		1
osa-miR390-3p	SoNHX9	5.0	-1.0	1	20	605	624	CGCUAUCUAUCCUGAGCUCC	:::.:..::: .:.::::	AGAGUUUGGGAGGGGUAGCU	Cleavage		1
osa-miR390-5p	SoNHX9	5.0	-1.0	1	21	1888	1908	AAGCUCAGGAGGGAUAGCGCC	:::.:...:: ::.::::	GCGGCUGUUUUUCGUGGGCUU	Cleavage		1
osa-miR437	SoNHX9	5.0	-1.0	1	21	2019	2039	AAAGUUAGAGAAGUUUGACUU	:::: ::.::::::::	GCCACAAAAUUUUCUAACUUC	Cleavage		1
osa-miR444d.3	SoNHX9	5.0	-1.0	1	21	1007	1027	UUGUGGCUUUCUUGCAAGUUG	.:: . ::::.:::::::	AUGCUGUUCAGAAGGCCACAA	Cleavage		1
osa-miR5150-5p	SoNHX9	5.0	-1.0	1	24	3848	3870	AGCUUCUGACAGCUGCAGUUUCUC	.:::: :::::: ::::::	AGUUGACUG-AGCUGUGCGAAGCU	Cleavage		1
osa-miR5492	SoNHX9	5.0	-1.0	1	21	3147	3167	AGAAGGAGAAUAGAUAUGGUU	::.:: : ::. :::.:::::	AAUCAGAACUGGUCUUCUUCU	Translation		1
osa-miR5507	SoNHX9	5.0	-1.0	1	21	1839	1859	AAUGAGAAUGAUGACCCGGUG	:.: ::::. ::.:::::	UUCUGCAUCAUUCUUUUCAUU	Cleavage		1
osa-miR5542	SoNHX9	4.0	-1.0	1	21	4146	4166	UUUGAGAAGGUAUCAUGAGAU	.::::: : :.::::::::	UAUUCAUGUUCCUUUCUCAAA	Translation		1
osa-miR5803	SoNHX9	5.0	-1.0	1	24	475	498	ACCACUGUAGACGCUACGUGUGAG	:::::::: ...:::::	GGAAUUGGUAGCGUCAGUGGUGGU	Cleavage		1
osa-miR7692-5p	SoNHX9	4.0	-1.0	1	24	2972	2995	GAUCCAAAAAAGUGCCACGUGAGC	:::::: .: ::::::.::	CAUAUCGUGGCCUUCUUUUGGGUC	Translation		1
osa-miR7694-3p	SoNHX9	4.5	-1.0	1	22	3966	3987	CCAUAUUCGUAGUGCUAGGUGG	::.::: ::.:::::::	AACACUGGCAAUAUGAAUAUGC	Cleavage		1
osa-miR810a	SoNHX9	5.0	-1.0	1	21	1892	1912	UCAUAAGCCCACCACAUGUGG	:... : : :::::::::::.	CUGUUUUUCGUGGGCUUAUGG	Cleavage		1
ppt-miR1030a	SoNHX9	5.0	-1.0	1	21	1701	1721	UCUGCAUCUGCACCUGCACCA	: ::: : : ::::::::::	AGAUGCUGAUACAGAUGCAGA	Translation		1
ppt-miR1030b	SoNHX9	5.0	-1.0	1	21	1701	1721	UCUGCAUCUGCACCUGCACCA	: ::: : : ::::::::::	AGAUGCUGAUACAGAUGCAGA	Translation		1
ppt-miR1030c	SoNHX9	5.0	-1.0	1	21	1701	1721	UCUGCAUCUGCACCUGCACCA	: ::: : : ::::::::::	AGAUGCUGAUACAGAUGCAGA	Translation		1
ppt-miR1030d	SoNHX9	5.0	-1.0	1	21	1701	1721	UCUGCAUCUGCACCUGCACCA	: ::: : : ::::::::::	AGAUGCUGAUACAGAUGCAGA	Translation		1
ppt-miR1030e	SoNHX9	5.0	-1.0	1	21	1701	1721	UCUGCAUCUGCACCUGCACCA	: ::: : : ::::::::::	AGAUGCUGAUACAGAUGCAGA	Translation		1
ppt-miR1030f	SoNHX9	5.0	-1.0	1	21	1701	1721	UCUGCAUCUGCACCUGCACCA	: ::: : : ::::::::::	AGAUGCUGAUACAGAUGCAGA	Translation		1
ppt-miR1030g	SoNHX9	5.0	-1.0	1	21	1701	1721	UCUGCAUCUGCACCUGCACCA	: ::: : : ::::::::::	AGAUGCUGAUACAGAUGCAGA	Translation		1
ppt-miR1030h	SoNHX9	5.0	-1.0	1	21	1701	1721	UCUGCAUCUGCACCUGCACCG	: ::: : : ::::::::::	AGAUGCUGAUACAGAUGCAGA	Translation		1
ppt-miR1036-3p	SoNHX9	4.5	-1.0	1	21	252	272	AGCUAAUUAAGGAUUCUACAC	:::::: :.::. ::::.:	UCGUAGAAGCUUUGUUUAGUU	Cleavage		1
ppt-miR1043-5p	SoNHX9	4.5	-1.0	1	20	831	850	CCUUCAACUUCAUGCGUGCA	:::.::: :.: :::.:::	GGCAUGCAGGGAAUUGGAGG	Cleavage		1
ppt-miR1076-5p	SoNHX9	4.5	-1.0	1	21	3244	3264	UAUCACAAGGUGCGAUAAUUG	::.:.:. :::::::.::	UCUUUGUUGUUCCUUGUGGUA	Translation		1
ppt-miR2084	SoNHX9	5.0	-1.0	1	21	3519	3539	CCUGCAUUGUUGGAUUGUGGA	: .:.: :......:::::::	UGUAUAUUUUGGUGAUGCAGG	Cleavage		1
ppt-miR390a	SoNHX9	5.0	-1.0	1	21	1888	1908	AAGCUCAGGAGGGAUAGCGCC	:::.:...:: ::.::::	GCGGCUGUUUUUCGUGGGCUU	Cleavage		1
ppt-miR390b	SoNHX9	5.0	-1.0	1	21	1888	1908	AAGCUCAGGAGGGAUAGCGCC	:::.:...:: ::.::::	GCGGCUGUUUUUCGUGGGCUU	Cleavage		1
ppt-miR390c-5p	SoNHX9	4.5	-1.0	1	21	1354	1374	GAGCUCAGGAGGGAUAGCGCC	:::.:. ::..:::::::	CAGGCUGUUGCUUUUGAGCUC	Cleavage		1
ppt-miR533a-5p	SoNHX9	5.0	-1.0	1	21	3278	3298	GAGCUGGCCAGGCUGUGAGGG	:.:::::: : ::::..:::	CUCUCACACCAUGGCUGGCUG	Translation		1
ppt-miR895	SoNHX9	5.0	-1.0	1	22	4028	4049	GUAGCUUAGCGAGGUGUUGGUA	:..:: ..::::.::.:.::	GAUUAAAGUCUCGUUAGGUUAA	Cleavage		1
ppt-miR904a	SoNHX9	4.0	-1.0	1	21	3074	3094	UCUUGUCAAUGUUUAGGGGCA	:..:::: ..:::.:::::	GACUUCUAAUUGUUGGCAAGA	Cleavage		1
ppt-miR904b	SoNHX9	4.0	-1.0	1	21	3074	3094	UCUUGUCAAUGUUUAGGGGCA	:..:::: ..:::.:::::	GACUUCUAAUUGUUGGCAAGA	Cleavage		1
ptc-miR1446a	SoNHX9	5.0	-1.0	1	20	596	615	UUCUGAACUCUCUCCCUCAA	:: :: .:::::::..:.:	UUAAGUCGGAGAGUUUGGGA	Cleavage		1
ptc-miR1446b	SoNHX9	5.0	-1.0	1	20	596	615	UUCUGAACUCUCUCCCUCAA	:: :: .:::::::..:.:	UUAAGUCGGAGAGUUUGGGA	Cleavage		1
ptc-miR1446c	SoNHX9	5.0	-1.0	1	20	596	615	UUCUGAACUCUCUCCCUCAA	:: :: .:::::::..:.:	UUAAGUCGGAGAGUUUGGGA	Cleavage		1
ptc-miR1446d	SoNHX9	5.0	-1.0	1	20	596	615	UUCUGAACUCUCUCCCUCAA	:: :: .:::::::..:.:	UUAAGUCGGAGAGUUUGGGA	Cleavage		1
ptc-miR1446e	SoNHX9	5.0	-1.0	1	20	596	615	UUCUGAACUCUCUCCCUCAA	:: :: .:::::::..:.:	UUAAGUCGGAGAGUUUGGGA	Cleavage		1
ptc-miR167a	SoNHX9	5.0	-1.0	1	21	3091	3111	UGAAGCUGCCAGCAUGAUCUA	::: :::::::.. :::.:	AAGACAAUGCUGGUGACUUUA	Cleavage		1
ptc-miR167b	SoNHX9	5.0	-1.0	1	21	3091	3111	UGAAGCUGCCAGCAUGAUCUA	::: :::::::.. :::.:	AAGACAAUGCUGGUGACUUUA	Cleavage		1
ptc-miR167c	SoNHX9	5.0	-1.0	1	21	3091	3111	UGAAGCUGCCAGCAUGAUCUA	::: :::::::.. :::.:	AAGACAAUGCUGGUGACUUUA	Cleavage		1
ptc-miR167d	SoNHX9	5.0	-1.0	1	21	3091	3111	UGAAGCUGCCAGCAUGAUCUA	::: :::::::.. :::.:	AAGACAAUGCUGGUGACUUUA	Cleavage		1
ptc-miR167e	SoNHX9	5.0	-1.0	1	21	3091	3111	UGAAGCUGCCAGCAUGAUCUG	::: :::::::.. :::.:	AAGACAAUGCUGGUGACUUUA	Cleavage		1
ptc-miR167f-5p	SoNHX9	5.0	-1.0	1	21	3091	3111	UGAAGCUGCCAGCAUGAUCUU	:::: :::::::.. :::.:	AAGACAAUGCUGGUGACUUUA	Cleavage		1
ptc-miR167g-5p	SoNHX9	5.0	-1.0	1	21	3091	3111	UGAAGCUGCCAGCAUGAUCUU	:::: :::::::.. :::.:	AAGACAAUGCUGGUGACUUUA	Cleavage		1
ptc-miR390a	SoNHX9	5.0	-1.0	1	21	1888	1908	AAGCUCAGGAGGGAUAGCGCC	:::.:...:: ::.::::	GCGGCUGUUUUUCGUGGGCUU	Cleavage		1
ptc-miR390b	SoNHX9	5.0	-1.0	1	21	1888	1908	AAGCUCAGGAGGGAUAGCGCC	:::.:...:: ::.::::	GCGGCUGUUUUUCGUGGGCUU	Cleavage		1
ptc-miR390c	SoNHX9	5.0	-1.0	1	21	1888	1908	AAGCUCAGGAGGGAUAGCGCC	:::.:...:: ::.::::	GCGGCUGUUUUUCGUGGGCUU	Cleavage		1
ptc-miR390d-5p	SoNHX9	5.0	-1.0	1	21	1888	1908	AAGCUCAGGAGGGAUAGCGCC	:::.:...:: ::.::::	GCGGCUGUUUUUCGUGGGCUU	Cleavage		1
ptc-miR482a.2	SoNHX9	5.0	-1.0	1	20	609	628	UCUUGCCUACUCCUCCCAUU	:::::::.:::: .:.:	UUUGGGAGGGGUAGCUAGGU	Cleavage		1
ptc-miR6442	SoNHX9	5.0	-1.0	1	21	1153	1173	CUGAACGGCUUGAAGGGCACG	:: :::::: ::..: ::::	GGUACCCUUCUAGUUGCUCAG	Translation		1
ptc-miR6457a	SoNHX9	5.0	-1.0	1	21	2368	2388	UAAUCUCUCUGCAGAAUGCUG	::: :::::. :: :::::.	GAGCUUUCUGUUGAAAGAUUG	Translation		1
ptc-miR7830	SoNHX9	4.5	-1.0	1	20	3871	3890	UGAUCUAGAGAACCGUUGCU	::... :::::::::.:.:	AGUGGAAGUUCUCUAGGUUA	Cleavage		1
pti-miR5473	SoNHX9	4.0	-1.0	1	20	3825	3844	UGAGGUAACGGGAUCAAAGG	.:: :::::::: :::::	AUUUAGAUCCCGUCACCUCU	Cleavage		1
rco-miR167a	SoNHX9	5.0	-1.0	1	21	3091	3111	UGAAGCUGCCAGCAUGAUCUA	::: :::::::.. :::.:	AAGACAAUGCUGGUGACUUUA	Cleavage		1
rco-miR167b	SoNHX9	5.0	-1.0	1	21	3091	3111	UGAAGCUGCCAGCAUGAUCUA	::: :::::::.. :::.:	AAGACAAUGCUGGUGACUUUA	Cleavage		1
rco-miR167c	SoNHX9	5.0	-1.0	1	22	3090	3111	UGAAGCUGCCAGCAUGAUCUGG	: ::: :::::::.. :::.:	CAAGACAAUGCUGGUGACUUUA	Cleavage		1
rco-miR390a	SoNHX9	5.0	-1.0	1	21	1888	1908	AAGCUCAGGAGGGAUAGCGCC	:::.:...:: ::.::::	GCGGCUGUUUUUCGUGGGCUU	Cleavage		1
rco-miR390b	SoNHX9	5.0	-1.0	1	21	1888	1908	AAGCUCAGGAGGGAUAGCGCC	:::.:...:: ::.::::	GCGGCUGUUUUUCGUGGGCUU	Cleavage		1
rgl-miR5574	SoNHX9	5.0	-1.0	1	21	441	461	UUUAAUCAGAAUCUAAAAGCA	:.:: :::: :.:: :::::	GGUUUCUAGAAUUUGCUUAAA	Translation		1
sbi-miR167a	SoNHX9	5.0	-1.0	1	21	3091	3111	UGAAGCUGCCAGCAUGAUCUA	::: :::::::.. :::.:	AAGACAAUGCUGGUGACUUUA	Cleavage		1
sbi-miR167b	SoNHX9	5.0	-1.0	1	21	3091	3111	UGAAGCUGCCAGCAUGAUCUA	::: :::::::.. :::.:	AAGACAAUGCUGGUGACUUUA	Cleavage		1
sbi-miR167c	SoNHX9	5.0	-1.0	1	21	3091	3111	UGAAGCUGCCAGCAUGAUCUG	::: :::::::.. :::.:	AAGACAAUGCUGGUGACUUUA	Cleavage		1
sbi-miR167d	SoNHX9	5.0	-1.0	1	21	3091	3111	UGAAGCUGCCAGCAUGAUCUG	::: :::::::.. :::.:	AAGACAAUGCUGGUGACUUUA	Cleavage		1
sbi-miR167e	SoNHX9	5.0	-1.0	1	21	3091	3111	UGAAGCUGCCAGCAUGAUCUG	::: :::::::.. :::.:	AAGACAAUGCUGGUGACUUUA	Cleavage		1
sbi-miR167f	SoNHX9	5.0	-1.0	1	21	3091	3111	UGAAGCUGCCAGCAUGAUCUG	::: :::::::.. :::.:	AAGACAAUGCUGGUGACUUUA	Cleavage		1
sbi-miR167g	SoNHX9	5.0	-1.0	1	21	3091	3111	UGAAGCUGCCAGCAUGAUCUG	::: :::::::.. :::.:	AAGACAAUGCUGGUGACUUUA	Cleavage		1
sbi-miR167h	SoNHX9	5.0	-1.0	1	21	3091	3111	UGAAGCUGCCAGCAUGAUCUG	::: :::::::.. :::.:	AAGACAAUGCUGGUGACUUUA	Cleavage		1
sbi-miR167i	SoNHX9	5.0	-1.0	1	21	3091	3111	UGAAGCUGCCAGCAUGAUCUA	::: :::::::.. :::.:	AAGACAAUGCUGGUGACUUUA	Cleavage		1
sbi-miR390	SoNHX9	5.0	-1.0	1	21	1888	1908	AAGCUCAGGAGGGAUAGCGCC	:::.:...:: ::.::::	GCGGCUGUUUUUCGUGGGCUU	Cleavage		1
sbi-miR437a	SoNHX9	5.0	-1.0	1	21	2019	2039	AAAGUUAGAGAAGUUUGACUU	:::: ::.::::::::	GCCACAAAAUUUUCUAACUUC	Cleavage		1
sbi-miR437b	SoNHX9	5.0	-1.0	1	21	2019	2039	AAAGUUAGAGAAGUUUGACUU	:::: ::.::::::::	GCCACAAAAUUUUCUAACUUC	Cleavage		1
sbi-miR437c	SoNHX9	5.0	-1.0	1	21	2019	2039	AAAGUUAGAGAAGUUUGACUU	:::: ::.::::::::	GCCACAAAAUUUUCUAACUUC	Cleavage		1
sbi-miR437d	SoNHX9	5.0	-1.0	1	21	2019	2039	AAAGUUAGAGAAGUUUGACUU	:::: ::.::::::::	GCCACAAAAUUUUCUAACUUC	Cleavage		1
sbi-miR437e	SoNHX9	5.0	-1.0	1	21	2019	2039	AAAGUUAGAGAAGUUUGACUU	:::: ::.::::::::	GCCACAAAAUUUUCUAACUUC	Cleavage		1
sbi-miR437f	SoNHX9	5.0	-1.0	1	21	2019	2039	AAAGUUAGAGAAGUUUGACUU	:::: ::.::::::::	GCCACAAAAUUUUCUAACUUC	Cleavage		1
sbi-miR437g	SoNHX9	5.0	-1.0	1	21	2019	2039	AAAGUUAGAGAAGUUUGACUU	:::: ::.::::::::	GCCACAAAAUUUUCUAACUUC	Cleavage		1
sbi-miR437i	SoNHX9	5.0	-1.0	1	21	2019	2039	AAAGUUAGAGAAGUUUGACUU	:::: ::.::::::::	GCCACAAAAUUUUCUAACUUC	Cleavage		1
sbi-miR437j	SoNHX9	5.0	-1.0	1	21	2019	2039	AAAGUUAGAGAAGUUUGACUU	:::: ::.::::::::	GCCACAAAAUUUUCUAACUUC	Cleavage		1
sbi-miR437k	SoNHX9	5.0	-1.0	1	21	2019	2039	AAAGUUAGAGAAGUUUGACUU	:::: ::.::::::::	GCCACAAAAUUUUCUAACUUC	Cleavage		1
sbi-miR437l	SoNHX9	5.0	-1.0	1	21	2019	2039	AAAGUUAGAGAAGUUUGACUU	:::: ::.::::::::	GCCACAAAAUUUUCUAACUUC	Cleavage		1
sbi-miR437m	SoNHX9	5.0	-1.0	1	21	2019	2039	AAAGUUAGAGAAGUUUGACUU	:::: ::.::::::::	GCCACAAAAUUUUCUAACUUC	Cleavage		1
sbi-miR437n	SoNHX9	5.0	-1.0	1	21	2019	2039	AAAGUUAGAGAAGUUUGACUU	:::: ::.::::::::	GCCACAAAAUUUUCUAACUUC	Cleavage		1
sbi-miR437o	SoNHX9	5.0	-1.0	1	21	2019	2039	AAAGUUAGAGAAGUUUGACUU	:::: ::.::::::::	GCCACAAAAUUUUCUAACUUC	Cleavage		1
sbi-miR437p	SoNHX9	5.0	-1.0	1	21	2019	2039	AAAGUUAGAGAAGUUUGACUU	:::: ::.::::::::	GCCACAAAAUUUUCUAACUUC	Cleavage		1
sbi-miR437q	SoNHX9	5.0	-1.0	1	21	2019	2039	AAAGUUAGAGAAGUUUGACUU	:::: ::.::::::::	GCCACAAAAUUUUCUAACUUC	Cleavage		1
sbi-miR437r	SoNHX9	5.0	-1.0	1	21	2019	2039	AAAGUUAGAGAAGUUUGACUU	:::: ::.::::::::	GCCACAAAAUUUUCUAACUUC	Cleavage		1
sbi-miR437s	SoNHX9	5.0	-1.0	1	21	2019	2039	AAAGUUAGAGAAGUUUGACUU	:::: ::.::::::::	GCCACAAAAUUUUCUAACUUC	Cleavage		1
sbi-miR437t	SoNHX9	5.0	-1.0	1	21	2019	2039	AAAGUUAGAGAAGUUUGACUU	:::: ::.::::::::	GCCACAAAAUUUUCUAACUUC	Cleavage		1
sbi-miR437u	SoNHX9	5.0	-1.0	1	21	2019	2039	AAAGUUAGAGAAGUUUGACUU	:::: ::.::::::::	GCCACAAAAUUUUCUAACUUC	Cleavage		1
sbi-miR437v	SoNHX9	5.0	-1.0	1	21	2019	2039	AAAGUUAGAGAAGUUUGACUU	:::: ::.::::::::	GCCACAAAAUUUUCUAACUUC	Cleavage		1
sbi-miR437w	SoNHX9	5.0	-1.0	1	21	2019	2039	AAAGUUAGAGAAGUUUGACUU	:::: ::.::::::::	GCCACAAAAUUUUCUAACUUC	Cleavage		1
sbi-miR5568e-5p	SoNHX9	5.0	-1.0	1	21	1791	1811	GAUGUUUUGGGUUUUCUAGAU	:::: :. :: ::.:::::	UCCUAGUAGUCCAAAGACAUC	Cleavage		1
sbi-miR6222-5p	SoNHX9	5.0	-1.0	1	21	2266	2286	CCUGUUUGGAUCAGCCAAGGC	.:::: .::.:::: ::.:	AUCUUGAUUGGUCCAUACGGC	Cleavage		1
sbi-miR6225-3p	SoNHX9	3.5	-1.0	1	24	803	826	GAAACGAAUCUUUUAAGUCUAAUU	:: ::.:.::::::::: :	UGGAUGAGUUGAGAGAUUCGUUGC	Cleavage		1
sbi-miR6231-5p	SoNHX9	3.5	-1.0	1	21	1894	1914	GUCCGUGAGUCCACAAAUAGG	.: :: ::::.::.:.::::	GUUUUUCGUGGGCUUAUGGAC	Cleavage		1
sbi-miR6233-5p	SoNHX9	4.5	-1.0	1	24	2404	2427	UGUUGAGGCUGGAGCGAAACUCGG	::::: :..:: :::..::	UAUGUUUUCGGUUUAGGCUCGGCA	Cleavage		1
sly-miR167a	SoNHX9	5.0	-1.0	1	21	3091	3111	UGAAGCUGCCAGCAUGAUCUA	::: :::::::.. :::.:	AAGACAAUGCUGGUGACUUUA	Cleavage		1
[truncated: 8,189 more rows]

## Sheet: athmiRNAs and SoNHXs
miRNA_Acc.	Target_Acc.	Expectation	UPE$	miRNA_start	miRNA_end	Target_start	Target_end	miRNA_aligned_fragment	alignment	Target_aligned_fragment	Inhibition	Target_Desc.	Multiplicity
ath-miR156a-3p	SoNHX42	4.0	-1.0	1	22	2605	2625	GCUCACUGCUCUUUCUGUCAGA	: ::: .::::::::::::: :	UAUGA-GGAAAGAGCAGUGAAC	Cleavage		1
ath-miR156a-5p	SoNHX11	4.0	-1.0	1	20	61	80	UGACAGAAGAGAGUGAGCAC	: .::.::::: :::::.:	CUUUUCGCUCUCCUCUGUUA	Cleavage		2
ath-miR156a-5p	SoNHX11	5.0	-1.0	1	20	807	826	UGACAGAAGAGAGUGAGCAC	:::.: .:.::::::::.	GUGUUGUUUUUCUUCUGUUU	Cleavage		2
ath-miR156a-5p	SoNHX33	4.5	-1.0	1	20	417	436	UGACAGAAGAGAGUGAGCAC	:: :::::: .::.::::	UUGGUCACUCAUUUUUGUCU	Translation		1
ath-miR156b-3p	SoNHX13	5.0	-1.0	1	23	553	575	UGCUCACCUCUCUUUCUGUCAGU	:::: : ::::::: :::	UUCACCAGAUAAAGAGGUGUGCA	Cleavage		1
ath-miR156b-3p	SoNHX14	5.0	-1.0	1	23	382	404	UGCUCACCUCUCUUUCUGUCAGU	:::: : ::::::: :::	UUCACCAGAUAAAGAGGUGUGCA	Cleavage		1
ath-miR156b-5p	SoNHX11	4.0	-1.0	1	20	61	80	UGACAGAAGAGAGUGAGCAC	: .::.::::: :::::.:	CUUUUCGCUCUCCUCUGUUA	Cleavage		2
ath-miR156b-5p	SoNHX11	5.0	-1.0	1	20	807	826	UGACAGAAGAGAGUGAGCAC	:::.: .:.::::::::.	GUGUUGUUUUUCUUCUGUUU	Cleavage		2
ath-miR156b-5p	SoNHX33	4.5	-1.0	1	20	417	436	UGACAGAAGAGAGUGAGCAC	:: :::::: .::.::::	UUGGUCACUCAUUUUUGUCU	Translation		1
ath-miR156c-3p	SoNHX33	5.0	-1.0	1	22	2346	2367	GCUCACUGCUCUAUCUGUCAGA	::.: :::::: :::: :.	UGGGAUACAUAGAGAAGUGUGU	Cleavage		1
ath-miR156c-5p	SoNHX11	4.0	-1.0	1	20	61	80	UGACAGAAGAGAGUGAGCAC	: .::.::::: :::::.:	CUUUUCGCUCUCCUCUGUUA	Cleavage		2
ath-miR156c-5p	SoNHX11	5.0	-1.0	1	20	807	826	UGACAGAAGAGAGUGAGCAC	:::.: .:.::::::::.	GUGUUGUUUUUCUUCUGUUU	Cleavage		2
ath-miR156c-5p	SoNHX33	4.5	-1.0	1	20	417	436	UGACAGAAGAGAGUGAGCAC	:: :::::: .::.::::	UUGGUCACUCAUUUUUGUCU	Translation		1
ath-miR156d-5p	SoNHX11	4.0	-1.0	1	20	61	80	UGACAGAAGAGAGUGAGCAC	: .::.::::: :::::.:	CUUUUCGCUCUCCUCUGUUA	Cleavage		2
ath-miR156d-5p	SoNHX11	5.0	-1.0	1	20	807	826	UGACAGAAGAGAGUGAGCAC	:::.: .:.::::::::.	GUGUUGUUUUUCUUCUGUUU	Cleavage		2
ath-miR156d-5p	SoNHX33	4.5	-1.0	1	20	417	436	UGACAGAAGAGAGUGAGCAC	:: :::::: .::.::::	UUGGUCACUCAUUUUUGUCU	Translation		1
ath-miR156e	SoNHX11	4.0	-1.0	1	20	61	80	UGACAGAAGAGAGUGAGCAC	: .::.::::: :::::.:	CUUUUCGCUCUCCUCUGUUA	Cleavage		2
ath-miR156e	SoNHX11	5.0	-1.0	1	20	807	826	UGACAGAAGAGAGUGAGCAC	:::.: .:.::::::::.	GUGUUGUUUUUCUUCUGUUU	Cleavage		2
ath-miR156e	SoNHX33	4.5	-1.0	1	20	417	436	UGACAGAAGAGAGUGAGCAC	:: :::::: .::.::::	UUGGUCACUCAUUUUUGUCU	Translation		1
ath-miR156f-3p	SoNHX12	5.0	-1.0	1	21	1455	1475	GCUCACUCUCUAUCCGUCACC	:: :: ::::::: : :::	UAUGUCGUAUAGAGAUUCAGC	Cleavage		1
ath-miR156f-5p	SoNHX11	4.0	-1.0	1	20	61	80	UGACAGAAGAGAGUGAGCAC	: .::.::::: :::::.:	CUUUUCGCUCUCCUCUGUUA	Cleavage		2
ath-miR156f-5p	SoNHX11	5.0	-1.0	1	20	807	826	UGACAGAAGAGAGUGAGCAC	:::.: .:.::::::::.	GUGUUGUUUUUCUUCUGUUU	Cleavage		2
ath-miR156f-5p	SoNHX33	4.5	-1.0	1	20	417	436	UGACAGAAGAGAGUGAGCAC	:: :::::: .::.::::	UUGGUCACUCAUUUUUGUCU	Translation		1
ath-miR156g	SoNHX11	5.0	-1.0	1	20	61	80	CGACAGAAGAGAGUGAGCAC	: .::.::::: :::::.	CUUUUCGCUCUCCUCUGUUA	Cleavage		2
ath-miR156g	SoNHX11	5.0	-1.0	1	20	807	826	CGACAGAAGAGAGUGAGCAC	:::.: .:.::::::::.	GUGUUGUUUUUCUUCUGUUU	Cleavage		2
ath-miR156g	SoNHX33	4.5	-1.0	1	20	417	436	CGACAGAAGAGAGUGAGCAC	:: :::::: .::.::::	UUGGUCACUCAUUUUUGUCU	Translation		1
ath-miR156h	SoNHX11	3.5	-1.0	1	20	807	826	UGACAGAAGAAAGAGAGCAC	:::.: :.::::::::::.	GUGUUGUUUUUCUUCUGUUU	Cleavage		1
ath-miR156h	SoNHX26	5.0	-1.0	1	20	2706	2725	UGACAGAAGAAAGAGAGCAC	::::.:.:::.::.: :.	UUGCUUUUUUUUUUUUUUUU	Cleavage		1
ath-miR156i	SoNHX3	5.0	-1.0	1	20	440	459	UGACAGAAGAGAGAGAGCAG	.::. .:.:::: :.:::.:	UUGUAUUUUCUCCUUUGUUA	Cleavage		1
ath-miR156i	SoNHX4	5.0	-1.0	1	20	1072	1091	UGACAGAAGAGAGAGAGCAG	.::. .:.:::: :.:::.:	UUGUAUUUUCUCCUUUGUUA	Cleavage		1
ath-miR156i	SoNHX5	5.0	-1.0	1	20	673	692	UGACAGAAGAGAGAGAGCAG	.::. .:.:::: :.:::.:	UUGUAUUUUCUCCUUUGUUA	Cleavage		1
ath-miR156i	SoNHX11	4.0	-1.0	1	20	807	826	UGACAGAAGAGAGAGAGCAG	::.: :.:.::::::::.	GUGUUGUUUUUCUUCUGUUU	Cleavage		2
ath-miR156i	SoNHX11	4.5	-1.0	1	20	61	80	UGACAGAAGAGAGAGAGCAG	:: .:: ::::: :::::.:	CUUUUCGCUCUCCUCUGUUA	Cleavage		2
ath-miR156j	SoNHX3	5.0	-1.0	1	20	440	459	UGACAGAAGAGAGAGAGCAC	::. .:.:::: :.:::.:	UUGUAUUUUCUCCUUUGUUA	Cleavage		1
ath-miR156j	SoNHX4	5.0	-1.0	1	20	1072	1091	UGACAGAAGAGAGAGAGCAC	::. .:.:::: :.:::.:	UUGUAUUUUCUCCUUUGUUA	Cleavage		1
ath-miR156j	SoNHX5	5.0	-1.0	1	20	673	692	UGACAGAAGAGAGAGAGCAC	::. .:.:::: :.:::.:	UUGUAUUUUCUCCUUUGUUA	Cleavage		1
ath-miR156j	SoNHX11	4.0	-1.0	1	20	807	826	UGACAGAAGAGAGAGAGCAC	:::.: :.:.::::::::.	GUGUUGUUUUUCUUCUGUUU	Cleavage		2
ath-miR156j	SoNHX11	4.5	-1.0	1	20	61	80	UGACAGAAGAGAGAGAGCAC	: .:: ::::: :::::.:	CUUUUCGCUCUCCUCUGUUA	Cleavage		2
ath-miR157a-3p	SoNHX31	4.5	-1.0	1	21	1797	1817	GCUCUCUAGCCUUCUGUCAUC	.::.::::::: ::::.:.	CGUGGCAGAAGGAAAGAGGGU	Cleavage		1
ath-miR157a-5p	SoNHX17	4.5	-1.0	1	21	549	569	UUGACAGAAGAUAGAGAGCAC	:::::.:.:.:::: :::	AAGCUCUUUGUUUUCUAGCAA	Cleavage		1
ath-miR157a-5p	SoNHX36	4.5	-1.0	1	21	402	421	UUGACAGAAGAUAGAGAGCAC	:.::: :::.::: :::::	UAGUUCU-UAUUUUCAGUCAA	Cleavage		1
ath-miR157b-3p	SoNHX31	4.5	-1.0	1	21	1797	1817	GCUCUCUAGCCUUCUGUCAUC	.::.::::::: ::::.:.	CGUGGCAGAAGGAAAGAGGGU	Cleavage		1
ath-miR157b-5p	SoNHX17	4.5	-1.0	1	21	549	569	UUGACAGAAGAUAGAGAGCAC	:::::.:.:.:::: :::	AAGCUCUUUGUUUUCUAGCAA	Cleavage		1
ath-miR157b-5p	SoNHX36	4.5	-1.0	1	21	402	421	UUGACAGAAGAUAGAGAGCAC	:.::: :::.::: :::::	UAGUUCU-UAUUUUCAGUCAA	Cleavage		1
ath-miR157c-3p	SoNHX31	4.5	-1.0	1	21	1797	1817	GCUCUCUAUACUUCUGUCACC	:::.:::::: : ::::.:.	CGUGGCAGAAGGAAAGAGGGU	Translation		1
ath-miR157c-5p	SoNHX17	4.5	-1.0	1	21	549	569	UUGACAGAAGAUAGAGAGCAC	:::::.:.:.:::: :::	AAGCUCUUUGUUUUCUAGCAA	Cleavage		1
ath-miR157c-5p	SoNHX36	4.5	-1.0	1	21	402	421	UUGACAGAAGAUAGAGAGCAC	:.::: :::.::: :::::	UAGUUCU-UAUUUUCAGUCAA	Cleavage		1
ath-miR157d	SoNHX11	5.0	-1.0	1	20	807	826	UGACAGAAGAUAGAGAGCAC	:::.: :.: ::::::::.	GUGUUGUUUUUCUUCUGUUU	Translation		1
ath-miR157d	SoNHX21	5.0	-1.0	1	20	842	861	UGACAGAAGAUAGAGAGCAC	:: .::::::::::.: :.	GUUUUCUCUAUCUUUUCUUC	Cleavage		1
ath-miR157d	SoNHX27	4.0	-1.0	1	20	716	735	UGACAGAAGAUAGAGAGCAC	::.:: :::::::::::	UUGUUCCCUAUCUUCUGUGC	Cleavage		1
ath-miR157d	SoNHX44	5.0	-1.0	1	20	405	424	UGACAGAAGAUAGAGAGCAC	: .:.:.:.:.::::::.	UUUUUUUUUGUUUUCUGUUU	Cleavage		1
ath-miR158a-3p	SoNHX11	5.0	-1.0	1	20	1768	1786	UCCCAAAUGUAGACAAAGCA	:::::: : .:::::::::	GGCUUUGAC-GCAUUUGGGA	Translation		1
ath-miR158a-5p	SoNHX40	5.0	-1.0	1	21	2409	2429	CUUUGUCUACAAUUUUGGAAA	.:::.:::::::: .::	GAGUCAAGAUUGUAGAAGAAA	Cleavage		1
ath-miR159a	SoNHX39	4.5	-1.0	1	21	2380	2400	UUUGGAUUGAAGGGAGCUCUA	:: ::::.::::.: ::::	AAGCACUCCUUUCAGUGCAAA	Cleavage		1
ath-miR159b-3p	SoNHX39	4.5	-1.0	1	21	2380	2400	UUUGGAUUGAAGGGAGCUCUU	::: ::::.::::.: ::::	AAGCACUCCUUUCAGUGCAAA	Cleavage		1
ath-miR159b-3p	SoNHX43	5.0	-1.0	1	21	2440	2460	UUUGGAUUGAAGGGAGCUCUU	:. :::: :.::::.::. ::	AGCAGCUACUUUCAGUCUUAA	Cleavage		1
ath-miR159b-5p	SoNHX30	5.0	-1.0	1	21	103	123	GAGCUCCUUGAAGUUCAAUGG	: ::::::: : ::::::	GAACUGAACUUAAUGGAGCUG	Translation		2
ath-miR159b-5p	SoNHX30	5.0	-1.0	1	21	128	148	GAGCUCCUUGAAGUUCAAUGG	: ::::::: : ::::::	GAACUGAACUUAAUGGAGCUG	Translation		2
ath-miR159c	SoNHX43	5.0	-1.0	1	21	2440	2460	UUUGGAUUGAAGGGAGCUCCU	:: :::: :.::::.::. ::	AGCAGCUACUUUCAGUCUUAA	Cleavage		1
ath-miR161.2	SoNHX36	5.0	-1.0	1	21	2739	2759	UCAAUGCAUUGAAAGUGACUA	::::::::::: ::::	UUCUCACUUUCAAUUCAUUAC	Cleavage		1
ath-miR162a-5p	SoNHX30	4.5	-1.0	1	22	1318	1339	UGGAGGCAGCGGUUCAUCGAUC	::: :::.:.:::: :::	CUACGAAAAACUGUUGCCACCA	Cleavage		1
ath-miR162b-5p	SoNHX30	4.5	-1.0	1	22	1318	1339	UGGAGGCAGCGGUUCAUCGAUC	::: :::.:.:::: :::	CUACGAAAAACUGUUGCCACCA	Cleavage		1
ath-miR164a	SoNHX10	4.5	-1.0	1	21	941	961	UGGAGAAGCAGGGCACGUGCA	: .:. :::.::::::.:: :	UAUAUCUGCUCUGCUUUUCAA	Cleavage		1
ath-miR164b-5p	SoNHX10	4.5	-1.0	1	21	941	961	UGGAGAAGCAGGGCACGUGCA	: .:. :::.::::::.:: :	UAUAUCUGCUCUGCUUUUCAA	Cleavage		1
ath-miR164c-5p	SoNHX10	4.5	-1.0	1	21	941	961	UGGAGAAGCAGGGCACGUGCG	.:. :::.::::::.:: :	UAUAUCUGCUCUGCUUUUCAA	Cleavage		1
ath-miR165a-5p	SoNHX41	5.0	-1.0	1	21	870	890	GGAAUGUUGUCUGGAUCGAGG	:.:: :::.: .:..:::::.	CUUCAAUCUAAGCGGCAUUCU	Translation		1
ath-miR167a-3p	SoNHX11	5.0	-1.0	1	21	1367	1387	GAUCAUGUUCGCAGUUUCACC	:: :.::: :. :::::::	UUUGUAGCUGGGGUCAUGAUC	Translation		1
ath-miR167a-3p	SoNHX15	5.0	-1.0	1	21	633	653	GAUCAUGUUCGCAGUUUCACC	:: : .:: :..:::::::	AUUGCACUUGGGGGCAUGAUC	Translation		1
ath-miR167a-3p	SoNHX16	4.5	-1.0	1	21	869	889	GAUCAUGUUCGCAGUUUCACC	::::::.:::: ::::::	CGUGAAAUUGCGCUCAUGAUG	Cleavage		1
ath-miR167a-3p	SoNHX18	5.0	-1.0	1	21	956	976	GAUCAUGUUCGCAGUUUCACC	: ::..::::::: ..::.:	GAUGGGACUGCGAUUGUGGUG	Cleavage		1
ath-miR167a-3p	SoNHX19	5.0	-1.0	1	21	1110	1130	GAUCAUGUUCGCAGUUUCACC	: ::..::::::: ..::.:	GAUGGGACUGCGAUUGUGGUG	Cleavage		1
ath-miR167a-3p	SoNHX20	5.0	-1.0	1	21	956	976	GAUCAUGUUCGCAGUUUCACC	: ::..::::::: ..::.:	GAUGGGACUGCGAUUGUGGUG	Cleavage		1
ath-miR167a-5p	SoNHX9	5.0	-1.0	1	21	3091	3111	UGAAGCUGCCAGCAUGAUCUA	::: :::::::.. :::.:	AAGACAAUGCUGGUGACUUUA	Cleavage		1
ath-miR167b	SoNHX9	5.0	-1.0	1	21	3091	3111	UGAAGCUGCCAGCAUGAUCUA	::: :::::::.. :::.:	AAGACAAUGCUGGUGACUUUA	Cleavage		1
ath-miR167d	SoNHX9	5.0	-1.0	1	22	3090	3111	UGAAGCUGCCAGCAUGAUCUGG	: ::: :::::::.. :::.:	CAAGACAAUGCUGGUGACUUUA	Cleavage		1
ath-miR168a-3p	SoNHX18	5.0	-1.0	1	21	1522	1542	CCCGCCUUGCAUCAACUGAAU	: :.:: :::::.::: .::	ACUUAGGUGAUGUAAGUUGGU	Cleavage		1
ath-miR168a-3p	SoNHX19	5.0	-1.0	1	21	1676	1696	CCCGCCUUGCAUCAACUGAAU	: :.:: :::::.::: .::	ACUUAGGUGAUGUAAGUUGGU	Cleavage		1
ath-miR168a-3p	SoNHX20	5.0	-1.0	1	21	1386	1406	CCCGCCUUGCAUCAACUGAAU	: :.:: :::::.::: .::	ACUUAGGUGAUGUAAGUUGGU	Cleavage		1
ath-miR168a-5p	SoNHX38	5.0	-1.0	1	21	2212	2232	UCGCUUGGUGCAGGUCGGGAA	..:::..: ..:::::::.	AGUUCGAUUUUUGCCAAGCGG	Translation		1
ath-miR168b-5p	SoNHX38	5.0	-1.0	1	21	2212	2232	UCGCUUGGUGCAGGUCGGGAA	..:::..: ..:::::::.	AGUUCGAUUUUUGCCAAGCGG	Translation		1
ath-miR169b-3p	SoNHX9	5.0	-1.0	1	22	3168	3189	GGCAAGUUGUCCUUCGGCUACA	:.:.:::: ::.:::::	UGCUCCUGGAGGAGAAUUUGCC	Cleavage		1
ath-miR169b-3p	SoNHX16	5.0	-1.0	1	22	1001	1021	GGCAAGUUGUCCUUCGGCUACA	:::. :::::.:::: :::	GAAAGCUCAAGGAUAACU-GCC	Cleavage		1
ath-miR169b-3p	SoNHX27	5.0	-1.0	1	22	529	550	GGCAAGUUGUCCUUCGGCUACA	: :::::::: ::: ::..	UACACCCGAAGGAAAACGUGUU	Cleavage		1
ath-miR169h	SoNHX33	5.0	-1.0	1	21	417	437	UAGCCAAGGAUGACUUGCCUG	::. : ::::..::: :::	UUGGUCACUCAUUUUUGUCUA	Cleavage		1
ath-miR169i	SoNHX33	5.0	-1.0	1	21	417	437	UAGCCAAGGAUGACUUGCCUG	::. : ::::..::: :::	UUGGUCACUCAUUUUUGUCUA	Cleavage		1
ath-miR169j	SoNHX33	5.0	-1.0	1	21	417	437	UAGCCAAGGAUGACUUGCCUG	::. : ::::..::: :::	UUGGUCACUCAUUUUUGUCUA	Cleavage		1
ath-miR169k	SoNHX33	5.0	-1.0	1	21	417	437	UAGCCAAGGAUGACUUGCCUG	::. : ::::..::: :::	UUGGUCACUCAUUUUUGUCUA	Cleavage		1
ath-miR169l	SoNHX33	5.0	-1.0	1	21	417	437	UAGCCAAGGAUGACUUGCCUG	::. : ::::..::: :::	UUGGUCACUCAUUUUUGUCUA	Cleavage		1
ath-miR169m	SoNHX33	5.0	-1.0	1	21	417	437	UAGCCAAGGAUGACUUGCCUG	::. : ::::..::: :::	UUGGUCACUCAUUUUUGUCUA	Cleavage		1
ath-miR169n	SoNHX33	5.0	-1.0	1	21	417	437	UAGCCAAGGAUGACUUGCCUG	::. : ::::..::: :::	UUGGUCACUCAUUUUUGUCUA	Cleavage		1
ath-miR170-3p	SoNHX13	5.0	-1.0	1	21	3117	3137	UGAUUGAGCCGUGUCAAUAUC	:::::::.::::: : :.	UUGAUUGACAUGGCUCCAGCG	Cleavage		1
ath-miR170-3p	SoNHX14	5.0	-1.0	1	21	2946	2966	UGAUUGAGCCGUGUCAAUAUC	:::::::.::::: : :.	UUGAUUGACAUGGCUCCAGCG	Cleavage		1
ath-miR171b-5p	SoNHX42	5.0	-1.0	1	21	48	68	AGAUAUUAGUGCGGUUCAAUC	:::: :::::. : :.:::	UUUUGAUCCGCAUCACUGUCU	Cleavage		1
ath-miR171c-5p	SoNHX9	5.0	-1.0	1	21	3577	3597	AGAUAUUGGUGCGGUUCAAUC	: ::: .:.::: ::::: ::	GCUUGCGCUGCAGCAAUAACU	Cleavage		1
ath-miR171c-5p	SoNHX36	5.0	-1.0	1	21	1763	1783	AGAUAUUGGUGCGGUUCAAUC	::.:.::::::.:::.	GGGAGAGCUGCACCAGUAUUC	Cleavage		1
ath-miR171c-5p	SoNHX42	3.5	-1.0	1	21	48	68	AGAUAUUGGUGCGGUUCAAUC	:::: :::::.:: :.:::	UUUUGAUCCGCAUCACUGUCU	Cleavage		1
ath-miR172b-5p	SoNHX30	4.5	-1.0	1	20	106	124	GCAGCACCAUUAAGAUUCAC	:::: :::::::: ::::	CUGAA-CUUAAUGGAGCUGA	Cleavage		3
ath-miR172b-5p	SoNHX30	4.5	-1.0	1	20	131	149	GCAGCACCAUUAAGAUUCAC	:::: :::::::: ::::	CUGAA-CUUAAUGGAGCUGA	Cleavage		3
ath-miR172b-5p	SoNHX30	5.0	-1.0	1	20	161	179	GCAGCACCAUUAAGAUUCAC	:::: :::::::: ::::	CUGAA-CUUAAUGGAACUGC	Cleavage		3
ath-miR172b-5p	SoNHX37	4.5	-1.0	1	20	1155	1174	GCAGCACCAUUAAGAUUCAC	.::.::: :::::::::	AGUGAUUUUAUUGGUGCUGC	Translation		1
ath-miR172c	SoNHX2	5.0	-1.0	1	21	1886	1905	AGAAUCUUGAUGAUGCUGCAG	.:::::::::: ::::.:	UGUUAGCAUCAUCA-GAUUUU	Cleavage		1
ath-miR172c	SoNHX15	5.0	-1.0	1	21	2557	2576	AGAAUCUUGAUGAUGCUGCAG	.:::::::::: ::::.:	UGUUAGCAUCAUCA-GAUUUU	Cleavage		1
ath-miR172d-3p	SoNHX2	5.0	-1.0	1	21	1886	1905	AGAAUCUUGAUGAUGCUGCAG	.:::::::::: ::::.:	UGUUAGCAUCAUCA-GAUUUU	Cleavage		1
ath-miR172d-3p	SoNHX15	5.0	-1.0	1	21	2557	2576	AGAAUCUUGAUGAUGCUGCAG	.:::::::::: ::::.:	UGUUAGCAUCAUCA-GAUUUU	Cleavage		1
ath-miR172e-5p	SoNHX30	4.5	-1.0	1	20	106	124	GCAGCACCAUUAAGAUUCAC	:::: :::::::: ::::	CUGAA-CUUAAUGGAGCUGA	Cleavage		3
ath-miR172e-5p	SoNHX30	4.5	-1.0	1	20	131	149	GCAGCACCAUUAAGAUUCAC	:::: :::::::: ::::	CUGAA-CUUAAUGGAGCUGA	Cleavage		3
ath-miR172e-5p	SoNHX30	5.0	-1.0	1	20	161	179	GCAGCACCAUUAAGAUUCAC	:::: :::::::: ::::	CUGAA-CUUAAUGGAACUGC	Cleavage		3
ath-miR172e-5p	SoNHX37	4.5	-1.0	1	20	1155	1174	GCAGCACCAUUAAGAUUCAC	.::.::: :::::::::	AGUGAUUUUAUUGGUGCUGC	Translation		1
ath-miR173-3p	SoNHX30	5.0	-1.0	1	21	779	799	UGAUUCUCUGUGUAAGCGAAA	:: .::::::: ::::::	AUUAUUUUACACAAAGAAUCU	Cleavage		1
ath-miR173-5p	SoNHX16	4.0	-1.0	1	22	1806	1827	UUCGCUUGCAGAGAGAAAUCAC	::::.:.:.::::: .:.:	ACAAUUUUUUUUUGCAAAUGGA	Cleavage		1
ath-miR1886.1	SoNHX9	5.0	-1.0	1	21	1821	1841	UGAGAGAAGUGAGAUGAAAUC	:: :::::::..::::.:.	GAAGUCAUCUCGUUUCUUUUC	Cleavage		1
ath-miR1886.1	SoNHX17	5.0	-1.0	1	21	174	194	UGAGAGAAGUGAGAUGAAAUC	::. :::::.::::. ::	CUCUUUCUCUCAUUUCUUCCA	Cleavage		1
ath-miR1886.1	SoNHX36	5.0	-1.0	1	21	2709	2729	UGAGAGAAGUGAGAUGAAAUC	::::: ::.:.::::. :::	GAUUUAAUUUUACUUUACUCU	Cleavage		1
ath-miR1886.1	SoNHX40	5.0	-1.0	1	21	2298	2318	UGAGAGAAGUGAGAUGAAAUC	:::: ::.:::: :.:.:..	AAUUUAAUUUCACAUUUUUUG	Cleavage		1
ath-miR1886.2	SoNHX3	4.5	-1.0	1	21	476	496	UGAGAUGAAAUCUUUGAUUGG	: :: : ::::::.::.::.	CAAACCUUAGAUUUUAUUUCG	Cleavage		1
ath-miR1886.2	SoNHX4	4.5	-1.0	1	21	1108	1128	UGAGAUGAAAUCUUUGAUUGG	: :: : ::::::.::.::.	CAAACCUUAGAUUUUAUUUCG	Cleavage		1
ath-miR1886.2	SoNHX5	4.5	-1.0	1	21	709	729	UGAGAUGAAAUCUUUGAUUGG	: :: : ::::::.::.::.	CAAACCUUAGAUUUUAUUUCG	Cleavage		1
ath-miR1886.2	SoNHX15	5.0	-1.0	1	21	1170	1190	UGAGAUGAAAUCUUUGAUUGG	:..::::::::.: :::	AAGCUUGAAGAUUUCGUAUCA	Cleavage		1
ath-miR1886.2	SoNHX31	4.0	-1.0	1	21	1000	1020	UGAGAUGAAAUCUUUGAUUGG	:::..:::: ::..:.:::	AGAAUUGAAGACUUUGUUUCA	Translation		1
ath-miR1886.3	SoNHX40	5.0	-1.0	1	21	3022	3042	AAUUAAAGAUUUCAUCUUACU	::. : :::.:. ::::::	CAUAGUAGGAAGUUAUUAAUU	Cleavage		1
ath-miR1886.3	SoNHX43	5.0	-1.0	1	21	993	1013	AAUUAAAGAUUUCAUCUUACU	.:::::.::::::. ::	CCGUGGAUGAGAUCUUUGUUU	Cleavage		1
ath-miR1888a	SoNHX29	5.0	-1.0	1	21	1128	1148	UAAGUUAAGAUUUGUGAAGAA	:::.::::.: :::.: :.	CACUUUACAAGUAUUAGCAUG	Cleavage		1
ath-miR1888a	SoNHX41	5.0	-1.0	1	21	644	664	UAAGUUAAGAUUUGUGAAGAA	: :: ::::.: ::::::	UCAUCCAGAAAUUUAAACUUA	Cleavage		1
ath-miR1888b	SoNHX11	5.0	-1.0	1	21	2157	2177	UUAGGCUAAGAUUUGUGAAGA	:. :::. ..::::::..::.	UUAUCAUUGGUCUUAGUUUAG	Cleavage		1
ath-miR1888b	SoNHX30	5.0	-1.0	1	21	3435	3455	UUAGGCUAAGAUUUGUGAAGA	:. ::..:.::::..:::	UAGUUUCAGGUUUUAGUUUAA	Cleavage		1
ath-miR1888b	SoNHX31	4.0	-1.0	1	21	1463	1482	UUAGGCUAAGAUUUGUGAAGA	:::: .:::::::::::.	AGUUCA-GAAUCUUAGCCUGC	Cleavage		1
ath-miR2111a-3p	SoNHX31	5.0	-1.0	1	21	1037	1057	GUCCUCGGGAUGCGGAUUACC	:: :.::::::. : ::::	UAUACUUCGCAUCUAGCGGAC	Cleavage		1
ath-miR2112-5p	SoNHX12	5.0	-1.0	1	21	658	678	CGCAAAUGCGGAUAUCAAUGU	.: :: : :.::.:::::.:	UUAAUGUUUUUCGUAUUUGUG	Cleavage		1
ath-miR2112-5p	SoNHX13	5.0	-1.0	1	21	457	477	CGCAAAUGCGGAUAUCAAUGU	:.:::::::::::: :	GGGACGGUAUCCGCAUUUGGG	Cleavage		1
ath-miR2112-5p	SoNHX14	5.0	-1.0	1	21	286	306	CGCAAAUGCGGAUAUCAAUGU	:.:::::::::::: :	GGGACGGUAUCCGCAUUUGGG	Cleavage		1
ath-miR2112-5p	SoNHX42	5.0	-1.0	1	21	1262	1282	CGCAAAUGCGGAUAUCAAUGU	: ::: ::.. ::::::.:	UGAAUGAAAUUUUCAUUUGUG	Cleavage		1
ath-miR2112-5p	SoNHX44	5.0	-1.0	1	21	1985	2005	CGCAAAUGCGGAUAUCAAUGU	:::. : :.:::::::.:	GUUUUGGCAGCUGCAUUUGUG	Cleavage		1
ath-miR2933a	SoNHX36	5.0	-1.0	1	22	1105	1126	GAAAUCGGAGAGGAAAUUCGCC	:. . ::::.::::::: ::.	AGUUGCUUUCUUCUCCGACUUU	Cleavage		1
ath-miR2933b	SoNHX36	5.0	-1.0	1	22	1105	1126	GAAAUCGGAGAGGAAAUUCGCC	:. . ::::.::::::: ::.	AGUUGCUUUCUUCUCCGACUUU	Cleavage		1
ath-miR2934-3p	SoNHX41	4.5	-1.0	1	21	1022	1042	CAUCCAAGGUGUUUGUAGAAA	:: ::...:..:::::::::	UUGGUAUGGAUGCCUUGGAUG	Cleavage		1
ath-miR2936	SoNHX1	4.5	-1.0	1	22	18	39	CUUGAGAGAGAGAACACAGACG	:: : ::::::::::::	AUGCUUUAUUCUCUCUCUCAUU	Cleavage		1
ath-miR2936	SoNHX15	4.5	-1.0	1	22	2908	2929	CUUGAGAGAGAGAACACAGACG	: :.: : ::::::.:.::::	CCUUUAUUUUCUCUUUUUCAAA	Cleavage		1
ath-miR2937	SoNHX36	5.0	-1.0	1	21	862	882	AUAAGAGCUGUUGAAGGAGUC	.::.. ::::.::::: ::	UGCUUUAACAACGGCUCUCAU	Cleavage		1
ath-miR2938	SoNHX13	4.5	-1.0	1	21	724	744	GAUCUUUUGAGAGGGUUCCAG	.:: :.:.::::..::::: :	UUGUAGCUCUCUUGAAAGAAC	Cleavage		1
ath-miR2938	SoNHX14	4.5	-1.0	1	21	553	573	GAUCUUUUGAGAGGGUUCCAG	.:: :.:.::::..::::: :	UUGUAGCUCUCUUGAAAGAAC	Cleavage		1
ath-miR2938	SoNHX18	4.5	-1.0	1	21	882	902	GAUCUUUUGAGAGGGUUCCAG	.:: :.:.::::..::::: :	UUGUAGCUCUCUUGAAAGAAC	Cleavage		1
ath-miR2938	SoNHX19	4.5	-1.0	1	21	1036	1056	GAUCUUUUGAGAGGGUUCCAG	.:: :.:.::::..::::: :	UUGUAGCUCUCUUGAAAGAAC	Cleavage		1
ath-miR2938	SoNHX20	4.5	-1.0	1	21	882	902	GAUCUUUUGAGAGGGUUCCAG	.:: :.:.::::..::::: :	UUGUAGCUCUCUUGAAAGAAC	Cleavage		1
ath-miR2938	SoNHX23	5.0	-1.0	1	21	2227	2247	GAUCUUUUGAGAGGGUUCCAG	:: :.:::.:::.:::.	AUCUAAGCUUCUUAAAGGAUU	Cleavage		1
ath-miR2938	SoNHX43	5.0	-1.0	1	21	1685	1704	GAUCUUUUGAGAGGGUUCCAG	::::.:.:::: .::::.::	AUGGAGCUCUCU-GAAAGGUC	Cleavage		1
ath-miR2939	SoNHX39	4.5	-1.0	1	21	1000	1020	UAACGCACAACACUAAGCCAU	::::::: ::::.:::.	GACCCUUAGUGAUGUGUGUUG	Translation		1
ath-miR319a	SoNHX43	5.0	-1.0	1	21	2439	2459	UUGGACUGAAGGGAGCUCCCU	: :::: :.:::::::. :	UAGCAGCUACUUUCAGUCUUA	Cleavage		1
ath-miR319b	SoNHX43	5.0	-1.0	1	21	2439	2459	UUGGACUGAAGGGAGCUCCCU	: :::: :.:::::::. :	UAGCAGCUACUUUCAGUCUUA	Cleavage		1
ath-miR319c	SoNHX39	5.0	-1.0	1	21	2379	2399	UUGGACUGAAGGGAGCUCCUU	:: : ::::.:::::: :::	AAAGCACUCCUUUCAGUGCAA	Cleavage		1
ath-miR319c	SoNHX43	5.0	-1.0	1	21	2439	2459	UUGGACUGAAGGGAGCUCCUU	:: :::: :.:::::::. :	UAGCAGCUACUUUCAGUCUUA	Cleavage		1
ath-miR3434-3p	SoNHX13	4.5	-1.0	1	20	1154	1173	UCAGAGUAUCAGCCAUGUGA	.:::: ::: :::: ::::	AUACAUAGCUAAUACGCUGA	Translation		1
ath-miR3434-3p	SoNHX14	4.5	-1.0	1	20	983	1002	UCAGAGUAUCAGCCAUGUGA	.:::: ::: :::: ::::	AUACAUAGCUAAUACGCUGA	Translation		1
ath-miR3434-3p	SoNHX44	5.0	-1.0	1	20	2971	2990	UCAGAGUAUCAGCCAUGUGA	:..: ::.::.::.::::.	UUGCUCGGUUGGUAUUCUGG	Cleavage		1
ath-miR3434-5p	SoNHX37	5.0	-1.0	1	20	698	717	ACUUGGCUGAUUCUAUUAUU	::::: : ::::::...:	CAUAAUUGCAUCAGCUGGGA	Cleavage		1
ath-miR3434-5p	SoNHX38	5.0	-1.0	1	20	613	632	ACUUGGCUGAUUCUAUUAUU	..:::: : ::.:::...::	GGUAAUUGCAUUAGCUGGGU	Cleavage		1
ath-miR390a-3p	SoNHX4	4.5	-1.0	1	21	706	726	CGCUAUCCAUCCUGAGUUUCA	:::: : .: ::::::.:::	GGAAAAUGGGUAUGGAUGGCG	Translation		1
ath-miR390a-3p	SoNHX5	4.5	-1.0	1	21	307	327	CGCUAUCCAUCCUGAGUUUCA	:::: : .: ::::::.:::	GGAAAAUGGGUAUGGAUGGCG	Translation		1
ath-miR390a-5p	SoNHX9	5.0	-1.0	1	21	1888	1908	AAGCUCAGGAGGGAUAGCGCC	:::.:...:: ::.::::	GCGGCUGUUUUUCGUGGGCUU	Cleavage		1
ath-miR390a-5p	SoNHX13	4.5	-1.0	1	21	2208	2228	AAGCUCAGGAGGGAUAGCGCC	:: ::: :..::::::: ::	CGCACUACCUUUCCUGAGGUU	Cleavage		1
ath-miR390a-5p	SoNHX14	4.5	-1.0	1	21	2037	2057	AAGCUCAGGAGGGAUAGCGCC	:: ::: :..::::::: ::	CGCACUACCUUUCCUGAGGUU	Cleavage		1
ath-miR390a-5p	SoNHX27	4.0	-1.0	1	21	589	609	AAGCUCAGGAGGGAUAGCGCC	.:.:: ::.:::: :::::	UUUGUUAGCCUUCCUUAGCUU	Cleavage		1
ath-miR390b-3p	SoNHX9	5.0	-1.0	1	20	605	624	CGCUAUCCAUCCUGAGUUCC	::..:..::: ::.::::	AGAGUUUGGGAGGGGUAGCU	Cleavage		1
ath-miR390b-5p	SoNHX9	5.0	-1.0	1	21	1888	1908	AAGCUCAGGAGGGAUAGCGCC	:::.:...:: ::.::::	GCGGCUGUUUUUCGUGGGCUU	Cleavage		1
ath-miR390b-5p	SoNHX13	4.5	-1.0	1	21	2208	2228	AAGCUCAGGAGGGAUAGCGCC	:: ::: :..::::::: ::	CGCACUACCUUUCCUGAGGUU	Cleavage		1
ath-miR390b-5p	SoNHX14	4.5	-1.0	1	21	2037	2057	AAGCUCAGGAGGGAUAGCGCC	:: ::: :..::::::: ::	CGCACUACCUUUCCUGAGGUU	Cleavage		1
ath-miR390b-5p	SoNHX27	4.0	-1.0	1	21	589	609	AAGCUCAGGAGGGAUAGCGCC	.:.:: ::.:::: :::::	UUUGUUAGCCUUCCUUAGCUU	Cleavage		1
ath-miR391-5p	SoNHX44	5.0	-1.0	1	21	11	31	UUCGCAGGAGAGAUAGCGCCA	: .:.:.::::::: :::	UUCCCUUGUUUCUCCUGGGAA	Cleavage		1
ath-miR3932a	SoNHX36	3.5	-1.0	1	21	200	220	AACUUUGUGAUGACAACGAAG	:.::::::.::.. :::::	UGUUGUUGUCGUCGUCAAGUU	Cleavage		1
ath-miR3932a	SoNHX38	4.0	-1.0	1	21	168	188	AACUUUGUGAUGACAACGAAG	:.::: ::.:::. :::::	UAUUGUUAUCGUCAUCAAGUU	Cleavage		1
ath-miR3932b-3p	SoNHX36	3.5	-1.0	1	21	200	220	AACUUUGUGAUGACAACGAAG	:.::::::.::.. :::::	UGUUGUUGUCGUCGUCAAGUU	Cleavage		1
ath-miR3932b-3p	SoNHX38	4.0	-1.0	1	21	168	188	AACUUUGUGAUGACAACGAAG	:.::: ::.:::. :::::	UAUUGUUAUCGUCAUCAAGUU	Cleavage		1
ath-miR393a-3p	SoNHX16	5.0	-1.0	1	21	137	157	AUCAUGCUAUCUCUUUGGAUU	: :::::: :: ::::::	GUUGCAAAGAAAUUGCAUGAA	Translation		1
ath-miR393a-3p	SoNHX34	3.5	-1.0	1	21	2242	2262	AUCAUGCUAUCUCUUUGGAUU	.::.::::::: :::::::.	GAUUCAAAGAGCUAGCAUGGA	Translation		1
ath-miR393a-3p	SoNHX35	3.5	-1.0	1	21	1650	1670	AUCAUGCUAUCUCUUUGGAUU	.::.::::::: :::::::.	GAUUCAAAGAGCUAGCAUGGA	Translation		1
ath-miR393b-3p	SoNHX16	4.0	-1.0	1	21	137	157	AUCAUGCGAUCUCUUUGGAUU	: :::::: ::.::::::	GUUGCAAAGAAAUUGCAUGAA	Translation		1
ath-miR393b-3p	SoNHX34	5.0	-1.0	1	21	2242	2262	AUCAUGCGAUCUCUUUGGAUU	.::.::::::: : :::::.	GAUUCAAAGAGCUAGCAUGGA	Translation		1
ath-miR393b-3p	SoNHX35	5.0	-1.0	1	21	1650	1670	AUCAUGCGAUCUCUUUGGAUU	.::.::::::: : :::::.	GAUUCAAAGAGCUAGCAUGGA	Translation		1
ath-miR394a	SoNHX31	5.0	-1.0	1	20	712	731	UUGGCAUUCUGUCCACCUCC	: ::::::::: :: :.::.	GAAGGUGGACAUAAAGUCAG	Cleavage		1
ath-miR394b-5p	SoNHX31	5.0	-1.0	1	20	712	731	UUGGCAUUCUGUCCACCUCC	: ::::::::: :: :.::.	GAAGGUGGACAUAAAGUCAG	Cleavage		1
ath-miR395a	SoNHX34	5.0	-1.0	1	21	778	798	CUGAAGUGUUUGGGGGAACUC	: ::::. :::.::.::..:	CACUUCCUGCAAGCAUUUUGG	Cleavage		1
ath-miR395a	SoNHX43	5.0	-1.0	1	21	2747	2767	CUGAAGUGUUUGGGGGAACUC	:::..:: .:..:.::.::	UUGUUUUCCAGAGUAUUUUAG	Cleavage		1
ath-miR395d	SoNHX34	5.0	-1.0	1	21	778	798	CUGAAGUGUUUGGGGGAACUC	: ::::. :::.::.::..:	CACUUCCUGCAAGCAUUUUGG	Cleavage		1
ath-miR395d	SoNHX43	5.0	-1.0	1	21	2747	2767	CUGAAGUGUUUGGGGGAACUC	:::..:: .:..:.::.::	UUGUUUUCCAGAGUAUUUUAG	Cleavage		1
ath-miR395e	SoNHX34	5.0	-1.0	1	21	778	798	CUGAAGUGUUUGGGGGAACUC	: ::::. :::.::.::..:	CACUUCCUGCAAGCAUUUUGG	Cleavage		1
ath-miR395e	SoNHX43	5.0	-1.0	1	21	2747	2767	CUGAAGUGUUUGGGGGAACUC	:::..:: .:..:.::.::	UUGUUUUCCAGAGUAUUUUAG	Cleavage		1
ath-miR396a-3p	SoNHX29	5.0	-1.0	1	21	157	177	GUUCAAUAAAGCUGUGGGAAG	::. .:::::::::::	AACACCGGGGCUUUAUUGAAG	Cleavage		1
ath-miR397a	SoNHX42	4.0	-1.0	1	21	1067	1088	UCAUUGAGUGCAGC-GUUGAUG	..:::.: :::::: :::::::	UGUCAGCUGCUGCAGUCAAUGA	Cleavage		1
ath-miR397a	SoNHX43	4.0	-1.0	1	21	801	822	UCAUUGAGUGCAGC-GUUGAUG	..:::.: :::::: :::::::	UGUCAGCAGCUGCAGUCAAUGA	Cleavage		1
ath-miR397b	SoNHX36	5.0	-1.0	1	21	2406	2426	UCAUUGAGUGCAUCGUUGAUG	::..::.:::: ::. :::	UUUCGGCGGUGCAAUCGUUGA	Cleavage		1
ath-miR397b	SoNHX44	5.0	-1.0	1	21	3235	3255	UCAUUGAGUGCAUCGUUGAUG	:.: :::::: ::::::	AGACGAAGAUGCAAUCAAUGC	Cleavage		1
ath-miR398a-5p	SoNHX6	4.5	-1.0	1	21	3069	3089	AAGGAGUGGCAUGUGAACACA	:: : .:::::..:::..::	AGUUUAUACAUGUUACUUUUU	Cleavage		7
ath-miR398a-5p	SoNHX6	4.5	-1.0	1	21	3222	3242	AAGGAGUGGCAUGUGAACACA	:: : .:::::..:::..::	AGUUUAUACAUGUUACUUUUU	Cleavage		7
ath-miR398a-5p	SoNHX6	5.0	-1.0	1	21	2994	3014	AAGGAGUGGCAUGUGAACACA	:: : :::::..:::..::	AGUUUAGACAUGUUACUUUUU	Cleavage		7
ath-miR398a-5p	SoNHX6	5.0	-1.0	1	21	3148	3168	AAGGAGUGGCAUGUGAACACA	:: : :::::..:::..::	AGUUUAGACAUGUUACUUUUU	Cleavage		7
ath-miR398a-5p	SoNHX6	5.0	-1.0	1	21	3373	3393	AAGGAGUGGCAUGUGAACACA	:: : :::::..:::..::	AGUUUAGACAUGUUACUUUUU	Cleavage		7
ath-miR398a-5p	SoNHX6	5.0	-1.0	1	21	3448	3468	AAGGAGUGGCAUGUGAACACA	:: : :::::..:::..::	AGUUUAGACAUGUUACUUUUU	Cleavage		7
ath-miR398a-5p	SoNHX6	5.0	-1.0	1	21	3528	3548	AAGGAGUGGCAUGUGAACACA	:: : :::::..:::..::	AGUUUAGACAUGUUACUUUUU	Cleavage		7
ath-miR398a-5p	SoNHX27	4.0	-1.0	1	21	91	111	AAGGAGUGGCAUGUGAACACA	: :::::.:::..:::: ::	AGGGUUCAUAUGUUACUCAUU	Cleavage		1
ath-miR398b-5p	SoNHX13	3.5	-1.0	1	21	602	622	AGGGUUGAUAUGAGAACACAC	: ::::: ::::::::..:	AGGAGUUCUGAUAUCAACUUU	Cleavage		2
ath-miR398b-5p	SoNHX13	5.0	-1.0	1	21	3906	3926	AGGGUUGAUAUGAGAACACAC	:: :::. .::::::::.::	GUAAGUUUGUAUAUCAACUCU	Cleavage		2
ath-miR398b-5p	SoNHX14	3.5	-1.0	1	21	431	451	AGGGUUGAUAUGAGAACACAC	: ::::: ::::::::..:	AGGAGUUCUGAUAUCAACUUU	Cleavage		2
ath-miR398b-5p	SoNHX14	5.0	-1.0	1	21	3735	3755	AGGGUUGAUAUGAGAACACAC	:: :::. .::::::::.::	GUAAGUUUGUAUAUCAACUCU	Cleavage		2
ath-miR398b-5p	SoNHX18	3.5	-1.0	1	21	760	780	AGGGUUGAUAUGAGAACACAC	: ::::: ::::::::..:	AGGGGUUCUGAUAUCAACUUU	Cleavage		1
ath-miR398b-5p	SoNHX19	3.5	-1.0	1	21	914	934	AGGGUUGAUAUGAGAACACAC	: ::::: ::::::::..:	AGGGGUUCUGAUAUCAACUUU	Cleavage		1
ath-miR398b-5p	SoNHX20	3.5	-1.0	1	21	760	780	AGGGUUGAUAUGAGAACACAC	: ::::: ::::::::..:	AGGGGUUCUGAUAUCAACUUU	Cleavage		1
ath-miR398b-5p	SoNHX26	4.0	-1.0	1	21	1161	1181	AGGGUUGAUAUGAGAACACAC	::::::.:: :.:.::::	GAUUGUUCUUAUUUUAGCCCU	Cleavage		1
ath-miR398b-5p	SoNHX27	5.0	-1.0	1	21	580	600	AGGGUUGAUAUGAGAACACAC	::::::. :.:.:.::.:	AAUUGUUCUUUUGUUAGCCUU	Translation		1
ath-miR398c-5p	SoNHX13	3.5	-1.0	1	21	602	622	AGGGUUGAUAUGAGAACACAC	: ::::: ::::::::..:	AGGAGUUCUGAUAUCAACUUU	Cleavage		2
ath-miR398c-5p	SoNHX13	5.0	-1.0	1	21	3906	3926	AGGGUUGAUAUGAGAACACAC	:: :::. .::::::::.::	GUAAGUUUGUAUAUCAACUCU	Cleavage		2
ath-miR398c-5p	SoNHX14	3.5	-1.0	1	21	431	451	AGGGUUGAUAUGAGAACACAC	: ::::: ::::::::..:	AGGAGUUCUGAUAUCAACUUU	Cleavage		2
ath-miR398c-5p	SoNHX14	5.0	-1.0	1	21	3735	3755	AGGGUUGAUAUGAGAACACAC	:: :::. .::::::::.::	GUAAGUUUGUAUAUCAACUCU	Cleavage		2
ath-miR398c-5p	SoNHX18	3.5	-1.0	1	21	760	780	AGGGUUGAUAUGAGAACACAC	: ::::: ::::::::..:	AGGGGUUCUGAUAUCAACUUU	Cleavage		1
ath-miR398c-5p	SoNHX19	3.5	-1.0	1	21	914	934	AGGGUUGAUAUGAGAACACAC	: ::::: ::::::::..:	AGGGGUUCUGAUAUCAACUUU	Cleavage		1
ath-miR398c-5p	SoNHX20	3.5	-1.0	1	21	760	780	AGGGUUGAUAUGAGAACACAC	: ::::: ::::::::..:	AGGGGUUCUGAUAUCAACUUU	Cleavage		1
ath-miR398c-5p	SoNHX26	4.0	-1.0	1	21	1161	1181	AGGGUUGAUAUGAGAACACAC	::::::.:: :.:.::::	GAUUGUUCUUAUUUUAGCCCU	Cleavage		1
ath-miR398c-5p	SoNHX27	5.0	-1.0	1	21	580	600	AGGGUUGAUAUGAGAACACAC	::::::. :.:.:.::.:	AAUUGUUCUUUUGUUAGCCUU	Translation		1
ath-miR399a	SoNHX12	4.0	-1.0	1	21	1055	1075	UGCCAAAGGAGAUUUGCCCUG	:: . :::.::.::::::.	GUGGAUUAAUUUCUUUUGGCG	Cleavage		1
ath-miR399d	SoNHX12	4.0	-1.0	1	21	1055	1075	UGCCAAAGGAGAUUUGCCCCG	:: . :::.::.::::::.	GUGGAUUAAUUUCUUUUGGCG	Cleavage		1
ath-miR399e	SoNHX12	4.5	-1.0	1	21	1055	1075	UGCCAAAGGAGAUUUGCCUCG	.: . :::.::.::::::.	GUGGAUUAAUUUCUUUUGGCG	Cleavage		1
ath-miR399f	SoNHX12	4.0	-1.0	1	21	1055	1075	UGCCAAAGGAGAUUUGCCCGG	.:: . :::.::.::::::.	GUGGAUUAAUUUCUUUUGGCG	Cleavage		1
ath-miR400	SoNHX1	5.0	-1.0	1	21	1611	1631	UAUGAGAGUAUUAUAAGUCAC	::::: ::.::.::::.	GAAUCUUAUUAUGCUUUCAUG	Cleavage		1
ath-miR400	SoNHX13	5.0	-1.0	1	21	3138	3158	UAUGAGAGUAUUAUAAGUCAC	.:: ::::::::::: :	CAAGCUGAUAAUACUCUCCUC	Cleavage		1
ath-miR400	SoNHX14	5.0	-1.0	1	21	2967	2987	UAUGAGAGUAUUAUAAGUCAC	.:: ::::::::::: :	CAAGCUGAUAAUACUCUCCUC	Cleavage		1
ath-miR400	SoNHX29	5.0	-1.0	1	21	1513	1533	UAUGAGAGUAUUAUAAGUCAC	:. :::::::: :.::: :	ACGGAUUAUAAUAAUUUCAGA	Cleavage		1
ath-miR402	SoNHX27	5.0	-1.0	1	22	1330	1351	UUCGAGGCCUAUUAAACCUCUG	: :::..:: ::::.:::	AAACGCUUUGGUAAGCCUUGAA	Cleavage		1
ath-miR402	SoNHX29	3.5	-1.0	1	22	1356	1377	UUCGAGGCCUAUUAAACCUCUG	: :::..:::::::.:::	AAACGCUUUGGUAGGCCUUGAA	Cleavage		1
ath-miR403-5p	SoNHX40	4.5	-1.0	1	22	2432	2453	UGUUUUGUGCUUGAAUCUAAUU	:::::.:::.: ::.:.:	AGAGAGAUUUAAGUAAAAGAUA	Cleavage		1
ath-miR406	SoNHX7	5.0	-1.0	1	21	1549	1569	UAGAAUGCUAUUGUAAUCCAG	::::.::::::.: :: :	UGUGAUUGCAAUAGUAGUCAA	Cleavage		1
ath-miR406	SoNHX8	5.0	-1.0	1	21	1550	1570	UAGAAUGCUAUUGUAAUCCAG	::::.::::::.: :: :	UGUGAUUGCAAUAGUAGUCAA	Cleavage		1
ath-miR406	SoNHX16	5.0	-1.0	1	21	926	946	UAGAAUGCUAUUGUAAUCCAG	::::: .:.:.:.:::.:.	AUGGAUCUUAGUGGUAUUUUG	Cleavage		1
ath-miR406	SoNHX37	4.5	-1.0	1	21	1913	1933	UAGAAUGCUAUUGUAAUCCAG	: : ::::::::.: :::.:	CCGCAUUACAAUGGAAUUUUU	Cleavage		1
ath-miR407	SoNHX12	5.0	-1.0	1	21	2708	2728	UUUAAAUCAUAUACUUUUGGU	:::: ::::::: : :::	AGAAAAAAUAUAUGAAUAAAA	Cleavage		1
ath-miR407	SoNHX27	3.5	-1.0	1	21	2544	2564	UUUAAAUCAUAUACUUUUGGU	...:.::::::: :.:::.::	GUUAGAAGUAUAAGGUUUGAA	Cleavage		1
ath-miR407	SoNHX29	5.0	-1.0	1	21	1840	1860	UUUAAAUCAUAUACUUUUGGU	: :.:::: .::: .:::.::	AACGAAAGAGUAUCGUUUGAA	Cleavage		1
ath-miR407	SoNHX30	2.5	-1.0	1	21	3406	3426	UUUAAAUCAUAUACUUUUGGU	::::::: :.::::.:::::.	ACCAAAAAUGUAUGGUUUAAG	Cleavage		1
ath-miR408-3p	SoNHX21	5.0	-1.0	1	21	739	759	AUGCACUGCCUCUUCCCUGGC	...::::::.::.::: ::	UUUGGGGAAGGGGUAGUAAAU	Cleavage		1
ath-miR408-5p	SoNHX7	5.0	-1.0	1	21	1299	1318	ACAGGGAACAAGCAGAGCAUG	:::: :::::::: :.::	UCUGCU-UGCUUGUUGCUUGG	Cleavage		1
ath-miR408-5p	SoNHX8	5.0	-1.0	1	21	1300	1319	ACAGGGAACAAGCAGAGCAUG	:::: :::::::: :.::	UCUGCU-UGCUUGUUGCUUGG	Cleavage		1
ath-miR408-5p	SoNHX22	5.0	-1.0	1	21	1417	1437	ACAGGGAACAAGCAGAGCAUG	: ::. : ::::::..:::	ACUUCUUGGGUUGUUCUUUGU	Cleavage		1
ath-miR408-5p	SoNHX23	5.0	-1.0	1	21	1417	1437	ACAGGGAACAAGCAGAGCAUG	: ::. : ::::::..:::	ACUUCUUGGGUUGUUCUUUGU	Cleavage		1
ath-miR408-5p	SoNHX31	5.0	-1.0	1	21	351	371	ACAGGGAACAAGCAGAGCAUG	: .::: ::::::::. ::	ACUAUUCUUCUUGUUCCUAGU	Cleavage		1
ath-miR413	SoNHX2	4.5	-1.0	1	21	1761	1781	AUAGUUUCUCUUGUUCUGCAC	:::.::: :::::::.:	AAUAAGAGCAAUAGAAACUGU	Translation		1
ath-miR413	SoNHX10	5.0	-1.0	1	21	1508	1528	AUAGUUUCUCUUGUUCUGCAC	: .:::::: ::.::: ::	UGGAGGAACAACAGGAACCAU	Translation		1
ath-miR413	SoNHX15	4.5	-1.0	1	21	2432	2452	AUAGUUUCUCUUGUUCUGCAC	:::.::: :::::::.:	AAUAAGAGCAAUAGAAACUGU	Translation		1
ath-miR413	SoNHX40	5.0	-1.0	1	21	2382	2401	AUAGUUUCUCUUGUUCUGCAC	:.::. .::::::::.::	AAGUAGG-UAAGAGAAAUUAA	Cleavage		2
ath-miR413	SoNHX40	5.0	-1.0	1	21	3077	3097	AUAGUUUCUCUUGUUCUGCAC	:::::.:..:::: ::. ::	AUGCAGGAUGAGAGUAAUAAU	Cleavage		2
ath-miR414	SoNHX13	5.0	-1.0	1	21	3578	3598	UCAUCUUCAUCAUCAUCGUCA	::: ::.::: ::::::::	UGAAUCUGGUGACGAAGAUGA	Cleavage		1
ath-miR414	SoNHX14	5.0	-1.0	1	21	3407	3427	UCAUCUUCAUCAUCAUCGUCA	::: ::.::: ::::::::	UGAAUCUGGUGACGAAGAUGA	Cleavage		1
ath-miR414	SoNHX16	4.5	-1.0	1	21	1561	1581	UCAUCUUCAUCAUCAUCGUCA	::: :.::: :.:::.:.:::	UGAGGGUGAGGGUGAGGGUGA	Cleavage		1
ath-miR414	SoNHX27	4.0	-1.0	1	21	2084	2104	UCAUCUUCAUCAUCAUCGUCA	:: .:::: :::::..:::::	UGUUGAUGUUGAUGGGGAUGA	Cleavage		1
ath-miR414	SoNHX29	4.0	-1.0	1	21	2109	2129	UCAUCUUCAUCAUCAUCGUCA	: ::: :::: :: :::::::	UAACGUUGAUUAUCAAGAUGA	Translation		1
ath-miR415	SoNHX11	4.0	-1.0	1	21	805	825	AACAGAGCAGAAACAGAACAU	:: .:::::.: .::::::	UGGUGUUGUUUUUCUUCUGUU	Cleavage		1
ath-miR415	SoNHX36	5.0	-1.0	1	21	67	87	AACAGAGCAGAAACAGAACAU	:: :. :::.::.:.::::	UUGAUUGAUUUUUGUUUUGUU	Cleavage		1
ath-miR417	SoNHX40	5.0	-1.0	1	21	4406	4426	GAAGGUAGUGAAUUUGUUCGA	:.:. :. :::...:.:::::	UUGGUCGUAUUUGUUGCCUUC	Cleavage		1
ath-miR417	SoNHX41	2.0	-1.0	1	21	267	287	GAAGGUAGUGAAUUUGUUCGA	::::::.:::.::::.::.	AGGAACAAGUUCGCUACUUUU	Cleavage		1
ath-miR418	SoNHX6	5.0	-1.0	1	21	2234	2254	UAAUGUGAUGAUGAACUGACC	::. :.: :::::::::.	CCUCGUGUUAGCAUCACAUUG	Translation		1
ath-miR418	SoNHX44	5.0	-1.0	1	21	233	252	UAAUGUGAUGAUGAACUGACC	:.:::::::. :.:::::.	UUUUAGUUCAUU-UUACAUUG	Cleavage		1
ath-miR419	SoNHX39	5.0	-1.0	1	21	2615	2635	UUAUGAAUGCUGAGGAUGUUG	.: :. ..:::::::: ::::	UAUCGGUUUCAGCAUUGAUAA	Cleavage		1
ath-miR420	SoNHX39	5.0	-1.0	1	21	945	965	UAAACUAAUCACGGAAAUGCA	: :.: :::: ::: :::::.	UUCGUAUCCGCGAUAAGUUUG	Translation		1
ath-miR4221	SoNHX11	4.0	-1.0	1	22	90	111	UUUUCCUCUGUUGAAUUCUUGC	:: .:::::::: :::: .:::	GCCGGAAUUCAAGAGAGAGAAA	Translation		1
ath-miR4239	SoNHX33	5.0	-1.0	1	21	224	244	UUUGUUAUUUUCGCAUGCUCC	: .:: .:::::::..::	ACAUUAUUUGAAAAUAGUAAU	Cleavage		1
ath-miR4239	SoNHX39	5.0	-1.0	1	21	173	193	UUUGUUAUUUUCGCAUGCUCC	: ::::::.:::.:::	CACAGACGCGAAAGUAAUAAA	Cleavage		1
ath-miR4240	SoNHX24	5.0	-1.0	1	21	31	51	UGACUAGACCCGUAACAUUAC	: : ::.:::::.:.: ::	AAAUUUUUGCGGGUUUGGGCA	Cleavage		1
ath-miR4243	SoNHX30	5.0	-1.0	1	21	1443	1463	UUGAAAUUGUAGAUUUCGUAC	:.::..:::...::: .::	AAAUGAGGUCUGUGAUUAUAA	Cleavage		1
ath-miR4243	SoNHX32	5.0	-1.0	1	21	12	32	UUGAAAUUGUAGAUUUCGUAC	::::::.::...:::..	AACCGAAAUUUAUGGUUUUGU	Cleavage		1
ath-miR4245	SoNHX16	5.0	-1.0	1	21	1955	1975	ACAAAGUUUUAUACUGACAAU	:::.: :: ::::. ::::	GGUGUUAAUAGAAAAUAUUGU	Translation		1
ath-miR4245	SoNHX40	2.5	-1.0	1	21	5760	5780	ACAAAGUUUUAUACUGACAAU	:::: ::::::::.:::::	UUUGUAUGUAUAAAAUUUUGU	Cleavage		1
ath-miR426	SoNHX13	4.5	-1.0	1	21	1557	1577	UUUUGGAAAUUUGUCCUUACG	: : ::::::.:: .:::::	GGGAUGGACAAGUUAUCAAAA	Cleavage		1
ath-miR426	SoNHX14	4.5	-1.0	1	21	1386	1406	UUUUGGAAAUUUGUCCUUACG	: : ::::::.:: .:::::	GGGAUGGACAAGUUAUCAAAA	Cleavage		1
ath-miR426	SoNHX16	5.0	-1.0	1	21	1661	1681	UUUUGGAAAUUUGUCCUUACG	:.: ::.:::::: ..:.:	UUUGAUGAUAAAUUUAUGAGA	Cleavage		1
ath-miR426	SoNHX30	5.0	-1.0	1	21	2129	2149	UUUUGGAAAUUUGUCCUUACG	:. ::.:::.:::.....:	UAUGUGGGCAAGUUUUUGGGA	Cleavage		1
ath-miR426	SoNHX33	4.0	-1.0	1	21	77	97	UUUUGGAAAUUUGUCCUUACG	::: ::::::::::.: :	AAUAAUAACAAAUUUCCGACA	Cleavage		1
ath-miR426	SoNHX40	5.0	-1.0	1	21	535	555	UUUUGG-AAAUUUGUCCUUACG	::::: ::::::: ::::::	UUUAAGG-CAAAUUUGCCAAAA	Cleavage		1
ath-miR447a.2-3p	SoNHX6	4.0	-1.0	1	21	201	220	UAUGGAAGAAAUUGUAGUAUU	::: : ::::::::::::	UUUAC-AAAAUUUCUUCCAUU	Cleavage		1
ath-miR447a.2-3p	SoNHX27	4.5	-1.0	1	21	830	850	UAUGGAAGAAAUUGUAGUAUU	::: . :::::::::::.	GCAACUCUUAUUUCUUCCAUG	Cleavage		1
ath-miR447a.2-3p	SoNHX28	5.0	-1.0	1	21	610	630	UAUGGAAGAAAUUGUAGUAUU	::: . .::::::::::.	GGAACUCUUGUUUCUUCCAUG	Cleavage		1
ath-miR447a.2-3p	SoNHX29	5.0	-1.0	1	21	856	876	UAUGGAAGAAAUUGUAGUAUU	::: . .::::::::::.	GGGACUCUUGUUUCUUCCAUG	Cleavage		1
ath-miR447a-3p	SoNHX26	5.0	-1.0	1	22	1509	1530	UUGGGGACGAGAUGUUUUGUUG	:..:..::.::::: .::.	GCUCGGAGUAUUUCGUCAUCAG	Cleavage		1
ath-miR447a-3p	SoNHX40	4.0	-1.0	1	22	5780	5801	UUGGGGACGAGAUGUUUUGUUG	: :::::::::.:: ..:::	UUAGAAAACAUCUUGUAUUCAA	Cleavage		1
ath-miR447b	SoNHX26	5.0	-1.0	1	22	1509	1530	UUGGGGACGAGAUGUUUUGUUG	:..:..::.::::: .::.	GCUCGGAGUAUUUCGUCAUCAG	Cleavage		1
ath-miR447b	SoNHX40	4.0	-1.0	1	22	5780	5801	UUGGGGACGAGAUGUUUUGUUG	: :::::::::.:: ..:::	UUAGAAAACAUCUUGUAUUCAA	Cleavage		1
ath-miR447c-3p	SoNHX34	5.0	-1.0	1	22	2192	2213	UUGGGGACGACAUCUUUUGUUG	: :::: ::::: :.:.::.	UCAGAAAACAUGUCAUUCUCAG	Cleavage		1
ath-miR447c-3p	SoNHX35	5.0	-1.0	1	22	1600	1621	UUGGGGACGACAUCUUUUGUUG	: :::: ::::: :.:.::.	UCAGAAAACAUGUCAUUCUCAG	Cleavage		1
ath-miR472-3p	SoNHX34	3.0	-1.0	1	22	478	499	UUUUUCCUACUCCGCCCAUACC	: ::: :::.::.:::::::	UGGAUGUUCGGGGUGGGAAAAA	Cleavage		1
ath-miR472-3p	SoNHX36	5.0	-1.0	1	22	926	947	UUUUUCCUACUCCGCCCAUACC	:: :: :::: :::.::::	CUUAAGGUAGGAGAAGGGAAAA	Cleavage		1
ath-miR472-5p	SoNHX3	4.5	-1.0	1	21	138	158	AUGGUCGAAGUAGGCAAAAUC	::::::..: :::::::. :	UAUUUUGUUUUCUUCGACUUU	Translation		1
ath-miR472-5p	SoNHX5	4.5	-1.0	1	21	141	161	AUGGUCGAAGUAGGCAAAAUC	::::::..: :::::::. :	UAUUUUGUUUUCUUCGACUUU	Translation		1
ath-miR472-5p	SoNHX16	5.0	-1.0	1	21	372	392	AUGGUCGAAGUAGGCAAAAUC	::: :::.:::: ::::	UCAUUUACCUGCUUCCACCAA	Cleavage		1
ath-miR5012	SoNHX3	4.5	-1.0	1	21	259	279	UUUUACUGCUACUUGUGUUCC	:::::::: ::: ::::.:	AGAACACAACUAGAAGUAGAU	Cleavage		1
ath-miR5012	SoNHX4	4.5	-1.0	1	21	891	911	UUUUACUGCUACUUGUGUUCC	:::::::: ::: ::::.:	AGAACACAACUAGAAGUAGAU	Cleavage		1
ath-miR5012	SoNHX5	4.5	-1.0	1	21	492	512	UUUUACUGCUACUUGUGUUCC	:::::::: ::: ::::.:	AGAACACAACUAGAAGUAGAU	Cleavage		1
ath-miR5012	SoNHX11	5.0	-1.0	1	21	998	1018	UUUUACUGCUACUUGUGUUCC	:::: ::.:..::::::	UCAACAGCUGUGGUGGUAAAA	Cleavage		1
ath-miR5012	SoNHX38	5.0	-1.0	1	21	881	901	UUUUACUGCUACUUGUGUUCC	.: .:::: :: :::::::	AUGAAGCAAGGAGAAGUAAAA	Translation		1
ath-miR5014a-3p	SoNHX22	4.0	-1.0	1	21	1826	1846	UUGUACAAAUUUAAGUGUACG	::. :::..::::: ::::	GUUAUUCUUGGAUUUGGACAA	Cleavage		1
ath-miR5014a-3p	SoNHX23	4.0	-1.0	1	21	1826	1846	UUGUACAAAUUUAAGUGUACG	::. :::..::::: ::::	GUUAUUCUUGGAUUUGGACAA	Cleavage		1
ath-miR5014a-3p	SoNHX40	5.0	-1.0	1	21	2249	2269	UUGUACAAAUUUAAGUGUACG	.:::...::::. ::::::.	UGUAUGUUUAAGAUUGUACGU	Cleavage		1
ath-miR5014a-5p	SoNHX17	4.5	-1.0	1	21	2314	2333	ACACUUAGUUUUGUACAACAU	::::::::::::: ::::	GAGUUGUACAAAACUU-GUGU	Cleavage		1
ath-miR5015	SoNHX12	5.0	-1.0	1	21	1641	1661	UUGGUGUUAUGUGUAGUCUUC	: ::.: ::.:::: :.:::	AACGAUUCCAUAUAAGAUCAA	Cleavage		1
ath-miR5015	SoNHX16	5.0	-1.0	1	21	974	994	UUGGUGUUAUGUGUAGUCUUC	: :.:::::::..::: :	UCACAUUACACAUGGCACAAU	Cleavage		1
ath-miR5016	SoNHX1	5.0	-1.0	1	21	71	91	UUCUUGUGGAUUCCUUGGAAA	:::.: . ::::.:.:::::	UUUUCUGAGAAUUCGCAAGAC	Cleavage		1
ath-miR5016	SoNHX32	2.0	-1.0	1	21	1507	1527	UUCUUGUGGAUUCCUUGGAAA	:: ::::::::.:::::.:	GAUCAAAGGAAUCUACAAGGA	Cleavage		1
ath-miR5016	SoNHX40	5.0	-1.0	1	21	81	101	UUCUUGUGGAUUCCUUGGAAA	: ::.::::..:: :::: .:	UGUCUAAGGGGUCGACAAUGA	Cleavage		1
ath-miR5017-3p	SoNHX23	4.5	-1.0	1	21	2562	2582	UUAUACCAAAUUAAUAGCAAA	: ::. :::::: ::::.::	UCUGUGAUUAAUGUGGUGUAU	Cleavage		1
ath-miR5017-5p	SoNHX6	4.5	-1.0	1	21	630	650	AUUUGUUACUAAUUUGGAAUG	.::::: .::::::. ::::	UAUUCCUGAUUAGUGUCAAAA	Cleavage		1
ath-miR5017-5p	SoNHX12	4.0	-1.0	1	21	35	55	AUUUGUUACUAAUUUGGAAUG	::::.: ::::::. ::::	AUUUCCGAUUUAGUAGGAAAU	Cleavage		1
ath-miR5017-5p	SoNHX17	5.0	-1.0	1	21	2368	2388	AUUUGUUACUAAUUUGGAAUG	:: ..:::::::::::. ::	CAGAUUAAAUUAGUAACGUAU	Cleavage		1
ath-miR5017-5p	SoNHX33	5.0	-1.0	1	21	69	89	AUUUGUUACUAAUUUGGAAUG	:::: : :: ::::::::	UUAUCCACAAUAAUAACAAAU	Cleavage		2
ath-miR5017-5p	SoNHX33	5.0	-1.0	1	21	348	368	AUUUGUUACUAAUUUGGAAUG	:.::::::.::. .::.:	UCCUUCAAAUUGGUGUUAAGU	Cleavage		2
ath-miR5017-5p	SoNHX34	4.5	-1.0	1	21	812	832	AUUUGUUACUAAUUUGGAAUG	:::: ::::: ::.:...:	GUUUCCCAAUUAAUAGCGGGU	Cleavage		2
ath-miR5017-5p	SoNHX34	5.0	-1.0	1	21	1069	1089	AUUUGUUACUAAUUUGGAAUG	.:: ::: ::.::: :::.:	AGUUGCAAUUUGGUAUCAAGU	Cleavage		2
ath-miR5017-5p	SoNHX35	5.0	-1.0	1	21	477	497	AUUUGUUACUAAUUUGGAAUG	.:: ::: ::.::: :::.:	AGUUGCAAUUUGGUAUCAAGU	Cleavage		1
ath-miR5017-5p	SoNHX40	5.0	-1.0	1	21	2452	2472	AUUUGUUACUAAUUUGGAAUG	.:: .:::.:::::.. :.::	UAUGUCAAGUUAGUGGAAGAU	Cleavage		1
ath-miR5020a	SoNHX24	4.5	-1.0	1	21	397	417	UGGAAGAAGGUGAGACUUGCA	.::::::.::::::.:	UCUUGGUCUCAUCUUCUUUCU	Cleavage		1
ath-miR5020a	SoNHX25	4.5	-1.0	1	21	544	564	UGGAAGAAGGUGAGACUUGCA	.::::::.::::::.:	UCUUGGUCUCAUCUUCUUUCU	Cleavage		1
ath-miR5020a	SoNHX27	5.0	-1.0	1	21	829	848	UGGAAGAAGGUGAGACUUGCA	:::: :::.:. ::::::::	GGCAACUCUUAU-UUCUUCCA	Cleavage		1
ath-miR5020a	SoNHX44	5.0	-1.0	1	21	1468	1488	UGGAAGAAGGUGAGACUUGCA	.: ::::.::::::::	CCUCGGCCUCAUCUUCUUCCU	Cleavage		1
ath-miR5020b	SoNHX6	4.5	-1.0	1	21	421	441	AUGGCAUGAAAGAAGGUGAGA	.: ::: :::::. ::.:::	AUUAACCCUCUUUUUUGUCAU	Cleavage		1
ath-miR5020b	SoNHX29	5.0	-1.0	1	21	419	439	AUGGCAUGAAAGAAGGUGAGA	.::: : :::::::::.:	AUUCAGGUACUUUCAUGCUAA	Cleavage		1
ath-miR5020c	SoNHX29	5.0	-1.0	1	21	418	438	UGGCAUGGAAGAAGGUGAGAC	.::: : :::.:::::.:	UAUUCAGGUACUUUCAUGCUA	Cleavage		1
ath-miR5021	SoNHX6	2.5	-1.0	1	20	448	467	UGAGAAGAAGAAGAAGAAAA	: :::::::: ::::::::	AUCUCUUCUUCGUCUUCUCA	Cleavage		1
ath-miR5021	SoNHX7	4.5	-1.0	1	20	1633	1652	UGAGAAGAAGAAGAAGAAAA	::: :.:: :::::::.:	AUUUGCUUUUGUUCUUCUUA	Translation		1
ath-miR5021	SoNHX8	4.5	-1.0	1	20	1634	1653	UGAGAAGAAGAAGAAGAAAA	::: :.:: :::::::.:	AUUUGCUUUUGUUCUUCUUA	Translation		1
ath-miR5021	SoNHX10	5.0	-1.0	1	20	490	509	UGAGAAGAAGAAGAAGAAAA	:::::::. :.::::: :..	UUUUCUUUCUUUUCUUGUUG	Cleavage		2
ath-miR5021	SoNHX10	5.0	-1.0	1	20	2298	2317	UGAGAAGAAGAAGAAGAAAA	:::. :: .:::::::::	AUUUUCUCGCUUUCUUCUCA	Translation		2
ath-miR5021	SoNHX11	5.0	-1.0	1	20	41	60	UGAGAAGAAGAAGAAGAAAA	:: :::::::::::::	CUUCCUUCUUCUUCUUCCAC	Cleavage		1
ath-miR5021	SoNHX26	5.0	-1.0	1	20	2710	2729	UGAGAAGAAGAAGAAGAAAA	::::.::.::.::.::.:	UUUUUUUUUUUUUUUUUUGU	Cleavage		1
ath-miR5021	SoNHX33	5.0	-1.0	1	20	1003	1022	UGAGAAGAAGAAGAAGAAAA	::::: .: :::::::.:	AUUUCUCUUAGUUCUUCUUA	Translation		1
ath-miR5021	SoNHX34	5.0	-1.0	1	20	1615	1634	UGAGAAGAAGAAGAAGAAAA	::::: ::: :.::.:::	GAUUCUUGUUCCUUUUUUCA	Cleavage		1
ath-miR5021	SoNHX35	5.0	-1.0	1	20	1023	1042	UGAGAAGAAGAAGAAGAAAA	::::: ::: :.::.:::	GAUUCUUGUUCCUUUUUUCA	Cleavage		1
ath-miR5021	SoNHX36	4.5	-1.0	1	20	185	204	UGAGAAGAAGAAGAAGAAAA	:::::::::: :.:: :..	AUUUCUUCUUCAUUUUGUUG	Cleavage		1
ath-miR5021	SoNHX38	4.0	-1.0	1	20	69	88	UGAGAAGAAGAAGAAGAAAA	: :.::.::.:::::.::	CUCUUUUUUUUUUCUUUUCU	Cleavage		1
ath-miR5022	SoNHX6	5.0	-1.0	1	21	230	250	GUCAUGGGGUAUGAUCGAAUG	::: ::::: ..:::: ::	UCUUCAAUCAUCUUCCAUAAC	Translation		1
ath-miR5024-5p	SoNHX9	2.5	-1.0	1	22	2509	2530	AUGACAAGGCCAAGAUAUAACA	::. ::::::::::::::	GGGAAUGGCUUGGCCUUGUCAU	Cleavage		1
ath-miR5024-5p	SoNHX33	5.0	-1.0	1	22	2821	2841	AUGACAAGGCCAAGAUAUAACA	:: :::: :: ::.:::::::	UGACAUAU-UUAGCUUUGUCAU	Translation		1
ath-miR5024-5p	SoNHX38	5.0	-1.0	1	22	1107	1128	AUGACAAGGCCAAGAUAUAACA	::::. :::::.:: : :::	CUUUAUGGCUUGGUCUAGCCAU	Cleavage		1
ath-miR5024-5p	SoNHX40	4.0	-1.0	1	22	4488	4509	AUGACAAGGCCAAGAUAUAACA	: : ::::::.::: ::::	CCCUUUCUCUUGGUCUUAUCAU	Cleavage		1
ath-miR5025	SoNHX10	3.0	-1.0	1	21	2165	2185	ACUGUAUAUAUGUAAGUGACA	::::::::::::: ::::::	UGUCACUUACAUAGUUACAGU	Cleavage		1
ath-miR5025	SoNHX39	5.0	-1.0	1	21	1907	1927	ACUGUAUAUAUGUAAGUGACA	:: : ::::::.:::: :	GCACAAUGACAUAUGUACACU	Cleavage		1
ath-miR5026	SoNHX17	5.0	-1.0	1	21	1696	1716	ACUCAUAAGAUCGUGACACGU	::: .:.:::::::::	UGGUGGGCUGGUCUUAUGAGA	Cleavage		1
ath-miR5028	SoNHX12	4.5	-1.0	1	21	442	462	AAUUGGGUUUAUGCUAGAGUU	.:.:.:::::::: ::.: ::	GAUUUUAGCAUAAUCCUAUUU	Cleavage		1
ath-miR5028	SoNHX37	4.0	-1.0	1	21	67	87	AAUUGGGUUUAUGCUAGAGUU	:.: :.::.:::.:::::	GUAUUUUGUAUGAACUCAAUU	Cleavage		1
ath-miR5628	SoNHX7	5.0	-1.0	1	21	562	582	GAAAUAGCGAAGAUAUGAUUA	.:: ::.::::: .::: ::	GGAUAAUGUCUUCAUUAUAUC	Cleavage		1
ath-miR5628	SoNHX8	5.0	-1.0	1	21	563	583	GAAAUAGCGAAGAUAUGAUUA	.:: ::.::::: .::: ::	GGAUAAUGUCUUCAUUAUAUC	Cleavage		1
ath-miR5628	SoNHX27	5.0	-1.0	1	21	616	636	GAAAUAGCGAAGAUAUGAUUA	: :: :.::.:::.:::.	GCAACACUUUUUUGCUGUUUU	Cleavage		1
ath-miR5628	SoNHX37	5.0	-1.0	1	21	1106	1126	GAAAUAGCGAAGAUAUGAUUA	:::.::::. :.:::: ::.	AAAUUAUAUUAUUGCUACUUU	Translation		1
ath-miR5630a	SoNHX13	5.0	-1.0	1	21	2089	2108	GCUAAGAGCGGUUCUGAUGGA	:::: ::::..:::: :.::	CCCAU-AGAAUUGCUCGUGGC	Cleavage		1
ath-miR5630a	SoNHX14	5.0	-1.0	1	21	1918	1937	GCUAAGAGCGGUUCUGAUGGA	:::: ::::..:::: :.::	CCCAU-AGAAUUGCUCGUGGC	Cleavage		1
ath-miR5630b	SoNHX13	5.0	-1.0	1	21	2089	2108	GCUAAGAGCGGUUCUGAUGGA	:::: ::::..:::: :.::	CCCAU-AGAAUUGCUCGUGGC	Cleavage		1
ath-miR5630b	SoNHX14	5.0	-1.0	1	21	1918	1937	GCUAAGAGCGGUUCUGAUGGA	:::: ::::..:::: :.::	CCCAU-AGAAUUGCUCGUGGC	Cleavage		1
ath-miR5631	SoNHX41	4.0	-1.0	1	21	311	331	UGGCAGGAAAGACAUAAUUUU	::::::::. ::::: :.:	UCAAUUAUGUUCUUCCUCCUA	Translation		1
ath-miR5632-3p	SoNHX21	5.0	-1.0	1	21	1616	1636	UUGGAUUUAUAGUUGGAUAAG	: : ::.::: :::::..:	AAUCUACAGCUACAAAUCUGA	Cleavage		1
ath-miR5632-3p	SoNHX24	5.0	-1.0	1	21	128	148	UUGGAUUUAUAGUUGGAUAAG	::: :..:..:::::::....	CUUUUUUAGUUAUAAAUUUGG	Cleavage		1
ath-miR5632-3p	SoNHX38	5.0	-1.0	1	21	678	698	UUGGAUUUAUAGUUGGAUAAG	::..::. .::.::::::	GGGAUUUAAUAGUAGAUCCAA	Translation		1
ath-miR5633	SoNHX32	5.0	-1.0	1	21	562	582	UAUGAUCAUCAGAAAACAGUG	: :: ::::.: .:::::.:	CUCUCUUUUUUUGUGAUCGUC	Translation		1
ath-miR5633	SoNHX34	5.0	-1.0	1	21	2401	2423	UAUGAUCAUCAGAA--AACAGUG	::::: ::.::: ::::::.	AUCUGUUGAUUUUGAAGAUCAUG	Cleavage		1
ath-miR5633	SoNHX35	5.0	-1.0	1	21	1809	1831	UAUGAUCAUCAGAA--AACAGUG	::::: ::.::: ::::::.	AUCUGUUGAUUUUGAAGAUCAUG	Cleavage		1
ath-miR5634	SoNHX27	5.0	-1.0	1	21	273	293	AGGGACUUUGUGAAUUUAGGG	..:: ::: : ::::::..::	UUCUUAAUGCUCAAAGUUUCU	Translation		1
ath-miR5634	SoNHX43	5.0	-1.0	1	21	2896	2916	AGGGACUUUGUGAAUUUAGGG	:: : :: :::::::.::	AUAUAUACUCUCAAAGUCUCU	Translation		1
ath-miR5635a	SoNHX27	5.0	-1.0	1	21	588	608	UGUUAAGGAGUGUUAACGGUG	..::::.: .::::::.:	UUUUGUUAGCCUUCCUUAGCU	Translation		1
ath-miR5635a	SoNHX29	5.0	-1.0	1	21	245	265	UGUUAAGGAGUGUUAACGGUG	:::: ::::::::::.	CAGGAUUAAGACUCCUUAACG	Cleavage		1
ath-miR5635b	SoNHX27	5.0	-1.0	1	21	588	608	UGUUAAGGAGUGUUAACGGUG	..::::.: .::::::.:	UUUUGUUAGCCUUCCUUAGCU	Translation		1
ath-miR5635b	SoNHX29	5.0	-1.0	1	21	245	265	UGUUAAGGAGUGUUAACGGUG	:::: ::::::::::.	CAGGAUUAAGACUCCUUAACG	Cleavage		1
ath-miR5635c	SoNHX27	5.0	-1.0	1	21	588	608	UGUUAAGGAGUGUUAACGGUG	..::::.: .::::::.:	UUUUGUUAGCCUUCCUUAGCU	Translation		1
ath-miR5635c	SoNHX29	5.0	-1.0	1	21	245	265	UGUUAAGGAGUGUUAACGGUG	:::: ::::::::::.	CAGGAUUAAGACUCCUUAACG	Cleavage		1
ath-miR5635d	SoNHX27	5.0	-1.0	1	21	588	608	UGUUAAGGAGUGUUAACGGUG	..::::.: .::::::.:	UUUUGUUAGCCUUCCUUAGCU	Translation		1
ath-miR5635d	SoNHX29	5.0	-1.0	1	21	245	265	UGUUAAGGAGUGUUAACGGUG	:::: ::::::::::.	CAGGAUUAAGACUCCUUAACG	Cleavage		1
ath-miR5636	SoNHX11	3.0	-1.0	1	21	213	233	CGUAGUUGCAGAGCUUGACGG	: ::: .:::::::::.::	GGGACAAUUUCUGCAACUGCG	Cleavage		1
ath-miR5637	SoNHX9	5.0	-1.0	1	21	1962	1981	AAUGCGCAACUCUAUAUUUCC	:.:. : .::::::::.:::	UGGAGCA-GGAGUUGCGUAUU	Cleavage		1
ath-miR5638b	SoNHX18	5.0	-1.0	1	21	1634	1654	ACAGUGGUCAUCUGGUGGGCU	:....:::::: ::::: :	GUCUUGUCAGAUGUCCACUUU	Cleavage		1
ath-miR5638b	SoNHX19	5.0	-1.0	1	21	1788	1808	ACAGUGGUCAUCUGGUGGGCU	:....:::::: ::::: :	GUCUUGUCAGAUGUCCACUUU	Cleavage		1
ath-miR5638b	SoNHX20	5.0	-1.0	1	21	1498	1518	ACAGUGGUCAUCUGGUGGGCU	:....:::::: ::::: :	GUCUUGUCAGAUGUCCACUUU	Cleavage		1
ath-miR5640	SoNHX10	5.0	-1.0	1	21	322	342	UGAGAGAAGGAAUUAGAUUCA	::: ::..:::.::::.:..	UGAUGCUGGUUCUUUCUUUUG	Cleavage		1
ath-miR5640	SoNHX13	5.0	-1.0	1	21	106	126	UGAGAGAAGGAAUUAGAUUCA	: : :: : ::::::::::.	UCACUCCAUUUCCUUCUCUUC	Cleavage		1
ath-miR5640	SoNHX34	3.5	-1.0	1	21	1614	1634	UGAGAGAAGGAAUUAGAUUCA	:: ::: .::::::.:.:::	GGAUUCUUGUUCCUUUUUUCA	Cleavage		1
ath-miR5640	SoNHX35	3.5	-1.0	1	21	1022	1042	UGAGAGAAGGAAUUAGAUUCA	:: ::: .::::::.:.:::	GGAUUCUUGUUCCUUUUUUCA	Cleavage		1
ath-miR5640	SoNHX39	4.0	-1.0	1	21	2730	2750	UGAGAGAAGGAAUUAGAUUCA	:: :::.::::::.:.:.	CUAAGCUAGUUCCUUUUUUUU	Cleavage		1
ath-miR5640	SoNHX40	5.0	-1.0	1	21	1122	1142	UGAGAGAAGGAAUUAGAUUCA	::::::.::::::: :	UACCCCUAAUUUCUUCUCUGA	Cleavage		1
ath-miR5641	SoNHX11	4.5	-1.0	1	21	39	59	UGGAAGAAGAUGAUAGAAUUA	::: :: ::::::::::	AUCUUCCUUCUUCUUCUUCCA	Translation		1
ath-miR5641	SoNHX13	5.0	-1.0	1	21	299	319	UGGAAGAAGAUGAUAGAAUUA	:.: ::.:::::::::::	UGACGCUGUCAUCUUCUUCGG	Cleavage		1
ath-miR5641	SoNHX14	5.0	-1.0	1	21	18	38	UGGAAGAAGAUGAUAGAAUUA	:.: ::.:::::::::::	UGACGCUGUCAUCUUCUUCGG	Cleavage		1
ath-miR5641	SoNHX16	4.5	-1.0	1	21	18	38	UGGAAGAAGAUGAUAGAAUUA	:: :.:.:::::::.:: .:	AAAAUUUGUCAUCUUUUUGUA	Cleavage		1
ath-miR5641	SoNHX17	5.0	-1.0	1	21	175	194	UGGAAGAAGAUGAUAGAAUUA	:::: :::: ::::::::	UCUUUCUCUCAU-UUCUUCCA	Cleavage		1
ath-miR5641	SoNHX22	4.0	-1.0	1	21	214	234	UGGAAGAAGAUGAUAGAAUUA	.::::::: .::::.: :::	GGAUUCUAUGGUCUUUUCCCA	Cleavage		1
ath-miR5641	SoNHX23	4.0	-1.0	1	21	214	234	UGGAAGAAGAUGAUAGAAUUA	.::::::: .::::.: :::	GGAUUCUAUGGUCUUUUCCCA	Cleavage		1
ath-miR5641	SoNHX27	5.0	-1.0	1	21	2596	2616	UGGAAGAAGAUGAUAGAAUUA	:::::.:::. :. :.:::::	UAAUUUUAUUUUUGUUUUCCA	Translation		1
ath-miR5641	SoNHX38	4.5	-1.0	1	21	911	931	UGGAAGAAGAUGAUAGAAUUA	::: :::.: .:::::.:.	GCAUUGUAUUACUUUCUUUCG	Translation		1
ath-miR5641	SoNHX40	5.0	-1.0	1	21	886	906	UGGAAGAAGAUGAUAGAAUUA	::: ::::: .::.: :::	ACAUUGUAUCACUUUUUCCCA	Translation		1
ath-miR5641	SoNHX41	5.0	-1.0	1	21	307	327	UGGAAGAAGAUGAUAGAAUUA	::: ::.:: :::::::	UUUUUCAAUUAUGUUCUUCCU	Cleavage		1
ath-miR5641	SoNHX43	2.0	-1.0	1	21	2949	2969	UGGAAGAAGAUGAUAGAAUUA	.::::::: :::::::::.:	GGAUUCUAUGAUCUUCUUCUA	Cleavage		1
ath-miR5642a	SoNHX9	4.5	-1.0	1	20	2548	2567	UCUCGCGCUUGUACGGCUUU	:.:.: :.:::: :::::.	CAGGUCUUGCAAGAGCGAGG	Cleavage		1
ath-miR5642b	SoNHX9	4.5	-1.0	1	20	2548	2567	UCUCGCGCUUGUACGGCUUU	:.:.: :.:::: :::::.	CAGGUCUUGCAAGAGCGAGG	Cleavage		1
ath-miR5645a	SoNHX12	5.0	-1.0	1	20	2782	2801	AUUUGAGUCAUGUCGUUAAG	::::: :.:: :.:.:..:	GUUAACAAUAUAAUUUAGGU	Cleavage		1
ath-miR5645a	SoNHX43	4.5	-1.0	1	20	212	231	AUUUGAGUCAUGUCGUUAAG	: :: :::::.::::::	GAUCACAACAUGGCUCAAAA	Cleavage		1
ath-miR5645b	SoNHX12	5.0	-1.0	1	20	2782	2801	AUUUGAGUCAUGUCGUUAAG	::::: :.:: :.:.:..:	GUUAACAAUAUAAUUUAGGU	Cleavage		1
ath-miR5645b	SoNHX43	4.5	-1.0	1	20	212	231	AUUUGAGUCAUGUCGUUAAG	: :: :::::.::::::	GAUCACAACAUGGCUCAAAA	Cleavage		1
ath-miR5645d	SoNHX12	5.0	-1.0	1	20	2782	2801	AUUUGAGUCAUGUCGUUAAG	::::: :.:: :.:.:..:	GUUAACAAUAUAAUUUAGGU	Cleavage		1
ath-miR5645d	SoNHX43	4.5	-1.0	1	20	212	231	AUUUGAGUCAUGUCGUUAAG	: :: :::::.::::::	GAUCACAACAUGGCUCAAAA	Cleavage		1
ath-miR5645e	SoNHX12	5.0	-1.0	1	20	2782	2801	AUUUGAGUCAUGUCGUUAAG	::::: :.:: :.:.:..:	GUUAACAAUAUAAUUUAGGU	Cleavage		1
ath-miR5645e	SoNHX43	4.5	-1.0	1	20	212	231	AUUUGAGUCAUGUCGUUAAG	: :: :::::.::::::	GAUCACAACAUGGCUCAAAA	Cleavage		1
ath-miR5645f	SoNHX12	5.0	-1.0	1	20	2782	2801	AUUUGAGUCAUGUCGUUAAG	::::: :.:: :.:.:..:	GUUAACAAUAUAAUUUAGGU	Cleavage		1
ath-miR5645f	SoNHX43	4.5	-1.0	1	20	212	231	AUUUGAGUCAUGUCGUUAAG	: :: :::::.::::::	GAUCACAACAUGGCUCAAAA	Cleavage		1
ath-miR5648-3p	SoNHX13	5.0	-1.0	1	21	301	321	AUCUGAAGAAAAUAGCGGCAU	: ::.:. :: ::::::.::	ACGCUGUCAUCUUCUUCGGAG	Translation		1
ath-miR5648-3p	SoNHX14	5.0	-1.0	1	21	20	40	AUCUGAAGAAAAUAGCGGCAU	: ::.:. :: ::::::.::	ACGCUGUCAUCUUCUUCGGAG	Translation		1
ath-miR5648-3p	SoNHX27	3.5	-1.0	1	21	1635	1655	AUCUGAAGAAAAUAGCGGCAU	.::..::::::::::::: :	GUGUUGCUAUUUUCUUCAUAG	Cleavage		1
ath-miR5648-3p	SoNHX28	4.0	-1.0	1	21	1415	1435	AUCUGAAGAAAAUAGCGGCAU	.::..:.::::::::::: :	GUGUUGUUAUUUUCUUCAUAG	Cleavage		1
ath-miR5648-3p	SoNHX29	3.5	-1.0	1	21	1661	1681	AUCUGAAGAAAAUAGCGGCAU	.::..::::::::::::: :	GUGUUGCUAUUUUCUUCAUAG	Cleavage		1
ath-miR5648-3p	SoNHX39	4.5	-1.0	1	21	2505	2525	AUCUGAAGAAAAUAGCGGCAU	.: .:: :::::::::::	GAUUCAUUAGUUUCUUCAGAU	Cleavage		1
ath-miR5648-5p	SoNHX21	4.5	-1.0	1	22	2095	2116	UUUGGAAAUAUUUGGCUUGACU	:::.::.:: ::::::. ::	CAUCAGGCUAAUUAUUUCUCAA	Translation		2
ath-miR5648-5p	SoNHX21	5.0	-1.0	1	22	1094	1115	UUUGGAAAUAUUUGGCUUGACU	:::: :: :::::: :::	CCACAAGGCACAUAUUUGCAAC	Cleavage		2
ath-miR5648-5p	SoNHX33	5.0	-1.0	1	22	538	559	UUUGGAAAUAUUUGGCUUGACU	: :..:::...:::::::: :	ACUUGAGCUGGAUAUUUCCUAU	Cleavage		1
ath-miR5648-5p	SoNHX43	5.0	-1.0	1	22	2299	2320	UUUGGAAAUAUUUGGCUUGACU	::.:::: .:: :: ::::::	UGUUAAGCAGAAAAUAUCCAAA	Translation		1
ath-miR5649a	SoNHX1	4.5	-1.0	1	21	977	997	AUUGAAUAUGUUGGUUACUAU	:: : :.: ::::::.:::	GCAGGACCUAUCAUAUUUAAU	Translation		1
ath-miR5649a	SoNHX11	5.0	-1.0	1	21	595	615	AUUGAAUAUGUUGGUUACUAU	:: ::.::: .::: ::::	CAAGAAAUCAAAGUAUCCAAU	Translation		1
ath-miR5649a	SoNHX13	5.0	-1.0	1	21	2246	2266	AUUGAAUAUGUUGGUUACUAU	: .: :: .::::::: ::.:	AAGGCAAGUAACAUAUGCAGU	Cleavage		1
ath-miR5649a	SoNHX14	5.0	-1.0	1	21	2075	2095	AUUGAAUAUGUUGGUUACUAU	: .: :: .::::::: ::.:	AAGGCAAGUAACAUAUGCAGU	Cleavage		1
ath-miR5649a	SoNHX17	4.0	-1.0	1	21	2373	2393	AUUGAAUAUGUUGGUUACUAU	: : : .:::.::::::::	UAAAUUAGUAACGUAUUCAAU	Cleavage		1
ath-miR5649a	SoNHX42	3.0	-1.0	1	21	346	366	AUUGAAUAUGUUGGUUACUAU	:::::. :::::.:::.::	GGAGUAAUAAACAUGUUCGAU	Cleavage		1
ath-miR5649b	SoNHX1	4.5	-1.0	1	21	977	997	AUUGAAUAUGUUGGUUACUAU	:: : :.: ::::::.:::	GCAGGACCUAUCAUAUUUAAU	Translation		1
ath-miR5649b	SoNHX11	5.0	-1.0	1	21	595	615	AUUGAAUAUGUUGGUUACUAU	:: ::.::: .::: ::::	CAAGAAAUCAAAGUAUCCAAU	Translation		1
ath-miR5649b	SoNHX13	5.0	-1.0	1	21	2246	2266	AUUGAAUAUGUUGGUUACUAU	: .: :: .::::::: ::.:	AAGGCAAGUAACAUAUGCAGU	Cleavage		1
ath-miR5649b	SoNHX14	5.0	-1.0	1	21	2075	2095	AUUGAAUAUGUUGGUUACUAU	: .: :: .::::::: ::.:	AAGGCAAGUAACAUAUGCAGU	Cleavage		1
ath-miR5649b	SoNHX17	4.0	-1.0	1	21	2373	2393	AUUGAAUAUGUUGGUUACUAU	: : : .:::.::::::::	UAAAUUAGUAACGUAUUCAAU	Cleavage		1
ath-miR5649b	SoNHX42	3.0	-1.0	1	21	346	366	AUUGAAUAUGUUGGUUACUAU	:::::. :::::.:::.::	GGAGUAAUAAACAUGUUCGAU	Cleavage		1
ath-miR5650	SoNHX18	5.0	-1.0	1	21	1681	1701	UUGUUUUGGAUCUUAGAUACA	: ::::::::.:::::	UAAAACUAAGAUCUAAAACUU	Cleavage		1
ath-miR5650	SoNHX19	5.0	-1.0	1	21	1835	1855	UUGUUUUGGAUCUUAGAUACA	: ::::::::.:::::	UAAAACUAAGAUCUAAAACUU	Cleavage		1
ath-miR5650	SoNHX20	5.0	-1.0	1	21	1545	1565	UUGUUUUGGAUCUUAGAUACA	: ::::::::.:::::	UAAAACUAAGAUCUAAAACUU	Cleavage		1
ath-miR5652	SoNHX29	5.0	-1.0	1	21	219	239	UUGAAUGUGAAUGAAUCGGGC	:.: :::.: .:::::.:.	UGCUGUUUCGUAUACAUUUAG	Translation		1
ath-miR5653	SoNHX10	5.0	-1.0	1	24	2279	2302	UGGGUUGAGUUGAGUUGAGUUGGC	..:: :::: :.:::::::...	UUUAAGUCAAAUUAACUCAAUUUU	Cleavage		1
ath-miR5653	SoNHX26	4.5	-1.0	1	24	1788	1810	UGGGUUGAGUUGAGUUGAGUUGGC	.:::::::: .:::::.::	UGCUCUUCAACUCA-UUCAACUCA	Translation		2
ath-miR5653	SoNHX26	5.0	-1.0	1	24	239	262	UGGGUUGAGUUGAGUUGAGUUGGC	:. ::: :. :::::.::::.:.	GUAAACGCGUCUCAAUUCAAUCUC	Cleavage		2
ath-miR5653	SoNHX28	5.0	-1.0	1	24	533	555	UGGGUUGAGUUGAGUUGAGUUGGC	: .::::::: :::::::::	CAGAUUUCAACUCU-CUCAACCCA	Translation		1
ath-miR5653	SoNHX30	4.0	-1.0	1	24	61	84	UGGGUUGAGUUGAGUUGAGUUGGC	:::: :::: ::::.:::..:	CUGAACUGAACUGAACUUAACUUA	Cleavage		5
ath-miR5653	SoNHX30	4.5	-1.0	1	24	2573	2596	UGGGUUGAGUUGAGUUGAGUUGGC	: ::... ::::::::: .::	GGAACCUUGGAUCAACUCAAAUCA	Cleavage		5
ath-miR5653	SoNHX30	5.0	-1.0	1	24	91	114	UGGGUUGAGUUGAGUUGAGUUGGC	:. :::: :::: :::: :::..:	GUGAACUGAACUGAACUGAACUUA	Cleavage		5
ath-miR5653	SoNHX30	5.0	-1.0	1	24	116	139	UGGGUUGAGUUGAGUUGAGUUGGC	:.:: :::: :::: :::..:	UGGAGCUGAACUGAACUGAACUUA	Cleavage		5
ath-miR5653	SoNHX30	5.0	-1.0	1	24	146	169	UGGGUUGAGUUGAGUUGAGUUGGC	:::: :::: :::: :::..:	CUGAACUGAACUGAACUGAACUUA	Cleavage		5
ath-miR5654-3p	SoNHX6	5.0	-1.0	1	23	224	246	UGGAAGAUGCUUUGGGAUUUAUU	.::: ::.. :: :::::::::	CGUAAUUCUUCAAUCAUCUUCCA	Translation		1
ath-miR5654-5p	SoNHX9	5.0	-1.0	1	20	1493	1512	AUAAAUCCCAACAUCUUCCA	::::::::::: ::: :	AUGAAGAUGUUGGUAUUCAG	Cleavage		1
ath-miR5658	SoNHX36	5.0	-1.0	1	21	197	217	AUGAUGAUGAUGAUGAUGAAA	:::..:..:..::.::.:::	UUUUGUUGUUGUCGUCGUCAA	Cleavage		1
ath-miR5658	SoNHX38	3.5	-1.0	1	21	165	185	AUGAUGAUGAUGAUGAUGAAA	::.::..:.:::.::::::	AUUUAUUGUUAUCGUCAUCAA	Cleavage		1
ath-miR5658	SoNHX42	5.0	-1.0	1	21	594	614	AUGAUGAUGAUGAUGAUGAAA	:.::: :..:.:::.:: :	GAUUAUCCUUGUUAUCGUCCU	Cleavage		1
ath-miR5659	SoNHX21	5.0	-1.0	1	23	1122	1144	CGAUGAAGGUCUUUGGAACGGUA	.: ::.: .::::.:::::.	AUUCAUUUCCGAGACUUUCAUUU	Cleavage		1
ath-miR5660	SoNHX24	4.0	-1.0	1	21	1138	1158	CAGGUGGUUAGUGCAAUGGAA	: ...:: .::::::..::::	UCUUGUUAUACUAACUGCCUG	Cleavage		1
ath-miR5660	SoNHX25	4.0	-1.0	1	21	1285	1305	CAGGUGGUUAGUGCAAUGGAA	: ...:: .::::::..::::	UCUUGUUAUACUAACUGCCUG	Cleavage		1
ath-miR5660	SoNHX26	4.5	-1.0	1	21	1569	1589	CAGGUGGUUAGUGCAAUGGAA	.::: ...::::.:::::	ACAUAUUUUGUUAACUACCUG	Cleavage		1
ath-miR5660	SoNHX31	4.5	-1.0	1	21	144	164	CAGGUGGUUAGUGCAAUGGAA	.:::: .:: ::::::::	ACUCAUUAUACAAACCACCUU	Translation		1
ath-miR5660	SoNHX38	5.0	-1.0	1	21	296	316	CAGGUGGUUAGUGCAAUGGAA	::.::: ::..:::.: .:::	UUUCAUGGCGUUAAUCCUCUG	Cleavage		1
ath-miR5660	SoNHX42	4.0	-1.0	1	21	1521	1541	CAGGUGGUUAGUGCAAUGGAA	...:: .::::::..::::	ACUUGUUAUACUAACUGCCUG	Cleavage		2
ath-miR5660	SoNHX42	5.0	-1.0	1	21	1104	1124	CAGGUGGUUAGUGCAAUGGAA	.: :::: :::.:::.::	CCUCCUUGCUCUAGCCAUCUC	Cleavage		2
ath-miR5661	SoNHX23	4.5	-1.0	1	21	2542	2562	AGAGGUACAUCAUGUAGUCUG	:::::::::::..:.:	UUUUGUACAUGAUGUAUUUUU	Cleavage		1
ath-miR5661	SoNHX34	4.5	-1.0	1	21	2041	2061	AGAGGUACAUCAUGUAGUCUG	.:::: : :::::::::::	UAGACCAGAUGAUGUACCUGC	Cleavage		1
ath-miR5661	SoNHX35	4.5	-1.0	1	21	1449	1469	AGAGGUACAUCAUGUAGUCUG	.:::: : :::::::::::	UAGACCAGAUGAUGUACCUGC	Cleavage		1
ath-miR5661	SoNHX39	5.0	-1.0	1	21	2685	2705	AGAGGUACAUCAUGUAGUCUG	.:::.::..: :: :::::.:	UAGAUUAUGUUAUCUACCUUU	Translation		1
ath-miR5663-3p	SoNHX41	5.0	-1.0	1	21	149	169	UGAGAAUGCAAAUCCUUAGCU	::: : :::::::::.: :	UGCUUUGUAUUUGCAUUUUGA	Cleavage		1
ath-miR5663-5p	SoNHX7	5.0	-1.0	1	21	2422	2441	AGCUAAGGAUUUGCAUUCUCA	::: :::::::::..::: .:	UGA-AAUGCAAAUUUUUAUUU	Cleavage		1
ath-miR5663-5p	SoNHX8	5.0	-1.0	1	21	2262	2281	AGCUAAGGAUUUGCAUUCUCA	::: :::::::::..::: .:	UGA-AAUGCAAAUUUUUAUUU	Cleavage		1
ath-miR5663-5p	SoNHX44	5.0	-1.0	1	21	129	149	AGCUAAGGAUUUGCAUUCUCA	: : :::::: . ::::.:::	UCAUAAUGCAUGACCUUGGCU	Translation		1
ath-miR5664	SoNHX9	5.0	-1.0	1	21	334	354	AUAGUCAAUUUUAUCGGUCUG	::.. ::..:::::: :.:	UUGAUUCAUGGAAUUGAGUGU	Cleavage		1
ath-miR5664	SoNHX42	5.0	-1.0	1	21	1635	1655	AUAGUCAAUUUUAUCGGUCUG	.: ..:.:..:.::::.:.:	AGGUUUGGUGGAGUUGAUUGU	Cleavage		1
ath-miR5665	SoNHX13	5.0	-1.0	1	21	3290	3310	UUGGUGGACAAGAUCUGGGAU	:.:: : :::::: .::::	UACUCAAAACUUGUCAGCCAA	Cleavage		1
ath-miR5665	SoNHX14	5.0	-1.0	1	21	3119	3139	UUGGUGGACAAGAUCUGGGAU	:.:: : :::::: .::::	UACUCAAAACUUGUCAGCCAA	Cleavage		1
ath-miR5996	SoNHX6	5.0	-1.0	1	22	1259	1280	UGACAUCCAGAUAGAAGCUUUG	:::::::.::: :::..	CCUUUCUUCUAUUUGGCUGUUG	Cleavage		1
ath-miR5998a	SoNHX1	4.0	-1.0	1	21	2415	2435	ACAGUUUGUGUUUUGUUUUGU	.::. .:::.::.::.:::	UAGAAGGGAAAUACGAAUUGU	Cleavage		1
ath-miR5998a	SoNHX15	5.0	-1.0	1	21	114	134	ACAGUUUGUGUUUUGUUUUGU	: ::.: ::::::::: .: :	AGAAGAAAAAACACAAUUUAU	Cleavage		1
ath-miR5998b	SoNHX1	4.0	-1.0	1	21	2415	2435	ACAGUUUGUGUUUUGUUUUGU	.::. .:::.::.::.:::	UAGAAGGGAAAUACGAAUUGU	Cleavage		1
ath-miR5998b	SoNHX15	5.0	-1.0	1	21	114	134	ACAGUUUGUGUUUUGUUUUGU	: ::.: ::::::::: .: :	AGAAGAAAAAACACAAUUUAU	Cleavage		1
ath-miR773a	SoNHX1	5.0	-1.0	1	21	87	105	UUUGCUUCCAGCUUUUGUCUC	::::: ::.::::.:::::	AAGACA--AGUUGGAGGCAAA	Cleavage		1
ath-miR773b-3p	SoNHX9	5.0	-1.0	1	21	3133	3153	UUUGAUUCCAGCUUUUGUCUC	::::. : ::: :::::.:	UCGACAGUAUCUGCAAUCAGA	Cleavage		1
ath-miR774b-3p	SoNHX6	5.0	-1.0	1	21	2277	2297	CAUCCAUAUUUUCAUCUCGAA	::::: ::: ..::: :::::	UUCGACAUGUGGAUAAGGAUG	Cleavage		1
ath-miR774b-5p	SoNHX4	4.0	-1.0	1	21	225	245	UGAGAUGAAGAUAUGGGUGAU	::::.:.::::.::.::.:.	AUCAUCUAUAUUUUUAUUUUU	Cleavage		1
ath-miR774b-5p	SoNHX34	5.0	-1.0	1	21	2149	2169	UGAGAUGAAGAUAUGGGUGAU	::::::::. .::::::	ACAACCCAUAUUCGUAUCUCA	Cleavage		1
ath-miR774b-5p	SoNHX35	5.0	-1.0	1	21	1557	1577	UGAGAUGAAGAUAUGGGUGAU	::::::::. .::::::	ACAACCCAUAUUCGUAUCUCA	Cleavage		1
ath-miR774b-5p	SoNHX40	4.5	-1.0	1	21	2806	2826	UGAGAUGAAGAUAUGGGUGAU	::::::: ::::. ::::	UCCACCCAUCUCUUUCUCUCU	Cleavage		1
ath-miR776	SoNHX41	3.5	-1.0	1	21	1458	1478	UCUAAGUCUUCUAUUGAUGUU	:::.:.. :::.::::::::.	AACGUUGUUAGGAGACUUAGG	Cleavage		1
ath-miR777	SoNHX35	5.0	-1.0	1	22	79	100	UACGCAUUGAGUUUCGUUGCUU	..:::::::::.:: : :.	GUUUGACGAAACUCGAUACUUG	Cleavage		1
ath-miR779.1	SoNHX12	4.5	-1.0	1	21	2672	2692	UUCUGCUAUGUUGCUGCUCAU	:: :: ::::.:::.: ::	GAGAUCAACAACGUAGUAAAA	Cleavage		1
ath-miR779.1	SoNHX33	5.0	-1.0	1	21	1860	1879	UUCUGCUAUGUUGCUGCUCAU	::: :. :..:.:::::::::	AUGUGU-GUGAUAUAGCAGAA	Cleavage		1
ath-miR779.2	SoNHX9	4.5	-1.0	1	21	1272	1292	UGAUUGGAAAUUUCGUUGACU	: : ::.:::.:: :..::::	AUUGAAUGAAGUUGCUGAUCA	Cleavage		1
ath-miR779.2	SoNHX36	4.5	-1.0	1	21	2637	2657	UGAUUGGAAAUUUCGUUGACU	: : .:. :.:::::.:::.:	ACUAGAUUAGAUUUCUAAUUA	Cleavage		1
ath-miR779.2	SoNHX42	4.5	-1.0	1	21	1260	1280	UGAUUGGAAAUUUCGUUGACU	:: ::.:::::::.:: :..	UGUGAAUGAAAUUUUCAUUUG	Cleavage		1
ath-miR780.1	SoNHX13	4.0	-1.0	1	21	1077	1097	UCUAGCAGCUGUUGAGCAGGU	..: . ::.::::::::::.	UUUUAUGCAGCAGCUGCUAGG	Cleavage		1
ath-miR780.1	SoNHX14	4.0	-1.0	1	21	906	926	UCUAGCAGCUGUUGAGCAGGU	..: . ::.::::::::::.	UUUUAUGCAGCAGCUGCUAGG	Cleavage		1
ath-miR780.2	SoNHX44	5.0	-1.0	1	21	2813	2833	UUCUUCGUGAAUAUCUGGCAU	: :: ::::: ::.:::::	UUCCCUGAUAUGCAUGAAGAC	Translation		1
ath-miR8121	SoNHX3	5.0	-1.0	1	24	425	448	AAAGUAUAAUGGUUUAGUGGUUUG	.: .::::::.::.:::	CAUUUAUUUUGACCAUUGUAUUUU	Cleavage		1
ath-miR8121	SoNHX4	5.0	-1.0	1	24	1057	1080	AAAGUAUAAUGGUUUAGUGGUUUG	.: .::::::.::.:::	CAUUUAUUUUGACCAUUGUAUUUU	Cleavage		1
ath-miR8121	SoNHX5	5.0	-1.0	1	24	658	681	AAAGUAUAAUGGUUUAGUGGUUUG	.: .::::::.::.:::	CAUUUAUUUUGACCAUUGUAUUUU	Cleavage		1
ath-miR8165	SoNHX17	5.0	-1.0	1	21	61	81	AAUGGAGGCAAGUGUGAAGGA	:.:::.::.::: ::.: ::	CCUUUCGCAUUUGGCUUCCUU	Cleavage		1
ath-miR8165	SoNHX37	5.0	-1.0	1	21	1362	1382	AAUGGAGGCAAGUGUGAAGGA	:.:: .::.:::.. :::::	ACUUUGGCAUUUGUUGCCAUU	Cleavage		1
ath-miR8166	SoNHX22	5.0	-1.0	1	22	1250	1271	AGAGAGUGUAGAAAGUUUCUCA	: ::::.::::. ..::::::	UCAGAAGCUUUUAUUGCUCUCU	Translation		1
ath-miR8166	SoNHX23	5.0	-1.0	1	22	1250	1271	AGAGAGUGUAGAAAGUUUCUCA	: ::::.::::. ..::::::	UCAGAAGCUUUUAUUGCUCUCU	Translation		1
ath-miR8166	SoNHX32	5.0	-1.0	1	22	1255	1276	AGAGAGUGUAGAAAGUUUCUCA	::..::: :.:::::::	ACUAAAGUUUUAUGCACUCUCC	Translation		1
ath-miR8166	SoNHX40	5.0	-1.0	1	22	1064	1085	AGAGAGUGUAGAAAGUUUCUCA	.:::..:::: :. .:::::	ACGGAAGUUUUCGAUUUUCUCU	Translation		1
ath-miR8167a	SoNHX37	5.0	-1.0	1	22	815	836	AGAUGUGGAGAUCGUGGGGAUG	:.:.:::: .:::::::	UUCAGCUAUGAUCGUCACAUCU	Cleavage		1
ath-miR8167a	SoNHX39	4.5	-1.0	1	22	2848	2869	AGAUGUGGAGAUCGUGGGGAUG	:: ::: ::.:::...:.:::	CAAACCCUCGGUCUUUGCGUCU	Cleavage		1
ath-miR8167b	SoNHX37	5.0	-1.0	1	22	815	836	AGAUGUGGAGAUCGUGGGGAUG	:.:.:::: .:::::::	UUCAGCUAUGAUCGUCACAUCU	Cleavage		1
ath-miR8167b	SoNHX39	4.5	-1.0	1	22	2848	2869	AGAUGUGGAGAUCGUGGGGAUG	:: ::: ::.:::...:.:::	CAAACCCUCGGUCUUUGCGUCU	Cleavage		1
ath-miR8167c	SoNHX37	5.0	-1.0	1	22	815	836	AGAUGUGGAGAUCGUGGGGAUG	:.:.:::: .:::::::	UUCAGCUAUGAUCGUCACAUCU	Cleavage		1
ath-miR8167c	SoNHX39	4.5	-1.0	1	22	2848	2869	AGAUGUGGAGAUCGUGGGGAUG	:: ::: ::.:::...:.:::	CAAACCCUCGGUCUUUGCGUCU	Cleavage		1
ath-miR8167d	SoNHX37	5.0	-1.0	1	22	815	836	AGAUGUGGAGAUCGUGGGGAUG	:.:.:::: .:::::::	UUCAGCUAUGAUCGUCACAUCU	Cleavage		1
ath-miR8167d	SoNHX39	4.5	-1.0	1	22	2848	2869	AGAUGUGGAGAUCGUGGGGAUG	:: ::: ::.:::...:.:::	CAAACCCUCGGUCUUUGCGUCU	Cleavage		1
ath-miR8167e	SoNHX37	5.0	-1.0	1	22	815	836	AGAUGUGGAGAUCGUGGGGAUG	:.:.:::: .:::::::	UUCAGCUAUGAUCGUCACAUCU	Cleavage		1
ath-miR8167e	SoNHX39	4.5	-1.0	1	22	2848	2869	AGAUGUGGAGAUCGUGGGGAUG	:: ::: ::.:::...:.:::	CAAACCCUCGGUCUUUGCGUCU	Cleavage		1
ath-miR8167f	SoNHX37	5.0	-1.0	1	22	815	836	AGAUGUGGAGAUCGUGGGGAUG	:.:.:::: .:::::::	UUCAGCUAUGAUCGUCACAUCU	Cleavage		1
ath-miR8167f	SoNHX39	4.5	-1.0	1	22	2848	2869	AGAUGUGGAGAUCGUGGGGAUG	:: ::: ::.:::...:.:::	CAAACCCUCGGUCUUUGCGUCU	Cleavage		1
ath-miR8168	SoNHX17	4.5	-1.0	1	21	1229	1249	AGGUGCUGAGUGUGCUAGUGC	.:::.:: ..:::::..:.:	UUACUGGCUUGCUCAGUGCUU	Cleavage		1
ath-miR8169	SoNHX33	5.0	-1.0	1	21	1778	1798	AUAGACAGAGUCACUCACAGA	::: . :::::.:::: .:	GGUGUUGAUGACUUUGUCGGU	Cleavage		1
ath-miR8169	SoNHX37	4.5	-1.0	1	21	1544	1564	AUAGACAGAGUCACUCACAGA	:: .::::::.:::: ::	AAUGCUGGUGACUUUGUCAAU	Cleavage		1
ath-miR8170-3p	SoNHX18	5.0	-1.0	1	21	1444	1464	UUGCUUAAAGAUUUUCUAUGU	:.: ::::. :::::.:: ::	AUAGAGAAGCUCUUUGAGGAA	Cleavage		1
ath-miR8170-3p	SoNHX19	5.0	-1.0	1	21	1598	1618	UUGCUUAAAGAUUUUCUAUGU	:.: ::::. :::::.:: ::	AUAGAGAAGCUCUUUGAGGAA	Cleavage		1
ath-miR8170-3p	SoNHX20	5.0	-1.0	1	21	1308	1328	UUGCUUAAAGAUUUUCUAUGU	:.: ::::. :::::.:: ::	AUAGAGAAGCUCUUUGAGGAA	Cleavage		1
ath-miR8170-5p	SoNHX1	5.0	-1.0	1	21	335	355	AUAGCAAAUCGAUAAGCAAUG	:::.::::.:::: .:.:	AUUUGUUUAUUGAUUGUUUGU	Cleavage		1
ath-miR8171	SoNHX41	5.0	-1.0	1	21	669	689	AUAGGUGGGCCAGUGGUAGGA	: ::..:..::::.:. ::.:	UACUGUCGUUGGCUCGACUGU	Cleavage		1
ath-miR8172	SoNHX24	5.0	-1.0	1	21	2420	2440	AUGGAUCAUCUAGAUGGAGAU	.::..:.: :.:::::::	GCUUCUGUUUUGGUGAUCCAG	Translation		1
ath-miR8172	SoNHX25	5.0	-1.0	1	21	2567	2587	AUGGAUCAUCUAGAUGGAGAU	.::..:.: :.:::::::	GCUUCUGUUUUGGUGAUCCAG	Translation		1
ath-miR8172	SoNHX31	4.5	-1.0	1	21	1603	1623	AUGGAUCAUCUAGAUGGAGAU	::::::: ::::.::::	UCCUCCAUCAUGAUGGUCCAC	Translation		1
ath-miR8174	SoNHX6	5.0	-1.0	1	21	3538	3558	AUGUGUAUAGGGAAGCUAAUC	.::: .::...::::.:.:	UGUUACUUUUUUUAUAUAUAA	Cleavage		1
ath-miR8174	SoNHX32	5.0	-1.0	1	21	103	122	AUGUGUAUAGGGAAGCUAAUC	::.: ::::::::: :.::	UUUUGGGUUCCCUAUA-AUAU	Cleavage		1
ath-miR8177	SoNHX3	5.0	-1.0	1	22	1602	1623	GUGUGAUGAUGUGUCAUUUAUA	:: :: : ::: ::::.::::	UAAAAUUACCACUUCAUUACAC	Translation		1
ath-miR8177	SoNHX4	5.0	-1.0	1	22	2234	2255	GUGUGAUGAUGUGUCAUUUAUA	:: :: : ::: ::::.::::	UAAAAUUACCACUUCAUUACAC	Translation		1
ath-miR8177	SoNHX5	5.0	-1.0	1	22	1835	1856	GUGUGAUGAUGUGUCAUUUAUA	:: :: : ::: ::::.::::	UAAAAUUACCACUUCAUUACAC	Translation		1
ath-miR8177	SoNHX40	5.0	-1.0	1	22	157	178	GUGUGAUGAUGUGUCAUUUAUA	::::: :::: :::..::	UCAAAAUGUAACAUAAUCGUAC	Cleavage		1
ath-miR8177	SoNHX43	5.0	-1.0	1	22	2634	2655	GUGUGAUGAUGUGUCAUUUAUA	:.::: ::::::. :.:..:	GUUGAAUAACACAUUCUUAUGC	Cleavage		1
ath-miR8181	SoNHX27	5.0	-1.0	1	20	1242	1261	UGGGGGUGGGGGGGUGACAG	:::: :::.:::: .::.	GUGUCUCCCUCCCAAUCCUC	Cleavage		1
ath-miR8181	SoNHX34	5.0	-1.0	1	20	278	297	UGGGGGUGGGGGGGUGACAG	.:::::.::.::. ::.:.	UUGUCAUCCUCCUCCCUCUU	Cleavage		1
ath-miR8181	SoNHX36	5.0	-1.0	1	20	13	32	UGGGGGUGGGGGGGUGACAG	:: ::::...::: :.:.::	CUCUCACUUUCCCUCUCUCA	Cleavage		1
ath-miR8181	SoNHX40	5.0	-1.0	1	20	930	949	UGGGGGUGGGGGGGUGACAG	.:: . : :.:.::::::::	UUGAUUCACUCUCACCCCCA	Cleavage		1
ath-miR8182	SoNHX26	5.0	-1.0	1	22	1553	1574	UUGUGUUGCGUUUCUGUUGAUU	:::::: ::.:: :::.:	ACACAACAGUAAUGCUACAUAU	Cleavage		1
ath-miR8182	SoNHX32	4.5	-1.0	1	22	2444	2465	UUGUGUUGCGUUUCUGUUGAUU	.:..: .::::.::: :::::	UGUUGAGGGAAAUGCAUCACAA	Cleavage		1
ath-miR8182	SoNHX38	5.0	-1.0	1	22	1546	1568	UUGUGUUGCGUUUC-UGUUGAUU	.::::::: :::::::: ::.:	GAUCAACAAGAAACGCACCAUAC	Cleavage		1
ath-miR8182	SoNHX39	5.0	-1.0	1	22	2987	3008	UUGUGUUGCGUUUCUGUUGAUU	.: ::.. :::.:.:..::::	UGUAAAUGUAAAUGUAGUACAA	Cleavage		1
ath-miR823	SoNHX34	4.5	-1.0	1	21	267	287	UGGGUGGUGAUCAUAUAAGAU	::.:: ::::::...::.::	AUUUUCUAUGAUUGUCAUCCU	Cleavage		1
ath-miR823	SoNHX41	4.0	-1.0	1	21	1829	1849	UGGGUGGUGAUCAUAUAAGAU	.:::::::::::..:. :.	UGUUUAUAUGAUCAUUAUACG	Cleavage		1
ath-miR825	SoNHX41	5.0	-1.0	1	21	168	188	UUCUCAAGAAGGUGCAUGAAC	: :.. ::.::::: :::::	GAUUGGUCAUCUUCUGGAGAA	Cleavage		1
ath-miR825	SoNHX44	5.0	-1.0	1	21	2635	2655	UUCUCAAGAAGGUGCAUGAAC	::::: : :::. :::::.	UCUCAUGGAGCUUUCUGAGAG	Cleavage		1
ath-miR826a	SoNHX7	5.0	-1.0	1	21	2048	2068	UAGUCCGGUUUUGGAUACGUG	.:::: :::::.: ::: :	AUUGUAUACAAAAUCUGACAA	Cleavage		1
ath-miR826a	SoNHX8	5.0	-1.0	1	21	1888	1908	UAGUCCGGUUUUGGAUACGUG	.:::: :::::.: ::: :	AUUGUAUACAAAAUCUGACAA	Cleavage		1
ath-miR826b	SoNHX18	5.0	-1.0	1	21	1668	1688	UGGUUUUGGACACGUGAAAAU	: : :.:: ::.:::::.:	GCUAUAAUGUUUCUAAAACUA	Translation		1
ath-miR826b	SoNHX19	5.0	-1.0	1	21	1822	1842	UGGUUUUGGACACGUGAAAAU	: : :.:: ::.:::::.:	GCUAUAAUGUUUCUAAAACUA	Translation		1
ath-miR826b	SoNHX20	5.0	-1.0	1	21	1532	1552	UGGUUUUGGACACGUGAAAAU	: : :.:: ::.:::::.:	GCUAUAAUGUUUCUAAAACUA	Translation		1
ath-miR826b	SoNHX27	4.5	-1.0	1	21	60	80	UGGUUUUGGACACGUGAAAAU	::.:: :::.:::::::	UGGUUUACAUGUUCAAAACCU	Cleavage		1
ath-miR826b	SoNHX34	5.0	-1.0	1	21	1653	1673	UGGUUUUGGACACGUGAAAAU	: :.::::.::::.:.:	GGGCUAAUGUGUUCAAAGCUA	Cleavage		1
ath-miR826b	SoNHX35	5.0	-1.0	1	21	1061	1081	UGGUUUUGGACACGUGAAAAU	: :.::::.::::.:.:	GGGCUAAUGUGUUCAAAGCUA	Cleavage		1
ath-miR828	SoNHX1	5.0	-1.0	1	22	2666	2687	UCUUGCUUAAAUGAGUAUUCCA	::::.::::::. ::::	UUCAAUAUUCAUUUGUACAAGC	Cleavage		1
ath-miR828	SoNHX3	5.0	-1.0	1	22	2682	2703	UCUUGCUUAAAUGAGUAUUCCA	: :::: :..:: :::.:::	GGAAAUAGUUGUUAAAGUAAGU	Cleavage		1
ath-miR828	SoNHX4	5.0	-1.0	1	22	3314	3335	UCUUGCUUAAAUGAGUAUUCCA	: :::: :..:: :::.:::	GGAAAUAGUUGUUAAAGUAAGU	Cleavage		1
ath-miR829-3p.1	SoNHX7	5.0	-1.0	1	24	616	639	AGCUCUGAUACCAAAUGAUGGAAU	:: : . ::: ::::::::::	AGACCUUAGAUUGAUAUCAGAGCU	Translation		1
ath-miR829-3p.1	SoNHX8	5.0	-1.0	1	24	617	640	AGCUCUGAUACCAAAUGAUGGAAU	:: : . ::: ::::::::::	AGACCUUAGAUUGAUAUCAGAGCU	Translation		1
ath-miR829-3p.2	SoNHX30	5.0	-1.0	1	21	3434	3454	CAAAUUAAAGCUUCAAGGUAG	::: .:: :.:.::::.:::	CUAGUUUCAGGUUUUAGUUUA	Cleavage		1
ath-miR829-5p	SoNHX40	5.0	-1.0	1	21	5646	5666	ACUUUGAAGCUUUGAUUUGAA	:::::::::::::::	ACAAAAUCAAAGCUUCAAUUU	Cleavage		1
ath-miR830-3p	SoNHX30	5.0	-1.0	1	21	279	299	UAACUAUUUUGAGAAGAAGUG	:::: :::::.:::: ::	GACUUGAUCUCAGAAUAAUUU	Cleavage		1
ath-miR830-3p	SoNHX40	4.0	-1.0	1	21	1726	1746	UAACUAUUUUGAGAAGAAGUG	::: ::::::::::: : :	GUCUUAUUCUCAAAAUAAUAA	Cleavage		2
ath-miR830-3p	SoNHX40	4.0	-1.0	1	21	1837	1857	UAACUAUUUUGAGAAGAAGUG	:.: : :::.:::::::::	AAUUCCCUCUUAAAAUAGUUU	Cleavage		2
ath-miR830-5p	SoNHX36	5.0	-1.0	1	22	295	316	UCUUCUCCAAAUAGUUUAGGUU	... :::.:::::: :::::	UGUUGAAAUUAUUUGUCGAAGA	Cleavage		1
ath-miR830-5p	SoNHX40	5.0	-1.0	1	22	1370	1391	UCUUCUCCAAAUAGUUUAGGUU	:::.:. ::::.:::::	AAAAAAAAUUGGUUGGGGAAGA	Translation		1
ath-miR831-3p	SoNHX31	5.0	-1.0	1	22	1858	1879	UGAUCUCUUCGUACUCUUCUUG	: :::::: ..:..::::: :	GAUGAAGAGAGUGGGGAGAUGA	Cleavage		1
ath-miR832-5p	SoNHX29	4.5	-1.0	1	21	2044	2064	UGCUGGGAUCGGGAAUCGAAA	::: :.:::.::::...::..	UUUGGGUUCUCGAUUUUAGUG	Cleavage		1
ath-miR833a-5p	SoNHX26	5.0	-1.0	1	22	1536	1557	UGUUUGUUGUACUCGGUCUAGU	:.:::: :: ::::.: :::	UAUGGACCCAGAACAAUACACA	Translation		1
ath-miR833a-5p	SoNHX30	5.0	-1.0	1	22	643	664	UGUUUGUUGUACUCGGUCUAGU	.: : :: :::::.:..:::.	GCGAAACAGAGUAUAGUAAAUU	Cleavage		1
ath-miR833b	SoNHX3	5.0	-1.0	1	21	2060	2079	UGUUUGUUGACAUCGGUCUAG	::: : : :::::::::.:	GAAGAAC-AAGUCAACAAAUA	Cleavage		1
ath-miR833b	SoNHX4	5.0	-1.0	1	21	2692	2711	UGUUUGUUGACAUCGGUCUAG	::: : : :::::::::.:	GAAGAAC-AAGUCAACAAAUA	Cleavage		1
ath-miR833b	SoNHX5	5.0	-1.0	1	21	2297	2316	UGUUUGUUGACAUCGGUCUAG	::: : : :::::::::.:	GAAGAAC-AAGUCAACAAAUA	Cleavage		1
ath-miR834	SoNHX13	5.0	-1.0	1	21	220	240	UGGUAGCAGUAGCGGUGGUAA	:.:. :. ::.:::::::.:	CUGCUUCUUCUGCUGCUACUA	Cleavage		1
ath-miR835-3p	SoNHX22	4.5	-1.0	1	21	2021	2041	UGGAGAAGAUACGCAAGAAAG	: :: :: ::::::::::	UCUGCUGGCAUAUCUUCUCCU	Cleavage		1
ath-miR835-3p	SoNHX23	4.5	-1.0	1	21	2021	2041	UGGAGAAGAUACGCAAGAAAG	: :: :: ::::::::::	UCUGCUGGCAUAUCUUCUCCU	Cleavage		1
ath-miR835-5p	SoNHX3	5.0	-1.0	1	21	2493	2513	UUCUUGCAUAUGUUCUUUAUC	::.:: ::::.::. :::	AUUAGAGUACAUGUGUCAGAU	Cleavage		1
ath-miR835-5p	SoNHX4	5.0	-1.0	1	21	3125	3145	UUCUUGCAUAUGUUCUUUAUC	::.:: ::::.::. :::	AUUAGAGUACAUGUGUCAGAU	Cleavage		1
ath-miR835-5p	SoNHX38	5.0	-1.0	1	21	2620	2640	UUCUUGCAUAUGUUCUUUAUC	.::.: ::.:::: ::: ::	UGUAGACAAUAUAUACAAAAA	Cleavage		1
ath-miR836	SoNHX10	5.0	-1.0	1	24	1500	1523	UCCUGUGUUUCCUUUGAUGCGUGG	:..: .::...::::: ::::::	CUGCUUAUUGGAGGAACAACAGGA	Cleavage		1
ath-miR836	SoNHX13	5.0	-1.0	1	24	3321	3344	UCCUGUGUUUCCUUUGAUGCGUGG	:.. ::::: : ::::.:::.: :	CUGAGCAUCUAUGGAAGCACGGUA	Cleavage		1
ath-miR836	SoNHX14	5.0	-1.0	1	24	3150	3173	UCCUGUGUUUCCUUUGAUGCGUGG	:.. ::::: : ::::.:::.: :	CUGAGCAUCUAUGGAAGCACGGUA	Cleavage		1
ath-miR837-3p	SoNHX1	5.0	-1.0	1	21	333	353	AAACGAACAAAAAACUGAUGG	.:::. :::: ::: :.::::	UCAUUUGUUUAUUGAUUGUUU	Translation		1
ath-miR837-3p	SoNHX6	5.0	-1.0	1	21	3611	3631	AAACGAACAAAAAACUGAUGG	:..:.: :::::: :: ::::	CUGUUACUUUUUUUUUAGUUU	Cleavage		1
ath-miR837-3p	SoNHX16	5.0	-1.0	1	21	1843	1863	AAACGAACAAAAAACUGAUGG	.:: : :::::::::.:: :	UCACAAUUUUUUUGUUUGUAU	Cleavage		1
ath-miR837-5p	SoNHX9	4.5	-1.0	1	21	1626	1646	AUCAGUUUCUUGUUCGUUUCA	:::: :.: :::: :::::	CAAAACAAGCCAGAACCUGAU	Translation		1
ath-miR837-5p	SoNHX10	4.25	-1.0	1	21	1743	1765	AUCAG--UUUCUUGUUCGUUUCA	:.:::::::::::: :::::	GAAGACGAACAAGAAAAUCUGAU	Cleavage		1
ath-miR837-5p	SoNHX32	4.0	-1.0	1	21	1934	1953	AUCAGUUUCUUGUUCGUUUCA	:::: ::::::....::::	AUAAAC-AACAAGGGGUUGAU	Cleavage		1
ath-miR838	SoNHX1	5.0	-1.0	1	21	2404	2424	UUUUCUUCUACUUCUUGCACA	::::: : ::::::..::	AUUGCAAUCAUUAGAAGGGAA	Translation		1
ath-miR838	SoNHX9	5.0	-1.0	1	21	765	785	UUUUCUUCUACUUCUUGCACA	:: : :.:::: ::::::..:	UGAGAAGGAAGAAGAAGAGGA	Translation		1
ath-miR838	SoNHX16	5.0	-1.0	1	21	107	127	UUUUCUUCUACUUCUUGCACA	:::::: ::::::::.	UUCUGAAGAAGAAGAAGAAAG	Translation		1
ath-miR838	SoNHX40	5.0	-1.0	1	21	1353	1372	UUUUCUUCUACUUCUUGCACA	:::.:::: :::.:::::	AAAGCAGGAAG-AGAGGAAAA	Translation		1
ath-miR839-5p	SoNHX9	4.5	-1.0	1	21	695	714	UACCAACCUUUCAUCGUUCCC	::: :: :::.::::::::	CUGAAGGA-GAAGGGUUGGUA	Cleavage		1
ath-miR840-3p	SoNHX12	5.0	-1.0	1	21	1539	1559	UUGUUUAGGUCCCUUAGUUUC	.:::::: : ::::.:.::	UGAACUAAAGUACCUGAGCAC	Translation		1
ath-miR840-3p	SoNHX29	5.0	-1.0	1	21	1554	1574	UUGUUUAGGUCCCUUAGUUUC	:::::::: ::::.::	ACCUAUAAGGGACGUAAAUAA	Cleavage		1
ath-miR840-3p	SoNHX34	5.0	-1.0	1	21	2422	2442	UUGUUUAGGUCCCUUAGUUUC	..:: .:: : :::::::::	UGGACAGAGAGUCCUAAACAA	Translation		1
ath-miR840-3p	SoNHX35	5.0	-1.0	1	21	1830	1850	UUGUUUAGGUCCCUUAGUUUC	..:: .:: : :::::::::	UGGACAGAGAGUCCUAAACAA	Translation		1
ath-miR840-5p	SoNHX40	5.0	-1.0	1	22	3565	3587	ACACUGAAGGACCUA-AACUAAC	:.::: :::::::::::::	CGUGGUUCUAGGUCCUUCAGUCC	Cleavage		1
ath-miR841a-3p	SoNHX9	5.0	-1.0	1	21	368	388	AUUUCUAGUGGGUCGUAUUCA	:.:: . :.::::: :::::	CGGAUUUUAUCCACUCGAAAU	Cleavage		1
ath-miR841a-3p	SoNHX31	5.0	-1.0	1	21	2361	2381	AUUUCUAGUGGGUCGUAUUCA	:::.:::::::.. ::: :.:	UGAGUACGACCUGAUAGUAGU	Cleavage		1
ath-miR841a-5p	SoNHX11	5.0	-1.0	1	21	2338	2358	UACGAGCCACUUGAAACUGAA	:: ::::.::: :: .:::	AACACUUUCGAGUUGCAUGUA	Cleavage		1
ath-miR841b-3p	SoNHX9	4.5	-1.0	1	21	370	390	CAAUUUCUAGUGGGUCGUAUU	.:: . :.::::: :::::::	GAUUUUAUCCACUCGAAAUUG	Cleavage		1
ath-miR841b-3p	SoNHX44	5.0	-1.0	1	21	2901	2921	CAAUUUCUAGUGGGUCGUAUU	:::. .::.::::::: :	UUGACGGGUCAUUAGAAAUAG	Cleavage		1
ath-miR841b-5p	SoNHX16	5.0	-1.0	1	21	1681	1700	UACGAGCCACUGGAAACUGAA	::::::...:::: ::::.	ACCAGUUUUUGGUGG-UCGUG	Cleavage		1
ath-miR842	SoNHX15	4.5	-1.0	1	21	93	112	UCAUGGUCAGAUCCGUCAUCC	: :::: ::.: :::.:::::	GCAUGA-GGGUAUGAUCAUGA	Translation		1
ath-miR843	SoNHX33	5.0	-1.0	1	21	2146	2166	UUUAGGUCGAGCUUCAUUGGA	: ::::: : ::.::: :.::	UGCAAUGCAUCUUGACAUGAA	Cleavage		1
ath-miR843	SoNHX40	4.5	-1.0	1	21	94	114	UUUAGGUCGAGCUUCAUUGGA	:::::::: :.: ..::::	GACAAUGAAGGUUGCUUUAAA	Translation		1
ath-miR844-3p	SoNHX6	4.0	-1.0	1	21	1033	1052	UUAUAAGCCAUCUUACUAGUU	:.::: ::::::::.:::: :	AGCUA-UAAGAUGGUUUAUUA	Cleavage		1
ath-miR844-5p	SoNHX7	5.0	-1.0	1	21	1184	1204	UGGUAAGAUUGCUUAUAAGCU	::: : .:: :::::..::	UCCUUUUUGGCUAUCUUGUCA	Translation		1
ath-miR844-5p	SoNHX8	5.0	-1.0	1	21	1185	1205	UGGUAAGAUUGCUUAUAAGCU	::: : .:: :::::..::	UCCUUUUUGGCUAUCUUGUCA	Translation		1
ath-miR844-5p	SoNHX11	4.5	-1.0	1	21	1889	1909	UGGUAAGAUUGCUUAUAAGCU	: ::: :::::.: ::::.:	AUCUUCAAAGCAGUAUUACUA	Cleavage		1
ath-miR844-5p	SoNHX22	4.5	-1.0	1	21	675	695	UGGUAAGAUUGCUUAUAAGCU	.::: :: :: ::::::::..	GGCUCAUUAGAAAUCUUACUG	Translation		1
ath-miR844-5p	SoNHX23	4.5	-1.0	1	21	675	695	UGGUAAGAUUGCUUAUAAGCU	.::: :: :: ::::::::..	GGCUCAUUAGAAAUCUUACUG	Translation		1
ath-miR844-5p	SoNHX38	4.0	-1.0	1	21	1287	1307	UGGUAAGAUUGCUUAUAAGCU	.:::::: :: :.::::::	UUUUUAUAACCAUUUUUACCA	Cleavage		1
ath-miR844-5p	SoNHX40	4.5	-1.0	1	21	2544	2564	UGGUAAGAUUGCUUAUAAGCU	:.: :::::::::..::	CUAAUGUUAGCAAUCUUGUCA	Cleavage		1
ath-miR844-5p	SoNHX44	5.0	-1.0	1	21	1844	1864	UGGUAAGAUUGCUUAUAAGCU	: :::::..:.: ::::..:	ACCUUAUGGGUAUUCUUGUCU	Cleavage		1
ath-miR845a	SoNHX7	3.5	-1.0	1	21	620	640	CGGCUCUGAUACCAAUUGAUG	: : .:::: :::::::::.:	CUUAGAUUGAUAUCAGAGCUG	Cleavage		1
ath-miR845a	SoNHX8	3.5	-1.0	1	21	621	641	CGGCUCUGAUACCAAUUGAUG	: : .:::: :::::::::.:	CUUAGAUUGAUAUCAGAGCUG	Cleavage		1
ath-miR846-3p	SoNHX10	5.0	-1.0	1	21	1364	1384	UUGAAUUGAAGUGCUUGAAUU	::::.:::...:::::	UCAGAAAGCGCUUUGGUUCAA	Cleavage		1
ath-miR846-3p	SoNHX33	4.5	-1.0	1	21	185	205	UUGAAUUGAAGUGCUUGAAUU	:::.:: :::::. :::::	UAUUUAAUCACUUUUAUUCAU	Cleavage		1
ath-miR846-5p	SoNHX33	5.0	-1.0	1	21	1597	1617	CAUUCAAGGACUUCUAUUCAG	..:: ::::: :::.:::	UAUGGUAAAAGUCAUUGGAUG	Cleavage		1
ath-miR846-5p	SoNHX44	4.5	-1.0	1	21	68	88	CAUUCAAGGACUUCUAUUCAG	::::::: : ::.::::::	GUGAAUAGCACUCUUUGAAUC	Translation		1
ath-miR847	SoNHX33	4.5	-1.0	1	21	113	133	UCACUCCUCUUCUUCUUGAUG	:: :::::::::: :.: ::	AAUAAAGAAGAAGAUGGGAGA	Cleavage		1
ath-miR848	SoNHX22	5.0	-1.0	1	22	1418	1439	UGACAUGGGACUGCCUAAGCUA	:::.::. ::.:. :::::	CUUCUUGGGUUGUUCUUUGUCA	Cleavage		1
ath-miR848	SoNHX23	5.0	-1.0	1	22	1418	1439	UGACAUGGGACUGCCUAAGCUA	:::.::. ::.:. :::::	CUUCUUGGGUUGUUCUUUGUCA	Cleavage		1
ath-miR848	SoNHX25	3.5	-1.0	1	22	407	428	UGACAUGGGACUGCCUAAGCUA	:: :::::: :.:.:::::	CCACUCAGGCAGCCUCGUGUCA	Translation		1
ath-miR848	SoNHX42	4.5	-1.0	1	22	643	664	UGACAUGGGACUGCCUAAGCUA	:: :: ::: :.:.:::::	CCUCUGAGACAGCCUCGUGUCA	Translation		1
ath-miR848	SoNHX43	3.5	-1.0	1	22	377	398	UGACAUGGGACUGCCUAAGCUA	:: :::::: :.:.:::::	CCUCUGAGGCAGCCUCGUGUCA	Translation		1
ath-miR849	SoNHX30	5.0	-1.0	1	21	1456	1476	UAACUAAACAUUGGUGUAGUA	:.::.: ::.::: :::::	GAUUAUAACAGUGUGUAGUUU	Cleavage		2
ath-miR849	SoNHX30	5.0	-1.0	1	21	3179	3199	UAACUAAACAUUGGUGUAGUA	:::.::::::: ::::	GAUACCACUAAUGUUUUGUUA	Cleavage		2
ath-miR850	SoNHX13	5.0	-1.0	1	22	2696	2717	UAAGAUCCGGACUACAACAAAG	.: :::::::::..: ::::	UUCUGUUGUAGUUUGCUUCUUU	Cleavage		1
ath-miR850	SoNHX14	5.0	-1.0	1	22	2525	2546	UAAGAUCCGGACUACAACAAAG	.: :::::::::..: ::::	UUCUGUUGUAGUUUGCUUCUUU	Cleavage		1
ath-miR850	SoNHX44	5.0	-1.0	1	22	1690	1711	UAAGAUCCGGACUACAACAAAG	::: ::: ::: ::::::	UCCUGUCUUAGCCCGUAUCUUA	Translation		1
ath-miR851-5p	SoNHX32	3.0	-1.0	1	21	2035	2055	UCUCGGUUCGCGAUCCACAAG	.::::::::::::.::. ::.	UUUGUGGAUCGCGGACUUAGG	Cleavage		1
ath-miR852	SoNHX26	5.0	-1.0	1	21	920	940	AAGAUAAGCGCCUUAGUUCUG	: ::: ::.: ::.::: :::	CCGAAAUAGGCCGUUUAGCUU	Translation		1
ath-miR852	SoNHX27	5.0	-1.0	1	21	339	359	AAGAUAAGCGCCUUAGUUCUG	: ::.:::.: ::.::. :::	CCGAGCUAGGUCGUUUGGCUU	Translation		1
ath-miR852	SoNHX40	5.0	-1.0	1	21	3927	3947	AAGAUAAGCGCCUUAGUUCUG	:.::: ::.::::.::: : :	CGGAAAUAGGGCGUUUAGCCU	Cleavage		1
ath-miR854a	SoNHX36	4.5	-1.0	1	21	1449	1469	GAUGAGGAUAGGGAGGAGGAG	..::.::. ::::.::::.	AGUUUCUUCUAUAUCUUCAUU	Translation		1
ath-miR854a	SoNHX39	5.0	-1.0	1	21	94	114	GAUGAGGAUAGGGAGGAGGAG	:::: .::..: :::.::::.	CUCCAUCUUUCGAUCUUCAUU	Translation		1
ath-miR854b	SoNHX36	4.5	-1.0	1	21	1449	1469	GAUGAGGAUAGGGAGGAGGAG	..::.::. ::::.::::.	AGUUUCUUCUAUAUCUUCAUU	Translation		1
ath-miR854b	SoNHX39	5.0	-1.0	1	21	94	114	GAUGAGGAUAGGGAGGAGGAG	:::: .::..: :::.::::.	CUCCAUCUUUCGAUCUUCAUU	Translation		1
ath-miR854c	SoNHX36	4.5	-1.0	1	21	1449	1469	GAUGAGGAUAGGGAGGAGGAG	..::.::. ::::.::::.	AGUUUCUUCUAUAUCUUCAUU	Translation		1
ath-miR854c	SoNHX39	5.0	-1.0	1	21	94	114	GAUGAGGAUAGGGAGGAGGAG	:::: .::..: :::.::::.	CUCCAUCUUUCGAUCUUCAUU	Translation		1
ath-miR854d	SoNHX36	4.5	-1.0	1	21	1449	1469	GAUGAGGAUAGGGAGGAGGAG	..::.::. ::::.::::.	AGUUUCUUCUAUAUCUUCAUU	Translation		1
ath-miR854d	SoNHX39	5.0	-1.0	1	21	94	114	GAUGAGGAUAGGGAGGAGGAG	:::: .::..: :::.::::.	CUCCAUCUUUCGAUCUUCAUU	Translation		1
ath-miR854e	SoNHX36	4.5	-1.0	1	21	1449	1469	GAUGAGGAUAGGGAGGAGGAG	..::.::. ::::.::::.	AGUUUCUUCUAUAUCUUCAUU	Translation		1
ath-miR854e	SoNHX39	5.0	-1.0	1	21	94	114	GAUGAGGAUAGGGAGGAGGAG	:::: .::..: :::.::::.	CUCCAUCUUUCGAUCUUCAUU	Translation		1
ath-miR855	SoNHX37	5.0	-1.0	1	22	1355	1376	AGCAAAAGCUAAGGAAAAGGAA	::: :.::.:: ::::.:	CAUAUUUACUUUGGCAUUUGUU	Cleavage		1
ath-miR856	SoNHX11	4.0	-1.0	1	22	665	686	UAAUCCUACCAAUAACUUCAGC	::: : :.:::::.::::::	UCUGCUGCUGUUGGUGGGAUUA	Cleavage		1
ath-miR856	SoNHX32	5.0	-1.0	1	22	757	780	UAAUCCUACCAAUAA--CUUCAGC	:::: ::::: :::::.::.	CAAGAAGCAUUAUUUGUAGGGUUG	Translation		1
ath-miR857	SoNHX2	4.5	-1.0	1	21	866	886	UUUUGUAUGUUGAAGGUGUAU	: :.:: .:.:::::::.:	GAAGAUCUGUAGCAUACAAGA	Cleavage		1
ath-miR857	SoNHX15	4.5	-1.0	1	21	1537	1557	UUUUGUAUGUUGAAGGUGUAU	: :.:: .:.:::::::.:	GAAGAUCUGUAGCAUACAAGA	Cleavage		1
ath-miR857	SoNHX21	4.0	-1.0	1	21	1161	1181	UUUUGUAUGUUGAAGGUGUAU	: :....:::.:.::.::.::	AGAUGUUUUCGAUAUGCAGAA	Cleavage		1
ath-miR858a	SoNHX27	5.0	-1.0	1	21	1809	1829	UUUCGUUGUCUGUUCGACCUU	: .: :.:::.::.::::	UUCGGUGUAUAGAUAAUGAAA	Cleavage		1
ath-miR858a	SoNHX29	4.5	-1.0	1	21	1826	1846	UUUCGUUGUCUGUUCGACCUU	: .: :.:::.:::::::	UUCGGUGUAUAGAUAACGAAA	Cleavage		1
ath-miR859	SoNHX30	5.0	-1.0	1	21	2436	2456	UCUCUCUGUUGUGAAGUCAAA	:: :::.:::: . :::::	CAUGUCUUUACAAGGAAGAGA	Cleavage		1
ath-miR860	SoNHX16	5.0	-1.0	1	21	700	720	UCAAUAGAUUGGACUAUGUAU	:.. ::::::::: ::::	CAAUGCAGUCCAAUCACUUGA	Cleavage		1
ath-miR861-3p	SoNHX21	4.0	-1.0	1	21	963	983	GAUGGAUAUGUCUUCAAGGAC	: :.:::: :.:::::...::	GACUUUGAUGGCAUAUUUGUC	Cleavage		1
ath-miR861-3p	SoNHX37	5.0	-1.0	1	21	510	530	GAUGGAUAUGUCUUCAAGGAC	:.:::: .:.:::: .:::.	AUUCUUGCGGGCAUAAUCAUU	Cleavage		1
ath-miR862-3p	SoNHX29	3.5	-1.0	1	21	1693	1713	AUAUGCUGGAUCUACUUGAAG	::::: .: ::.:::::::	GAUCAAGAGGCUCUAGCAUAU	Translation		1
ath-miR863-5p	SoNHX7	4.5	-1.0	1	21	1577	1597	UUAUGUCUUGUUGAUCUCAAU	: : : ::::::::::: :	GGUUACAACAACAAGACAUCA	Cleavage		1
ath-miR863-5p	SoNHX8	4.5	-1.0	1	21	1578	1598	UUAUGUCUUGUUGAUCUCAAU	: : : ::::::::::: :	GGUUACAACAACAAGACAUCA	Cleavage		1
ath-miR863-5p	SoNHX12	4.5	-1.0	1	21	1651	1671	UUAUGUCUUGUUGAUCUCAAU	: :::::::::::: : .:	UAUAAGAUCAACAAGAAAAGA	Cleavage		1
ath-miR863-5p	SoNHX32	5.0	-1.0	1	21	2550	2570	UUAUGUCUUGUUGAUCUCAAU	.:::.:: :::.:.:::: :	GUUGGGACCAAUAGGACACAU	Cleavage		1
ath-miR863-5p	SoNHX39	5.0	-1.0	1	21	2309	2329	UUAUGUCUUGUUGAUCUCAAU	::: : ::: :.:.:::.:	UAUGAAAGCAAAAGGGCAUGA	Translation		1
ath-miR863-5p	SoNHX42	4.5	-1.0	1	21	2223	2243	UUAUGUCUUGUUGAUCUCAAU	.:::. : : :::::::::.:	GUUGGAAACCACAAGACAUGA	Cleavage		1
ath-miR863-5p	SoNHX43	4.5	-1.0	1	21	1957	1977	UUAUGUCUUGUUGAUCUCAAU	::::. : : :::::::::.:	AUUGGAAACCACAAGACAUGA	Cleavage		1
ath-miR864-3p	SoNHX17	4.0	-1.0	1	22	297	318	UAAAGUCAAUAAUACCUUGAAG	.: .:: :::::::::.:::	UUAUAAAAUAUUAUUGAUUUUU	Cleavage		1
ath-miR864-3p	SoNHX33	5.0	-1.0	1	22	1772	1793	UAAAGUCAAUAAUACCUUGAAG	: : :::.::. :::::::.	AAUAAUGGUGUUGAUGACUUUG	Cleavage		1
ath-miR864-5p	SoNHX1	4.5	-1.0	1	21	1370	1389	UCAGGUAUGAUUGACUUCAAA	: :::: ::.:::::.:.::	UCUGAA-UCGAUCAUGCUUGC	Cleavage		1
ath-miR865-5p	SoNHX32	5.0	-1.0	1	21	2571	2591	AUGAAUUUGGAUCUAAUUGAG	.:.:.::: ::...::::::	UUUAGUUACAUUUGAAUUCAC	Cleavage		1
ath-miR865-5p	SoNHX41	4.5	-1.0	1	21	14	34	AUGAAUUUGGAUCUAAUUGAG	.::: ::::::. :: :::::	UUCACUUAGAUUAAACUUCAU	Cleavage		1
ath-miR865-5p	SoNHX42	4.5	-1.0	1	21	815	835	AUGAAUUUGGAUCUAAUUGAG	::::.:::::::: :::	UAGAAUUGGAUCCAAAAGCAU	Cleavage		1
ath-miR865-5p	SoNHX43	4.5	-1.0	1	21	549	569	AUGAAUUUGGAUCUAAUUGAG	::::.:::::::: :::	UAGAAUUGGAUCCAAAAGCAU	Cleavage		1
ath-miR867	SoNHX13	4.5	-1.0	1	21	1812	1832	UUGAACAUGGUUUAUUAGGAA	::: ::::. .:::::::	CGCCUCUUAAAUGGUGUUCAA	Cleavage		1
ath-miR867	SoNHX14	4.5	-1.0	1	21	1641	1661	UUGAACAUGGUUUAUUAGGAA	::: ::::. .:::::::	CGCCUCUUAAAUGGUGUUCAA	Cleavage		1
ath-miR868-5p	SoNHX36	5.0	-1.0	1	21	779	799	UCAUGUCGUAAUAGUAGUCAC	:.::..:::::. :::: :	UCGGCUGUUAUUAUCACAUCA	Cleavage		1
ath-miR868-5p	SoNHX40	5.0	-1.0	1	21	5517	5537	UCAUGUCGUAAUAGUAGUCAC	:.::. :::::::: :::	AGAAUUAUGAUUACGACUUGA	Cleavage		1
ath-miR869.1	SoNHX22	5.0	-1.0	1	21	1546	1566	AUUGGUUCAAUUCUGGUGUUG	... :.:::.:::.::.::	AGGUCCUAGAGUUGGACUAAC	Cleavage		1
ath-miR869.1	SoNHX23	5.0	-1.0	1	21	1546	1566	AUUGGUUCAAUUCUGGUGUUG	... :.:::.:::.::.::	AGGUCCUAGAGUUGGACUAAC	Cleavage		1
ath-miR869.1	SoNHX27	5.0	-1.0	1	21	1598	1618	AUUGGUUCAAUUCUGGUGUUG	.: :.::::::: ..::::	GGAGAUCAGAAUUUGGCCAAC	Cleavage		1
ath-miR869.2	SoNHX26	5.0	-1.0	1	21	1638	1658	UCUGGUGUUGAGAUAGUUGAC	::::: ::::.:: :: ::.	CUCAACAAUCUUAAGACAAGG	Cleavage		1
ath-miR869.2	SoNHX37	4.5	-1.0	1	21	1532	1552	UCUGGUGUUGAGAUAGUUGAC	: ::.:: ::::::..:..:	GCCAGCUUUCUCAAUGCUGGU	Cleavage		1
ath-miR870-3p	SoNHX37	5.0	-1.0	1	21	2494	2514	UAAUUUGGUGUUUCUUCGAUC	::.::::::. .:::::	UAGGGAGGAAACAUGGAAUUA	Cleavage		1
ath-miR870-5p	SoNHX32	5.0	-1.0	1	21	1186	1206	AAGAACAUCAAAUUAGAAUGU	: :. .: ::::::::.::	GGAAUUAGAGUUGAUGUUUUU	Cleavage		1
